# Supplementary material for: Structure of magnesium selenate enneahydrate, MgSeO4·9H2O, from 5 to 250 K using neutron time-of-flight Laue diffraction
Source: Acta Crystallogr B Struct Sci Cryst Eng Mater. 2015 May 26;71(Pt 3):313–27. doi: 10.1107/S2052520615006824 (PMC4450603; doi:10.1107/S2052520615006824)
Supplement: Supplementary file 1 [file b-71-00313-sup1.cif]

##############################################################################
#                                                                            #
# This CIF contains the data in a paper accepted for publication in          #
# Acta Crystallographica Section B. It conforms to the requirements of       #
# Notes for Authors for Acta Crystallographica Section B, and has been       #
# peer reviewed under the auspices of the IUCr Commission on Journals.       #
#                                                                            #
# Full details of the Crystallographic Information File format               #
# are given in the paper "The Crystallographic Information File (CIF):       #
# a New Standard Archive File for Crystallography" by S. R. Hall, F. H.      #
# Allen and I. D. Brown [Acta Cryst. (1991), A47, 655-685].                  #
#                                                                            #
# The current version of the core CIF dictionary is obtainable from          #
# ftp://ftp.iucr.org/pub/cif_core.dic.                                       #
#                                                                            #
# Software is freely available for graphical display of the structure(s)     #
# in this CIF. For information consult the CIF software page                 #
# http://www.iucr.org/resources/cif/software.                                #
#                                                                            #
# This file may be used for bona fide research purposes within the           #
# scientific community so long as proper attribution is given to the journal # 
# article from which it was obtained.                                        #
#                                                                            #
##############################################################################
data_I
_audit_creation_method     SHELXL-2014
_journal_date_recd_electronic     2015-02-17
_journal_date_accepted     2015-04-05
_journal_name_full     'Acta Crystallographica, Section B'
_journal_year     2015
_journal_volume     71
_journal_issue      3
_journal_page_first     313
_journal_page_last     327
_journal_paper_category     FA
_journal_paper_doi     10.1107/S2052520615006824
_journal_coeditor_code     EB5038
_database_code_depnum_ccdc_archive     'CCDC 1057947'
_chemical_name_systematic
;
hexaaquamagnesium(II) selenate trihydrate
;
_chemical_name_common     'magnesium selenate enneahydrate'
_chemical_formula_moiety     'H12 Mg O6, O4 Se, 3(H2 O)'
_chemical_formula_sum     'H18 Mg O13 Se'
_chemical_formula_iupac     '[Mg (H2 O)6] (Se O4) (H2 O)3'
_chemical_formula_weight     329.41
_chemical_melting_point     ?
_shelx_space_group_comment
;
The symmetry employed for this shelxl refinement is uniquely defined
by the following loop, which should always be used as a source of
symmetry information in preference to the above space-group names.
They are only intended as comments.
;
_space_group_crystal_system     monoclinic
_space_group_name_H-M_alt     'P 21/c'
_space_group_name_Hall     '-P 2ybc'
loop_
    _space_group_symop_operation_xyz
    'x, y, z'
    '-x, y+1/2, -z+1/2'
    '-x, -y, -z'
    'x, -y+1/2, z+1/2'
_cell_length_a     7.2223(19)
_cell_length_b     10.483(3)
_cell_length_c     17.327(4)
_cell_angle_alpha     90
_cell_angle_beta     109.573(17)
_cell_angle_gamma     90
_cell_volume     1236.1(6)
_cell_formula_units_Z     4
_cell_measurement_reflns_used     550
_cell_measurement_theta_min     ?
_cell_measurement_theta_max     ?
_cell_measurement_temperature     5(2)
_exptl_crystal_description     'platy rhomboid'
_exptl_crystal_colour     colourless
_exptl_crystal_size_max     4.700
_exptl_crystal_size_mid     3.100
_exptl_crystal_size_min     1.000
_exptl_crystal_density_diffrn     1.770
_exptl_crystal_density_meas     ?
_exptl_crystal_density_method     'not measured'
_exptl_crystal_F_000     672
_exptl_absorpt_coefficient_mu     '5.31299 + 0.03395 * \l'
_exptl_absorpt_correction_type     numerical
_exptl_absorpt_process_details
;
The linear absorption coefficient is wavelength dependent
 and is calculated as:
          \m = 5.31299 + 0.0339475 * \l  [mm^-1^]
as determined by Gaussian integration in SXD2001 (Gutmann, 2005)
;
_shelx_estimated_absorpt_T_min     ?
_shelx_estimated_absorpt_T_max     ?
_exptl_absorpt_correction_T_min     ?
_exptl_absorpt_correction_T_max     ?
_exptl_special_details
;
For peak integration a local UB matrix refined for each frame, using
approximately 50 reflections from each of the 11 detectors. Hence
_cell_measurement_reflns_used 550 For final cell dimensions a weighted average
of all local cells was calculated Because of the nature of the experiment, it
is not possible to give values of theta_min and theta_max for the cell
determination. The same applies for the wavelength used for the experiment.
The range of wavelengths used was 0.48--7.0 Angstroms, BUT the bulk of the
diffraction information is obtained from wavelengths in the range 0.7--2.5
Angstroms. The data collection procedures on the SXD instrument used for the
single-crystal neutron data collection are most recently summarized in the
Appendix to the following paper Wilson, C.C. (1997). J. Mol. Struct. 405,
207--217
;
_diffrn_ambient_temperature     5(2)
_diffrn_radiation_type     'neutron'
_diffrn_radiation_wavelength     0.48-7.0
_diffrn_radiation_source     'ISIS neutron spallation source'
_diffrn_radiation_monochromator     ?
_diffrn_measurement_device_type     SXD
_diffrn_measurement_method     'time-of-flight LAUE diffraction'
_diffrn_detector_area_resol_mean     ?
_diffrn_reflns_number     11901
_diffrn_reflns_av_R_equivalents     ?
_diffrn_reflns_theta_min     8.330
_diffrn_reflns_theta_max     85.515
_diffrn_reflns_theta_full     25.240
_diffrn_measured_fraction_theta_max     0.166
_diffrn_measured_fraction_theta_full     0.725
_diffrn_reflns_limit_h_min     -17
_diffrn_reflns_limit_h_max     10
_diffrn_reflns_limit_k_min     -27
_diffrn_reflns_limit_k_max     28
_diffrn_reflns_limit_l_min     -38
_diffrn_reflns_limit_l_max     43
_diffrn_standards_number     0
_diffrn_standards_interval_count     0
_diffrn_standards_interval_time     0
_diffrn_standards_decay_%     0
_refine_special_details
;
The variable wavelength nature of the data collection procedure means that
sensible values of _diffrn_reflns_theta_min & _diffrn_reflns_theta_max cannot
be given instead the following limits are given
_diffrn_reflns_sin(theta)/lambda_min 0.06 _diffrn_reflns_sin(theta)/lambda_max
1.38 _refine_diff_density_max/min is given in Fermi per angstrom cubed not
electons per angstrom cubed. Another way to consider the _refine_diff_density_
is as a percentage of the scattering density of a given atom:
_refine_diff_density_max = 4.4 % of hydrogen
_refine_diff_density_min = -4.8 % of hydrogen
Refinement of <i>F</i>^2^ against ALL reflections. The weighted
<i>R</i>-factor <i>wR</i> and goodness of fit <i>S</i> are based on
<i>F</i>^2^, conventional <i>R</i>-factors <i>R</i> are based on <i>F</i>,
with <i>F</i> set to zero for negative <i>F</i>^2^. The threshold expression
of <i>F</i>^2^ > \s(<i>F</i>^2^) is used only for calculating
<i>R</i>-factors(gt) <i>etc</i>. and is not relevant to the choice of
reflections for refinement. <i>R</i>-factors based on <i>F</i>^2^ are
statistically about twice as large as those based on <i>F</i>, and <i>R</i>-
factors based on ALL data will be even larger. For comparison, the calculated
<i>R</i>-factor based on <i>F</i> is 0.0838 for the 4468 unique reflections
obtained after merging to generate the Fourier map.
;
_reflns_number_total     11901
_reflns_number_gt     11901
_reflns_threshold_expression     'I > 2\s(I)'
_refine_ls_structure_factor_coef     Fsqd
_refine_ls_matrix_type     full
_refine_ls_R_factor_all     0.0889
_refine_ls_R_factor_gt     0.0889
_refine_ls_wR_factor_gt     0.2375
_refine_ls_wR_factor_ref     0.2375
_refine_ls_goodness_of_fit_ref     1.103
_refine_ls_restrained_S_all     1.103
_refine_ls_number_reflns     11901
_refine_ls_number_parameters     306
_refine_ls_number_restraints     6
_refine_ls_hydrogen_treatment     refall
_refine_ls_weighting_scheme     calc
_refine_ls_weighting_details
             'w=1/[\s^2^(Fo^2^)+(0.1206P)^2^+82.7294P] where P=(Fo^2^+2Fc^2^)/3'
_atom_sites_solution_hydrogens     difmap
_atom_sites_solution_primary     ?
_atom_sites_solution_secondary     ?
_refine_ls_shift/su_max     0.000
_refine_ls_shift/su_mean     0.000
_refine_diff_density_max     2.381
_refine_diff_density_min     -2.576
_refine_ls_extinction_method     SHELXL
_refine_ls_extinction_coef     0.0087(4)
_refine_ls_extinction_expression
                                  'Fc^*^=kFc[1+0.001xFc^2^\l^3^/sin(2\q)]^-1/4^'
_refine_ls_abs_structure_details
;
 All f" are zero, so absolute structure could not be determined
;
_refine_ls_abs_structure_Flack     ?
loop_
    _atom_type_symbol
    _atom_type_description
    _atom_type_scat_dispersion_real
    _atom_type_scat_dispersion_imag
    _atom_type_scat_source
    'Se' 'Se' 0.0000 0.0000
          'Neutron Data Booklet, ILL Grenoble, France (2003) ISBN 0-9704143-7-4'
    'O' 'O' 0.0000 0.0000
          'Neutron Data Booklet, ILL Grenoble, France (2003) ISBN 0-9704143-7-4'
    'Mg' 'Mg' 0.0000 0.0000
          'Neutron Data Booklet, ILL Grenoble, France (2003) ISBN 0-9704143-7-4'
    'H' 'H' 0.0000 0.0000
          'Neutron Data Booklet, ILL Grenoble, France (2003) ISBN 0-9704143-7-4'
_computing_data_collection     'SXD2001 (Gutmann, 2005)'
_computing_cell_refinement     'SXD2001 (Gutmann, 2005)'
_computing_data_reduction     'SXD2001 (Gutmann, 2005)'
_computing_structure_solution     'SHELXS-2014 (Gruene et al., 2014)'
_computing_structure_refinement     'SHELXL-2014 (Gruene et al., 2014)'
_computing_molecular_graphics     'DIAMOND (Putz and Brandenburg, 2006)'
_computing_publication_material     'publCIF (Westrip, 2010)'
loop_
    _atom_site_type_symbol
    _atom_site_label
    _atom_site_fract_x
    _atom_site_fract_y
    _atom_site_fract_z
    _atom_site_U_iso_or_equiv
    _atom_site_adp_type
    _atom_site_calc_flag
    _atom_site_occupancy
    _atom_site_disorder_assembly
    _atom_site_disorder_group
    Se Se1 0.6040(3) 0.44252(15) 0.33243(10) 0.0008(2) Uani d 1 . .
    O O1 0.6567(5) 0.2944(2) 0.31952(16) 0.0042(4) Uani d 1 . .
    O O2 0.3735(5) 0.4530(2) 0.32708(16) 0.0034(4) Uani d 1 . .
    O O3 0.6405(5) 0.5335(2) 0.26163(15) 0.0039(4) Uani d 1 . .
    O O4 0.7454(5) 0.4936(2) 0.42257(15) 0.0043(4) Uani d 1 . .
    Mg Mg1 0.8996(5) 0.2958(2) 0.12336(16) 0.0022(4) Uani d 1 . .
    O OW1 1.1596(5) 0.2624(3) 0.21722(17) 0.0054(5) Uani d 1 . .
    O OW2 1.0436(5) 0.3833(3) 0.05527(16) 0.0055(4) Uani d 1 . .
    O OW3 0.9166(5) 0.1191(2) 0.07344(17) 0.0049(4) Uani d 1 . .
    O OW4 0.7225(5) 0.2133(2) 0.18088(17) 0.0055(5) Uani d 1 . .
    O OW5 0.8911(5) 0.4702(2) 0.17612(16) 0.0044(4) Uani d 1 . .
    O OW6 0.6359(5) 0.3309(2) 0.02594(16) 0.0050(4) Uani d 1 . .
    O OW7 0.9838(5) 0.6815(2) 0.10146(17) 0.0055(5) Uani d 1 . .
    O OW8 0.6604(5) 0.8419(2) 0.03331(17) 0.0056(5) Uani d 1 . .
    O OW9 0.4105(5) 0.4955(3) 0.09793(16) 0.0056(4) Uani d 1 . .
    H H9B 0.4979(13) 0.4364(7) 0.0843(5) 0.0225(13) Uani d 1 . .
    H H9A 0.4749(13) 0.5192(7) 0.1547(4) 0.0213(13) Uani d 1 . .
    H H8B 0.6785(13) 0.8990(6) -0.0074(4) 0.0190(12) Uani d 1 . .
    H H8A 0.6523(13) 0.8945(6) 0.0784(4) 0.0197(13) Uani d 1 . .
    H H7B 0.8787(12) 0.7443(6) 0.0837(4) 0.0204(12) Uani d 1 . .
    H H7A 1.1045(11) 0.7279(6) 0.1288(4) 0.0190(12) Uani d 1 . .
    H H6B 0.6282(12) 0.3844(6) -0.0214(4) 0.0185(12) Uani d 1 . .
    H H6A 0.5353(11) 0.2651(6) 0.0059(4) 0.0185(12) Uani d 1 . .
    H H5B 0.9273(12) 0.5482(5) 0.1538(4) 0.0173(11) Uani d 1 . .
    H H5A 0.8222(13) 0.4933(6) 0.2137(4) 0.0200(13) Uani d 1 . .
    H H4B 0.7050(13) 0.1213(5) 0.1793(4) 0.0206(13) Uani d 1 . .
    H H4A 0.6931(13) 0.2440(6) 0.2287(4) 0.0191(12) Uani d 1 . .
    H H3B 1.0429(11) 0.0781(6) 0.0815(4) 0.0195(12) Uani d 1 . .
    H H3A 0.8410(11) 0.0985(6) 0.0171(4) 0.0184(12) Uani d 1 . .
    H H2B 1.1721(11) 0.4232(7) 0.0771(4) 0.0192(12) Uani d 1 . .
    H H2A 1.0209(12) 0.3677(7) -0.0024(4) 0.0193(13) Uani d 1 . .
    H H1B 1.2271(11) 0.3295(6) 0.2548(4) 0.0187(12) Uani d 1 . .
    H H1A 1.2471(12) 0.1909(6) 0.2240(4) 0.0202(13) Uani d 1 . .
loop_
    _atom_site_aniso_label
    _atom_site_aniso_U_11
    _atom_site_aniso_U_22
    _atom_site_aniso_U_33
    _atom_site_aniso_U_12
    _atom_site_aniso_U_13
    _atom_site_aniso_U_23
    Se1 0.0008(3) 0.0009(2) 0.0008(3) -0.00001(16) 0.00034(16) 0.00001(15)
    O1 0.0049(12) 0.0025(7) 0.0054(8) 0.0009(8) 0.0020(8) -0.0006(6)
    O2 0.0015(11) 0.0044(7) 0.0049(8) 0.0003(7) 0.0020(8) 0.0003(6)
    O3 0.0047(12) 0.0041(7) 0.0033(8) -0.0005(8) 0.0019(8) 0.0012(6)
    O4 0.0046(12) 0.0048(7) 0.0026(7) -0.0007(8) 0.0002(8) -0.0002(6)
    Mg1 0.0022(12) 0.0027(7) 0.0023(8) 0.0008(8) 0.0015(8) -0.0001(6)
    OW1 0.0037(12) 0.0053(7) 0.0057(9) 0.0011(8) -0.0006(8) -0.0007(6)
    OW2 0.0056(13) 0.0072(8) 0.0040(8) -0.0016(9) 0.0022(8) -0.0003(7)
    OW3 0.0046(12) 0.0046(7) 0.0052(8) 0.0007(8) 0.0011(8) -0.0011(6)
    OW4 0.0078(14) 0.0050(7) 0.0057(9) -0.0003(8) 0.0047(9) 0.0001(6)
    OW5 0.0052(12) 0.0039(7) 0.0055(9) -0.0003(8) 0.0036(8) -0.0011(6)
    OW6 0.0045(12) 0.0055(8) 0.0037(8) -0.0001(8) -0.0004(8) 0.0010(6)
    OW7 0.0060(13) 0.0054(8) 0.0053(9) -0.0011(8) 0.0020(9) -0.0005(6)
    OW8 0.0059(13) 0.0056(8) 0.0062(9) -0.0007(8) 0.0033(9) -0.0007(7)
    OW9 0.0052(12) 0.0071(8) 0.0041(8) 0.0008(9) 0.0010(8) 0.0004(6)
    H9B 0.021(4) 0.024(3) 0.025(3) 0.009(3) 0.012(3) -0.003(2)
    H9A 0.023(4) 0.027(3) 0.013(2) -0.002(3) 0.004(2) -0.0036(19)
    H8B 0.023(4) 0.019(2) 0.019(2) -0.002(2) 0.011(2) 0.0048(18)
    H8A 0.026(4) 0.017(2) 0.018(2) -0.003(2) 0.010(2) -0.0064(17)
    H7B 0.017(3) 0.018(2) 0.025(3) 0.004(2) 0.005(2) 0.000(2)
    H7A 0.010(3) 0.021(2) 0.023(3) -0.005(2) 0.001(2) -0.0040(19)
    H6B 0.023(3) 0.019(2) 0.013(2) 0.000(2) 0.005(2) 0.0067(17)
    H6A 0.017(3) 0.017(2) 0.019(2) -0.006(2) 0.003(2) -0.0028(18)
    H5B 0.021(3) 0.0119(18) 0.021(2) -0.002(2) 0.010(2) 0.0021(16)
    H5A 0.028(4) 0.020(2) 0.019(2) 0.003(2) 0.016(3) -0.0006(18)
    H4B 0.027(4) 0.0096(17) 0.026(3) -0.004(2) 0.010(3) -0.0009(17)
    H4A 0.026(4) 0.020(2) 0.017(2) -0.002(2) 0.014(2) -0.0020(18)
    H3B 0.011(3) 0.023(3) 0.023(3) 0.007(2) 0.003(2) -0.001(2)
    H3A 0.018(3) 0.022(2) 0.012(2) 0.002(2) 0.000(2) -0.0042(17)
    H2B 0.013(3) 0.026(3) 0.018(2) -0.007(2) 0.004(2) -0.004(2)
    H2A 0.021(4) 0.029(3) 0.0082(18) -0.003(3) 0.005(2) -0.0022(17)
    H1B 0.015(3) 0.018(2) 0.020(2) -0.003(2) 0.002(2) -0.0078(18)
    H1A 0.019(3) 0.015(2) 0.025(3) 0.008(2) 0.006(3) 0.0003(19)
_geom_special_details
;
 All esds (except the esd in the dihedral angle between two l.s. planes)
 are estimated using the full covariance matrix.  The cell esds are taken
 into account individually in the estimation of esds in distances, angles
 and torsion angles; correlations between esds in cell parameters are only
 used when they are defined by crystal symmetry.  An approximate (isotropic)
 treatment of cell esds is used for estimating esds involving l.s. planes.
;
loop_
    _geom_bond_atom_site_label_1
    _geom_bond_atom_site_label_2
    _geom_bond_site_symmetry_2
    _geom_bond_distance
    _geom_bond_publ_flag
    Se1 O1 . 1.631(3) ?
    Se1 O2 . 1.640(4) ?
    Se1 O4 . 1.643(3) ?
    Se1 O3 . 1.643(3) ?
    Mg1 OW2 . 2.033(4) ?
    Mg1 OW5 . 2.054(4) ?
    Mg1 OW4 . 2.057(4) ?
    Mg1 OW1 . 2.061(4) ?
    Mg1 OW3 . 2.066(4) ?
    Mg1 OW6 . 2.111(4) ?
    OW1 H1A . 0.961(7) ?
    OW1 H1B . 0.971(7) ?
    OW2 H2A . 0.970(6) ?
    OW2 H2B . 0.972(8) ?
    OW3 H3A . 0.970(6) ?
    OW3 H3B . 0.975(8) ?
    OW4 H4B . 0.972(6) ?
    OW4 H4A . 0.977(7) ?
    OW5 H5A . 0.973(7) ?
    OW5 H5B . 0.977(6) ?
    OW6 H6A . 0.978(7) ?
    OW6 H6B . 0.980(6) ?
    OW7 H7A . 0.972(7) ?
    OW7 H7B . 0.974(8) ?
    OW8 H8B . 0.967(7) ?
    OW8 H8A . 0.974(7) ?
    OW9 H9B . 0.969(8) ?
    OW9 H9A . 0.969(7) ?
loop_
    _geom_angle_atom_site_label_1
    _geom_angle_atom_site_label_2
    _geom_angle_atom_site_label_3
    _geom_angle_site_symmetry_1
    _geom_angle_site_symmetry_3
    _geom_angle
    _geom_angle_publ_flag
    O1 Se1 O2 . . 109.57(18) ?
    O1 Se1 O4 . . 109.96(17) ?
    O2 Se1 O4 . . 109.12(18) ?
    O1 Se1 O3 . . 110.30(17) ?
    O2 Se1 O3 . . 109.41(18) ?
    O4 Se1 O3 . . 108.47(17) ?
    OW2 Mg1 OW5 . . 87.39(16) ?
    OW2 Mg1 OW4 . . 172.9(2) ?
    OW5 Mg1 OW4 . . 92.44(16) ?
    OW2 Mg1 OW1 . . 91.52(19) ?
    OW5 Mg1 OW1 . . 87.44(16) ?
    OW4 Mg1 OW1 . . 95.52(17) ?
    OW2 Mg1 OW3 . . 92.72(16) ?
    OW5 Mg1 OW3 . . 178.1(2) ?
    OW4 Mg1 OW3 . . 87.68(16) ?
    OW1 Mg1 OW3 . . 90.65(16) ?
    OW2 Mg1 OW6 . . 87.55(16) ?
    OW5 Mg1 OW6 . . 92.72(16) ?
    OW4 Mg1 OW6 . . 85.41(18) ?
    OW1 Mg1 OW6 . . 179.0(2) ?
    OW3 Mg1 OW6 . . 89.19(16) ?
    H1A OW1 H1B . . 108.7(7) ?
    H1A OW1 Mg1 . . 128.1(5) ?
    H1B OW1 Mg1 . . 121.7(5) ?
    H2A OW2 H2B . . 106.4(7) ?
    H2A OW2 Mg1 . . 125.4(5) ?
    H2B OW2 Mg1 . . 125.2(5) ?
    H3A OW3 H3B . . 103.4(7) ?
    H3A OW3 Mg1 . . 121.9(5) ?
    H3B OW3 Mg1 . . 121.3(5) ?
    H4B OW4 H4A . . 106.7(6) ?
    H4B OW4 Mg1 . . 120.0(5) ?
    H4A OW4 Mg1 . . 128.3(5) ?
    H5A OW5 H5B . . 108.7(6) ?
    H5A OW5 Mg1 . . 128.1(5) ?
    H5B OW5 Mg1 . . 121.1(4) ?
    H6A OW6 H6B . . 106.2(6) ?
    H6A OW6 Mg1 . . 121.7(5) ?
    H6B OW6 Mg1 . . 123.5(6) ?
    H7A OW7 H7B . . 107.0(7) ?
    H8B OW8 H8A . . 107.1(6) ?
    H9B OW9 H9A . . 106.4(7) ?
loop_
    _geom_hbond_atom_site_label_D
    _geom_hbond_atom_site_label_H
    _geom_hbond_atom_site_label_A
    _geom_hbond_site_symmetry_A
    _geom_hbond_distance_DH
    _geom_hbond_distance_HA
    _geom_hbond_distance_DA
    _geom_hbond_angle_DHA
    OW1 H1A O3 2_745 0.961(7) 1.820(7) 2.761(4) 165.6(8)
    OW1 H1B O2 1_655 0.971(7) 1.865(7) 2.834(4) 175.9(7)
    OW2 H2A OW7 3_765 0.970(6) 1.782(7) 2.741(4) 169.3(8)
    OW2 H2B OW9 1_655 0.972(8) 1.803(8) 2.764(5) 169.2(6)
    OW3 H3A O4 4_554 0.970(6) 1.826(6) 2.756(4) 159.5(6)
    OW3 H3B O4 2_745 0.975(8) 1.789(8) 2.754(5) 169.6(7)
    OW4 H4A O1 . 0.977(7) 1.761(7) 2.736(4) 175.8(8)
    OW4 H4B O2 2_645 0.972(6) 1.845(6) 2.807(4) 170.1(8)
    OW5 H5A O3 . 0.973(7) 1.823(8) 2.776(4) 166.0(8)
    OW5 H5B OW7 . 0.977(6) 1.786(6) 2.758(4) 173.2(6)
    OW6 H6A OW8 3_665 0.978(7) 1.754(7) 2.729(4) 174.9(7)
    OW6 H6B OW9 3_665 0.980(6) 1.781(6) 2.748(4) 168.1(7)
    OW7 H7A O1 2_755 0.972(7) 1.797(7) 2.764(5) 172.7(7)
    OW7 H7B OW8 . 0.974(8) 1.836(8) 2.798(5) 168.9(7)
    OW8 H8A O2 2_655 0.974(7) 1.816(7) 2.769(4) 165.1(6)
    OW8 H8B O4 4_564 0.967(7) 1.835(7) 2.797(4) 172.9(8)
    OW9 H9A O3 . 0.969(7) 1.844(7) 2.794(4) 165.8(7)
    OW9 H9B OW6 . 0.969(8) 1.978(7) 2.923(4) 164.4(7)
_shelx_hkl_file
;
   0   8   6 4687.88   81.12   1  2.0600
   0   6   2 2508.05   58.84   1  3.2900
  -1   8   6 2592.88   61.64   1  2.0800
   1   6   4 1883.94   45.90   1  2.6100
   1  13   2 3479.94   94.25   1  1.5600
   1  12   2 2987.97   78.75   1  1.6800
   1   7   4 1712.91   48.79   1  2.4000
   0  10   4 1928.01   57.31   1  1.9300
   1   8   5 1847.94   50.99   1  2.0700
   1  10   1 1834.24   51.87   1  2.0300
   0  12   2 1560.81   54.12   1  1.7100
   0  11   2 1830.35   57.29   1  1.8600
   0   7   3 1442.60   44.11   1  2.7300
   1   9   3 1586.15   50.20   1  2.1100
   0  15   4 3150.48  105.35   1  1.3400
   0  10   6 1845.72   58.77   1  1.7800
   1   8   1 1204.37   40.70   1  2.5000
   2  12   2 1883.29   64.37   1  1.6100
  -1   8   5 1167.68   40.67   1  2.1900
  -1  12   7 1863.92   68.88   1  1.5000
  -1  11   5 1468.35   55.93   1  1.7200
   1   8   2 1143.01   40.89   1  2.4200
   2  15   7 3290.37  125.86   1  1.1800
   1  10   4 1261.88   47.72   1  1.8700
  -1  12   3 1320.67   51.11   1  1.6600
   0   6   1  921.19   34.40   1  3.4200
   0   9   2  974.35   38.07   1  2.2600
  -1   9   5 1147.51   43.87   1  2.0100
   1   9   4 1104.31   44.23   1  2.0200
  -1  14   9 1890.16   91.17   1  1.2600
   0   7   4  760.75   32.34   1  2.5700
   1  12   8 1660.15   76.48   1  1.3900
   0  14   5 1624.70   76.63   1  1.4000
   0   7   2  749.46   32.50   1  2.8500
  -1  15  10 2088.93  109.62   1  1.1600
   1   7   1  600.24   27.13   1  2.8100
   1  13   3 1252.30   61.52   1  1.5300
   1  12   6 1173.94   57.29   1  1.5000
   0   8   3  658.56   30.83   1  2.4300
   0  19   3 2146.18  120.76   1  1.0800
   0  16   7 2219.49  106.74   1  1.1900
   0  13  10 1414.35   79.96   1  1.2600
   0  11   7  900.13   50.14   1  1.5900
  -1  18   6 2106.69  126.93   1  1.1000
   2  13   2 1098.96   57.26   1  1.5000
   1   9   1  561.92   29.66   1  2.2400
  -1  14  10 1768.92   95.86   1  1.2100
  -1  14   8 1188.55   73.51   1  1.3000
   0  13   4  948.09   55.42   1  1.5300
   1   6   3  496.50   25.55   1  2.8400
   0  15   5 1271.13   80.04   1  1.3200
   0  13   6  769.11   56.38   1  1.4500
   0  15  11 1704.72  123.15   1  1.1100
   0  12   8  871.95   56.64   1  1.4400
   1  16   6 1428.17   92.64   1  1.2000
   2  13   8  960.09   68.78   1  1.2500
   2  14   8 1331.98   93.47   1  1.2000
   1  14   5  936.25   64.67   1  1.3700
  -1  10   6  655.01   40.07   1  1.7800
   2  17   7 1916.08  125.83   1  1.0800
   1  11   3  659.09   38.45   1  1.7800
   1  10   3  469.75   31.88   1  1.9300
   0   8   5  446.33   29.54   1  2.2000
  -1  15  12 1249.08   93.89   1  1.0800
   1  15   6  678.41   67.15   1  1.2700
  -1  12   6  741.24   49.97   1  1.5500
   1  15   5  882.42   71.74   1  1.2900
   0   9   3  334.05   26.11   1  2.1900
   1  11   8  560.87   44.54   1  1.4600
   0  19   9 1779.88  157.70   1  1.0000
   1  14   3  709.99   60.76   1  1.4300
   1  19  12 2599.22  217.51   1  0.9100
   0  16   4 1117.26   83.15   1  1.2600
  -1  18   7 1053.54   99.47   1  1.0800
   1  13   6  672.44   55.47   1  1.4200
   1  15   9 1236.50   94.73   1  1.1600
   1  11   4  421.05   35.03   1  1.7200
  -1  20   3 1306.98  106.98   1  1.0300
   0  14   3  556.89   51.76   1  1.4500
  -1  12   8  508.31   40.28   1  1.4500
   2  15   4  864.94   75.29   1  1.2800
   0  15   9  903.72   78.86   1  1.1900
   0  16   2  710.36   58.26   1  1.2900
   1   8   3  327.20   23.86   1  2.3200
   1  15   7  794.60   70.02   1  1.2300
   1   7   2  310.79   21.77   1  2.7000
   0  10   5  375.74   30.06   1  1.8600
  -1  16   9  794.93   85.32   1  1.1400
   0  11   4  414.11   33.55   1  1.7800
   2  19   7 1472.39  148.97   1  0.9900
   0   3   2  341.10   25.14   1  5.7200
   2  19   5 1608.19  126.87   1  1.0300
   3  20   1 1074.62  127.16   1  1.0000
   1   9   6  292.08   27.81   1  1.8200
  -1  19  11 1947.72  172.92   1  0.9500
   1  11   7  397.05   38.46   1  1.5300
   0   4   2  244.97   19.88   1  4.6400
   1   6   2  273.90   20.44   1  3.0400
   0  15   6  804.45   79.11   1  1.2900
   2  14   1  328.15   37.22   1  1.4300
   0  21   6 1167.63  173.87   1  0.9600
  -1  15   9  637.26   76.02   1  1.1900
   0  13   2  216.04   27.78   1  1.5800
   1  19   9 1545.22  165.65   1  0.9700
  -1  15   8  766.87   89.73   1  1.2300
  -1  16   5  605.13   67.08   1  1.2400
   0  12   7  377.15   48.65   1  1.4900
   2  15   9  689.37   85.45   1  1.1100
   2  13   7  576.35   67.36   1  1.3000
   2  15   5  729.58   71.50   1  1.2500
   1  12   5  350.25   41.19   1  1.5600
   1   9   5  194.29   20.34   1  1.9200
   2  13   5  419.44   48.83   1  1.3900
  -1  16  10  813.10   93.19   1  1.1100
   2  21   8 1500.46  176.99   1  0.9000
   0  13   8  399.80   55.68   1  1.3600
   0   9   6  179.61   24.57   1  1.9100
  -1  18  14 1355.31  192.72   1  0.9100
   0  19   5 1365.94  124.10   1  1.0600
   0  15   7  770.75   74.13   1  1.2500
  -1  20   8  874.01  113.44   1  0.9700
   1  11   2  239.92   26.17   1  1.8200
  -1   9   7  184.16   24.21   1  1.8200
   0   7   5  141.01   17.05   1  2.4000
   2  16  11  724.67   89.72   1  1.0000
   0  14   6  358.79   53.15   1  1.3700
   2  16   1  274.86   44.60   1  1.2700
  -1  20  13 1515.97  180.75   1  0.8800
   2  18  10  839.67  118.83   1  0.9600
  -2  16  12  779.41   96.38   1  1.0400
   0   8   2  174.09   19.53   1  2.5200
   1  16  11  676.37  108.03   1  1.0400
   2  18   3  588.65   81.70   1  1.1100
   2  14   3  410.40   48.88   1  1.3800
   1  20   8 1204.60  163.39   1  0.9600
   1  15  10  672.52   88.63   1  1.1200
   3  20   2  951.08  133.00   1  0.9900
   0  16   6  718.37   76.74   1  1.2200
   1  11   5  268.67   31.16   1  1.6700
   0  14   4  240.61   37.33   1  1.4300
  -1  11   8  330.13   38.63   1  1.5400
  -1  16   3  388.02   54.24   1  1.2700
   2  12   1  221.95   29.32   1  1.6400
   0  18   8 1203.76  143.69   1  1.0600
   1  12   7  224.64   37.61   1  1.4500
   0   3   1  185.77   21.30   1  6.5600
   2  21  12 2036.35  248.26   1  0.8300
   0  17   7  596.26   91.33   1  1.1300
   1  14   2  245.95   38.91   1  1.4600
   3  18   6  779.20  120.32   1  1.0200
  -1  18  10 1037.12  136.83   1  1.0200
   1  12   4  130.25   24.11   1  1.6000
  -1  14  11  404.40   70.61   1  1.1700
  -1  19   7  522.78  103.18   1  1.0300
   2  17   5  877.69   98.20   1  1.1300
   0   6   4  106.15   13.51   1  2.8600
  -1  22  15 1440.08  238.22   1  0.7800
   0  13   5  239.75   40.12   1  1.4900
   2  16   3  435.23   54.28   1  1.2300
   2  14   4  176.27   37.47   1  1.3500
   1  20   9 1557.59  171.12   1  0.9400
   1  22   5  677.22  149.51   1  0.9200
   0  17   9  683.57   93.14   1  1.0800
   0  21   9  966.42  189.39   1  0.9100
  -1  20  11  537.04  127.77   1  0.9200
  -1  10   8  160.40   25.38   1  1.6200
   2  20   3 1171.16  150.29   1  1.0100
  -1  10   4  115.57   17.62   1  1.9100
   1  20  11 1618.99  189.45   1  0.8900
   0  23   3  767.28  149.07   1  0.9000
   0  16   3  383.97   54.00   1  1.2800
   0  26   6 1667.47  261.32   1  0.7800
   0  10   3  197.87   23.75   1  1.9900
  -1  15   3  451.04   48.80   1  1.3500
   1  17   3  289.82   50.77   1  1.2000
   0   4   1  124.82   15.95   1  5.0300
   0  17   8  437.71   80.44   1  1.1100
   1  13   8  319.89   52.51   1  1.3200
   0  18   3  367.26   63.84   1  1.1400
   0  10   2  296.04   26.84   1  2.0400
   3  22   3  753.00  169.39   1  0.9000
   3  18   3  571.04   89.30   1  1.0700
  -2  24   8 1360.46  241.08   1  0.8200
   0  17  13  619.09  117.47   1  0.9600
   3  26  10 2754.67  443.92   1  0.7100
   3  21   4  448.74  111.32   1  0.9300
   3  20   5  947.51  135.92   1  0.9500
   2  14   2  204.44   39.09   1  1.4100
   2  22   4 1028.63  169.88   1  0.9100
  -2  21  11  333.66   97.97   1  0.8800
   2  15   8  438.07   69.39   1  1.1400
  -1  19   4  729.21  110.35   1  1.0700
   0  16   9  511.50   81.07   1  1.1300
  -1  22  13 1349.41  222.39   1  0.8200
   1   8   4  126.48   16.30   1  2.2000
   3  20  13  688.48  177.43   1  0.8000
  -1  20  14  943.14  153.57   1  0.8500
   3  19   2  566.61   86.45   1  1.0400
   4  25   4 1763.35  298.44   1  0.7800
   2  22   2  929.15  142.72   1  0.9300
   0  20   9  760.88  146.38   1  0.9500
   2  14   5  157.73   43.03   1  1.3200
   1   9   2  124.73   17.33   1  2.1800
   2  12   4  278.14   34.94   1  1.5200
   0  19  11  748.98  129.79   1  0.9500
  -1  19  10  393.61   97.38   1  0.9700
   1  18  10  581.34  117.42   1  0.9900
   0   6   3   90.29   12.42   1  3.0900
   0  19   6  485.97   93.24   1  1.0500
   2  22  10 1665.41  244.39   1  0.8300
   3  24   3 1792.26  281.87   1  0.8300
   0  10   7  131.81   27.09   1  1.6900
   2  18   9  950.78  132.51   1  0.9900
   4  23   4 1456.54  245.68   1  0.8300
   0  11   3  130.65   26.65   1  1.8300
   0  21   8  826.63  157.41   1  0.9300
   0  17  12  856.18  109.65   1  1.0000
   0  11   8  164.32   36.75   1  1.5200
   3  19   9  442.49  114.71   1  0.9100
   3  27   3 1447.28  243.01   1  0.7500
   3  21   8 1432.49  220.39   1  0.8700
  -2  18  10  497.15   99.18   1  1.0100
  -1  22  10  541.20  153.23   1  0.8600
   0  23  18 1381.84  279.91   1  0.7000
  -2  20  15 1226.13  169.06   1  0.8400
  -1  18  13  483.69  110.87   1  0.9400
   2  28   3 1825.94  321.33   1  0.7300
  -1  22   4 1155.34  185.40   1  0.9200
   1  14   7  208.84   55.07   1  1.3000
   1  23   4  939.61  179.79   1  0.8900
  -1  26   8 1166.23  250.11   1  0.7600
   0  20   6  342.68   82.38   1  1.0000
  -1  20  10  588.48  133.56   1  0.9300
   3  21   6  719.40  164.02   1  0.9000
   3  20   8  784.25  149.71   1  0.9000
   2  21  13  702.15  183.08   1  0.8100
   1  20   7  795.96  145.02   1  0.9700
  -1  18  11  650.93  129.25   1  0.9900
  -1   8   8 5194.36   99.98   1  1.8200
  -1   4   6 2326.09   46.03   1  2.6200
   1   5   8 2195.72   47.30   1  1.7000
   0   5   9 1616.57   40.78   1  1.6700
   0   7  11 3077.09   79.35   1  1.3900
   0   7   9 2528.55   67.27   1  1.6900
   1   7  11 2915.04   80.06   1  1.2900
  -1   6  10 1640.92   45.27   1  1.5800
   1   8  10 2770.25   77.87   1  1.4200
   0   5  10 1128.77   35.38   1  1.4600
   0   4   5 1554.86   44.80   1  3.0300
  -2   9  12 2783.67   85.45   1  1.3000
   0   4   7  891.22   27.48   1  2.1600
   0   8  14 3109.64  100.07   1  1.0800
  -1  10  10 3155.03  100.92   1  1.4600
  -1   6   8 1335.63   43.84   1  1.9700
   0   6  10 1441.91   49.38   1  1.5200
  -1   7   8 1447.19   52.82   1  1.9000
  -1   4   7  619.85   21.94   1  2.2400
   1   5   6 1166.25   39.35   1  2.2100
   0   7  10 1387.11   53.75   1  1.5400
   0  12  16 4981.45  203.99   1  0.9600
   0   6  11 1062.95   41.88   1  1.3600
   1   7   8 1159.68   49.03   1  1.7100
   1   7   6 1210.84   50.36   1  2.0500
   1   6   5 1188.58   45.41   1  2.3800
  -1   8  10 1302.78   55.35   1  1.5600
   1   6   6 1091.52   43.64   1  2.1500
  -1   9  11 1532.17   68.31   1  1.4100
   0   5   5 1047.54   42.75   1  2.8500
   1   7  12 1047.01   53.98   1  1.1700
  -1   7  10  807.04   41.05   1  1.5900
   0   6  12  881.95   41.55   1  1.2200
   1   6   7  698.06   33.52   1  1.9300
   1   8  11 1256.29   63.19   1  1.3000
  -1   5   8  525.08   24.22   1  1.9800
   2   9  12 1939.89   96.15   1  1.1000
   0   6   6  820.66   39.50   1  2.3700
  -2  12  13 2545.24  152.89   1  1.1500
   1   9  11 1348.70   70.17   1  1.2900
  -2  10  12 1370.60   75.58   1  1.2800
   0   7   8  790.01   40.38   1  1.8600
  -1   7  11  874.55   45.72   1  1.4400
  -1   8   9  833.83   46.10   1  1.6800
   1   7   9  801.78   45.19   1  1.5600
   1   6  10  636.85   37.17   1  1.3900
  -1  10  12 1452.64   77.41   1  1.2900
   0   8  13 1253.55   70.62   1  1.1800
   1   6  11  698.24   39.94   1  1.2500
  -1   5   7  478.53   25.72   1  2.2500
   0   6   9  561.01   32.11   1  1.7100
   0  11  15 2042.42  127.03   1  1.0200
  -1   5   6  440.95   25.02   1  2.5500
  -2  10  17 2174.52  140.08   1  0.9300
   0  11  11 1321.94   86.56   1  1.3000
  -1   8  15 1189.62   81.14   1  1.0300
   1  10  17 2234.54  163.51   1  0.8500
  -1  13  13 1906.20  120.28   1  1.1200
   0   9  14 1398.66   89.07   1  1.1000
   0   9  15 1453.39   99.97   1  1.0200
  -1  10  15 1397.58   98.35   1  1.0500
  -2  17  19 5764.59  374.41   1  0.8000
   1   7  10  649.59   43.61   1  1.4200
   0  10  16 1515.31  120.54   1  0.9600
  -1  12  15 1847.22  133.60   1  1.0400
  -1  11  14 1439.56  102.94   1  1.1100
  -1   6   9  417.03   28.08   1  1.7700
   2  10  13 1294.88  102.34   1  1.0400
   1  11  14 1725.79  114.68   1  1.0400
  -2   8  15  893.23   67.29   1  1.0300
  -1   6   7  383.69   26.34   1  2.1800
   0   8  10  429.21   41.42   1  1.5200
   1  11  10 1053.91   77.29   1  1.3100
   0   7  13  523.98   43.42   1  1.1500
   0   8   8  647.44   42.40   1  1.7800
   0  15  16 3115.21  227.03   1  0.9100
   1  11  15 1654.54  131.76   1  0.9800
  -1  13  17 2485.66  197.08   1  0.9200
   0   3   6  132.16    9.97   1  2.4300
  -2  10  13  883.72   64.50   1  1.2000
  -2   9  14  873.28   66.61   1  1.1300
   1  13  15 1957.78  162.81   1  0.9600
   0   8   9  514.87   41.19   1  1.6400
  -2   6  11  234.30   21.48   1  1.3900
  -1  12  18 1629.23  146.81   1  0.8800
  -1   7   9  481.55   33.99   1  1.7600
   0   3   4  275.16   18.67   1  3.8100
   1   8  12  721.19   57.10   1  1.2000
   1   6   8  309.63   27.05   1  1.7300
  -2  10  20 1921.63  155.68   1  0.7600
  -1  11  17 1433.32  126.80   1  0.9300
   2  13  14 1786.03  144.40   1  0.9500
   0  10  10  551.58   55.98   1  1.4300
   1  14  13 1378.24  131.74   1  1.0300
   0  12  17 1464.09  182.28   1  0.9100
   0   5   6  231.84   19.55   1  2.5000
   2  13  12 1203.47  123.98   1  1.0500
   0   3   3  357.29   26.84   1  4.7400
  -1  10  13  540.41   62.16   1  1.2000
  -1  17  19 3304.90  308.16   1  0.7900
   1   9  10  458.75   46.67   1  1.3900
  -2  10  15  976.21   92.32   1  1.0600
   1  12  12  986.06   93.60   1  1.1400
  -1   9  10  429.84   44.00   1  1.5100
   0   7   7  312.48   28.12   1  2.0300
   1   5   9  215.07   19.01   1  1.4900
  -2  12  18 1474.23  162.30   1  0.8800
  -1   6   6  322.28   22.85   1  2.4100
   0   5   8  218.50   19.07   1  1.9100
   1  13  14 1219.68  137.92   1  1.0100
   1   9  15  812.44   97.76   1  0.9600
   1   4   6  173.77   14.10   1  2.1800
  -2  13  17 1359.25  151.64   1  0.9200
   0   6   8  165.50   21.48   1  1.9100
  -1   5   9  162.24   18.10   1  1.7400
   0   9   9  450.46   45.09   1  1.5800
   0   9  10  442.28   46.72   1  1.4700
   2  15  15 1397.85  207.31   1  0.8800
   0   8  11  367.40   45.63   1  1.3900
   0  17  21 3818.52  407.09   1  0.7200
  -1   4   8   94.38   10.24   1  1.9000
   1  14  19 2299.11  273.86   1  0.7800
  -2   9  13  580.50   54.24   1  1.2100
   2  13  13  991.22  131.94   1  1.0000
   1  12  11  460.02   59.72   1  1.2000
  -1   9  14  519.77   59.92   1  1.1300
  -2  10  14  529.21   68.30   1  1.1300
   3  13  18 1911.37  233.68   1  0.7300
   0  12  18 1174.63  165.86   1  0.8500
  -1  11  18 1195.61  137.71   1  0.8700
   0  11  16  841.37  111.00   1  0.9600
   1   4   7   96.75   12.55   1  1.8600
   1  13  12  356.31   68.23   1  1.1100
   1  10   9  344.47   50.12   1  1.4400
  -2   8  12  215.41   30.66   1  1.3100
   2  13  19 2580.36  285.01   1  0.7400
   1   7   7  107.25   21.01   1  1.8700
   1  15  21 2043.13  294.50   1  0.7100
   3  18  17 2128.60  286.31   1  0.7400
  -1  15  16 1013.96  161.05   1  0.9300
   0   7  14  233.97   46.75   1  1.0400
  -1   5  10  135.14   18.69   1  1.5300
   0   3   5   64.70    8.24   1  3.2000
   1   9  13  312.31   52.80   1  1.1200
  -3  16  20 1076.45  198.62   1  0.7800
  -1  13  18  861.34  131.87   1  0.8700
   1   5   5   56.49    9.70   1  2.5100
   0  12  20 1116.53  178.13   1  0.7600
  -1   8  12  368.88   46.41   1  1.3200
  -1   8  11  128.85   29.05   1  1.4300
  -1  10  20 1178.77  163.64   1  0.7500
  -3  12  17  838.15  122.50   1  0.9200
   1  17  19 2136.10  319.61   1  0.7500
   2  12  14  961.66  132.60   1  0.9700
  -1  11  20  919.13  169.63   1  0.7700
  -2   7  13  146.50   25.85   1  1.1900
  -1  16  19 1581.01  220.24   1  0.8000
   0  11  18  837.08  140.99   1  0.8500
  -1   8  14  367.90   59.24   1  1.1200
   2  11  17 1045.34  150.66   1  0.8100
   2   9  13  397.55   66.23   1  1.0300
   0   6   7   68.98   12.67   1  2.1300
  -3  14  19 1299.78  163.94   1  0.8300
  -2  14  16  677.24  109.16   1  0.9500
  -1   9  17  412.64   74.86   1  0.9000
   0  13  13  643.38  103.02   1  1.0900
   1  10  12  269.24   50.84   1  1.1900
  -1   9  12  235.77   44.74   1  1.3100
  -1   8  16  214.95   55.60   1  0.9400
   0  15  21 1962.12  336.27   1  0.7300
   0   2   4   26.26    4.56   1  3.6400
   0  10  15   80.26   35.86   1  1.0200
   3  16  18 1479.74  268.90   1  0.7300
  -1  15  20 1451.28  283.20   1  0.7800
   0   9  11  191.12   38.85   1  1.3700
   1  14  15 1031.33  154.98   1  0.9400
  -2  13  14  417.75   67.21   1  1.0700
   3  15  15  641.55  145.69   1  0.8400
   1  11  20 1077.44  163.37   1  0.7200
  -2   9  17  175.62   56.85   1  0.9100
  -1  15  22  754.28  209.04   1  0.7100
  -1  10  16  403.80   79.64   1  0.9900
   1   5   7   70.23   11.98   1  1.9400
   2   9  11  222.43   36.22   1  1.1900
  -2  18  18 1978.88  275.47   1  0.8100
   0   1   2   58.56    9.33   1  7.2900
  -2  11  19  266.68   79.56   1  0.8300
  -1  10  19  573.72  110.15   1  0.8000
   2  14  15 1022.84  163.92   1  0.9000
  -2  10  18  351.44   88.24   1  0.8700
  -1   9  13  180.69   39.14   1  1.2200
  -2  11  15  441.69   80.82   1  1.0500
   1   6   9   70.01   17.15   1  1.5500
   1  12  13  266.93   64.92   1  1.0800
  -1  15  19  691.52  160.46   1  0.8200
   2  15  14  992.45  171.66   1  0.9200
  -1  11  16  377.59   75.70   1  0.9800
   2  15  19 1561.05  291.23   1  0.7400
   2  16  15 1817.15  294.44   1  0.8600
   0   2   3   23.43    6.55   1  5.1100
   0   2   7 4906.44   42.09   1  1.5000
   2   2   6 4492.27   54.90   1  1.1400
  -2   3   9 3781.54   47.42   1  1.2900
  -1   1   4  688.77    9.56   1  2.1300
  -2   4  12 3623.18   71.88   1  1.0100
  -2   2   7  816.94   16.84   1  1.3100
   0   2   9 2223.17   47.24   1  0.9300
   1   2   7 1440.05   30.09   1  1.2300
  -1   3  10 1878.18   40.66   1  1.1500
   2   1   5 2084.94   46.07   1  0.7800
   1   1   5  633.17   15.76   1  1.1300
   0   1   5  382.72    9.22   1  1.5000
   1   1   3  457.42   10.31   1  2.2900
  -1   3   8  936.93   22.49   1  1.6700
   0   4  12 2556.34   68.46   1  0.9800
   1   3   9 1551.27   41.59   1  1.1400
   2   4  10 2741.34   71.82   1  1.0000
   0   4  10 1583.18   40.06   1  1.3200
   2   3   8 1546.64   42.68   1  1.1000
  -2   4  10 1037.27   29.16   1  1.3400
   1   2   6  540.77   16.02   1  1.5600
  -1   3  11 1461.90   49.62   1  0.9600
   0   2   6  469.44   13.28   1  1.9700
  -1   4  10  895.68   29.26   1  1.3900
   0   4  11 1442.64   46.35   1  1.1400
   0   1   4  191.16    6.62   1  2.3400
  -1   2   8  435.18   17.57   1  1.2200
   0   4  13 2465.28   88.59   1  0.8600
  -2   2  10 1566.94   56.40   1  0.7200
   2   5  11 1801.11   63.01   1  1.0100
   0   1   3  431.22   12.65   1  3.9300
  -1   5  12 1384.04   47.77   1  1.1800
   1   3   8  616.23   23.19   1  1.3600
  -1   1   5  123.48    5.47   1  1.4300
   2   2   7  770.84   35.72   1  0.9500
  -1   3  13 2107.27   96.26   1  0.7000
   0   3  11 1281.98   54.73   1  0.9200
   1   2   8  574.81   28.30   1  0.9900
  -3   2   9 1029.43   47.79   1  0.6900
  -3   3  10  789.39   34.63   1  0.9400
   2   3  13 3601.46  192.88   1  0.5400
   0   2  12 2895.47  139.73   1  0.5100
   1   3   7  371.36   17.03   1  1.6400
   1   5  14 2016.71  102.38   1  0.8200
  -1   4  11  448.98   28.06   1  1.2000
  -2   4  17 4044.18  216.26   1  0.5400
   2   2   8 1164.41   54.64   1  0.7900
  -2   5  12  595.27   31.73   1  1.1700
  -1   4  12  762.56   44.02   1  1.0300
  -3   6  16 1896.52  105.64   1  0.8100
  -1   3  14 1982.46  117.97   1  0.6000
   0   2   5  222.80   10.00   1  2.6500
  -1   3   9  283.96   16.62   1  1.3800
  -4   4  14 1512.73   95.99   1  0.6600
  -1   4  13  790.39   51.41   1  0.9000
   0   3  13 1361.06  100.53   1  0.6700
   1   3  14 2158.96  161.85   1  0.5300
  -3   3  11  638.73   46.44   1  0.8100
   1   5  17 2773.83  205.51   1  0.5900
  -1   4  14 1814.11   92.16   1  0.7900
  -4   8  20 2827.76  177.45   1  0.6700
  -1   3   7  201.78   10.63   1  2.0600
   0   3   9  211.49   17.17   1  1.3100
  -3   5  17 1883.62  141.95   1  0.6400
   0   6  18 2786.66  193.00   1  0.6600
  -1   2   5  118.03    6.88   1  2.6700
   3   3  11 1746.55  135.17   1  0.5900
   1   4  10  308.53   27.50   1  1.1800
  -4   4  15 1137.79  117.77   1  0.5900
   2   7  17 2616.82  181.62   1  0.6900
  -3   2  10  584.85   52.29   1  0.5900
   2   5  12  865.11   63.61   1  0.9100
   3   3  12 2141.50  179.34   1  0.5300
  -1   6  17 1410.05  116.65   1  0.7500
   0   3  10  225.00   24.72   1  1.0900
  -2   6  17 1270.45  117.99   1  0.7600
  -3   4  14 1147.79   86.04   1  0.7300
   0   2  11  955.86   78.82   1  0.6100
   2   6  13  900.98   66.65   1  0.9000
  -1   2  11  431.23   56.20   1  0.6300
  -2   2   9  149.60   21.24   1  0.8700
  -6   8  23 2816.65  363.90   1  0.4900
  -4   6  18 1494.89  139.39   1  0.6400
  -1   2   6   76.89    6.55   1  2.0300
   0   7  17 1122.79  114.17   1  0.7900
  -1   5  15 1356.62   82.71   1  0.8200
  -1   8  20 1491.61  163.49   1  0.6800
   3   2   7  641.18   59.10   1  0.7200
   0   5  15  844.36   87.66   1  0.7900
  -5   8  22 2188.09  238.20   1  0.5600
  -4   4  17 1409.24  165.40   1  0.4800
  -3   5  15  712.69   77.01   1  0.7900
  -3   6  17 1283.98  137.69   1  0.7400
  -1   7  17 1002.13   96.10   1  0.8200
  -3   7  17  875.53   86.42   1  0.8100
   0   4  14  976.25   90.38   1  0.7500
  -3   9  22 1733.85  181.10   1  0.6400
  -1   1   6   71.23    6.71   1  0.9900
  -3   3  15  514.04   91.74   1  0.4800
  -1   5  13  255.17   43.17   1  1.0400
  -1   6  15  486.11   63.97   1  0.9200
  -1   4  17  940.19  141.96   1  0.5400
  -4   5  15  439.95   73.22   1  0.7200
  -1   6  16  357.74   57.88   1  0.8300
  -4   9  20 1129.48  135.18   1  0.7100
   0   2   8  106.00   16.80   1  1.1700
   1   4  14 1124.29  116.55   1  0.6900
   2   1   4   82.34   12.49   1  1.0000
  -3   4  16 1040.96  140.41   1  0.5800
   0   6  19 1063.46  181.98   1  0.6000
   1   4  16  805.76  151.06   1  0.5400
   2   8  19 1780.41  200.27   1  0.6300
  -5   9  23 1915.93  267.04   1  0.5600
   3   5  15 1467.03  198.19   1  0.5900
  -2   7  19  715.83  120.35   1  0.7000
  -1   8  22  990.78  181.49   1  0.5900
   3   6  19 1632.20  287.28   1  0.4800
   1   3  11  245.10   43.85   1  0.8200
  -3   5  13  265.77   33.59   1  0.9700
   1   5  12  263.40   40.15   1  1.0300
  -3  10  26 2567.93  406.68   1  0.5200
   2   7  18 1166.79  220.94   1  0.6300
   3  10  24 1434.79  312.94   1  0.4800
  -1   7  18  814.98  128.11   1  0.7500
  -4   9  21  670.41  119.57   1  0.6600
  -5  10  24  521.48  154.86   1  0.5700
   3   6  16 1214.44  191.41   1  0.6200
  -2   6  21  786.70  134.69   1  0.5200
  -2   4  13  104.01   24.96   1  0.8900
   4   8  20 2233.20  322.41   1  0.5000
   1   7  22  957.35  257.42   1  0.4900
   0   5  13   73.23   21.48   1  1.0000
   1   6  17 1481.40  196.71   1  0.6800
   0   5  18  227.99   75.42   1  0.5700
  -4   3  11  249.10   38.79   1  0.6700
  -4   6  19  417.35   82.51   1  0.5900
  -3   6  14  293.98   39.74   1  0.9800
  -3   6  19  787.83  152.75   1  0.6200
  -2   7  17  169.80   47.02   1  0.8300
  -1   1   3    3.20    0.82   1  3.1300
   0   2  -7 3917.93   53.45   1  1.9500
   2   1  -7 1470.65   27.14   1  1.4400
  -1   2  -7 1336.82   31.80   1  1.4500
  -1   1  -5  664.14   16.58   1  1.3300
   4   2 -13 6065.77  151.90   1  0.7900
   2   2 -10 1720.36   43.70   1  1.3000
  -1   3  -9 1770.22   46.09   1  1.3300
  -2   1  -5 2268.67   59.21   1  0.7500
  -1   3 -10 2437.78   65.48   1  1.1500
   0   4 -13 2896.71   88.17   1  1.0900
   1   3 -11 1446.81   47.59   1  1.3600
   2   1  -8  720.17   23.11   1  1.2000
   0   2 -12 3202.78  110.43   1  0.8100
   1   3 -13 2230.17   79.82   1  1.0400
   2   4 -17 6171.07  194.57   1  0.8300
  -1   2  -6  588.81   18.84   1  1.7600
   2   2 -14 4048.13  149.98   1  0.7500
   0   1  -5  373.44   12.56   1  2.1900
   1   4 -14 2413.99   87.05   1  1.0800
   1   3 -14 2528.78   97.41   1  0.9200
   1   2 -13 3689.54  121.14   1  0.8000
   4   1 -11 3223.44  120.62   1  0.6400
   0   3 -11 1435.76   54.32   1  1.2100
   0   1  -9 1517.17   59.11   1  0.8100
   0   2 -11 1440.58   59.78   1  0.9400
  -1   2  -8  607.57   28.19   1  1.2100
  -1   3  -8  647.94   26.92   1  1.5500
  -2   2  -7  785.06   38.14   1  1.0000
  -1   5 -14 2465.84  106.83   1  0.9600
   3   4 -14 1407.26   65.03   1  1.1200
  -2   2 -11 3900.06  177.47   1  0.5900
  -2   2  -8 1005.78   51.98   1  0.8700
   3   1  -9  729.11   35.77   1  0.9100
  -2   1  -6 1614.20   70.77   1  0.6400
   1   2  -8  474.36   21.65   1  1.8300
   2   1 -11 1263.13   73.56   1  0.7400
  -1   2 -10 1153.28   58.95   1  0.8800
  -2   3 -13 3622.85  187.30   1  0.6500
   1   3 -16 3119.07  174.50   1  0.7300
   0   3 -13 1728.63   90.16   1  0.9300
   4   4 -17 2817.48  144.20   1  0.8200
   3   3 -15 1618.46  105.61   1  0.8700
  -1   3 -14 2630.18  163.18   1  0.7000
   0   3 -12  987.22   57.89   1  1.0500
  -3   2 -10 4209.86  220.30   1  0.5000
   3   2 -14 1358.31  103.43   1  0.7600
   0   1  -4  231.60   11.32   1  3.1500
   4   2 -14 1915.35  120.28   1  0.7200
   1   1  -6  156.66   10.08   1  1.9500
  -4   2  -7 3062.83  192.52   1  0.4800
  -1   5 -17 3996.87  237.64   1  0.7300
  -3   3 -12 2534.01  193.77   1  0.5800
  -3   3 -11 1977.51  151.81   1  0.6300
   1   4 -17 1556.07  137.11   1  0.7800
   3   4 -16 1289.31   97.72   1  0.9200
   3   2 -16 1929.50  165.14   1  0.6200
  -1   3 -13  885.29   90.60   1  0.7900
   5   6 -22 3019.72  242.37   1  0.6900
   1   1 -11  894.96   65.20   1  0.6900
   1   1  -5  138.46    8.79   1  2.6000
   2   2  -9  220.78   18.13   1  1.5200
   0   4 -14 1011.23   83.93   1  0.9800
  -1   4 -14 1114.10   96.67   1  0.8500
   1   4 -19 2779.68  244.72   1  0.6500
  -1   3 -11  318.07   39.14   1  1.0100
   5   6 -24 3810.06  368.98   1  0.6100
   1   1  -8  143.49   15.51   1  1.2000
  -3   2  -7  637.63   66.94   1  0.6900
   0   6 -19 2028.64  181.80   1  0.7600
  -2   4 -16 2804.47  273.90   1  0.6000
  -2   4 -15 1386.48  165.39   1  0.6600
   4   1 -14 1210.80  149.31   1  0.5300
   0   2 -10  316.81   34.87   1  1.1000
  -3   5 -15 2049.76  219.68   1  0.6500
   4   5 -20 2119.17  217.66   1  0.7400
   2   2 -16 1121.65  180.33   1  0.6000
   1   4 -18 1318.55  181.93   1  0.7100
   0   1  -6   49.58    7.93   1  1.6300
   2   5 -19 1059.66  167.72   1  0.7800
  -1   6 -17 1161.40  136.18   1  0.8100
   2   6 -21  492.62  110.49   1  0.7300
   4   2 -15  804.91  133.68   1  0.6600
   0   2  -8   74.21   11.19   1  1.5800
   0   7 -22 1240.36  207.19   1  0.6600
   1   6 -23 2117.42  293.95   1  0.6000
   0   6 -21 2137.84  288.24   1  0.6500
   0   5 -18  999.10  166.95   1  0.7500
   0   3 -10  210.92   26.25   1  1.4100
  -4   6 -19 2899.89  441.97   1  0.4800
  -1   4 -16 1036.00  139.09   1  0.7000
   0   7 -25  959.03  275.40   1  0.5400
   3   3 -16  571.89  113.43   1  0.7800
  -2   4 -12  206.77   42.91   1  0.8800
  -3   3 -10  476.81   95.81   1  0.7000
   2   3 -11   83.32   17.95   1  1.4100
   1   3 -19 1064.42  199.39   1  0.5400
   0   5 -19  289.05   90.18   1  0.6800
   7   7 -29 1150.84  330.06   1  0.4900
   0   5 -20 1108.41  179.82   1  0.6300
   3   5 -23 1028.30  190.70   1  0.5900
   4   3 -17  971.94  154.33   1  0.7000
   2   5 -24  450.45  179.76   1  0.5300
   0   1 -10  181.89   40.48   1  0.6900
   0   5 -17  196.61   54.53   1  0.8100
   2   5 -11 3830.05   82.96   1  1.6800
   0   4 -10 2190.85   58.93   1  1.6000
   1   4  -6 2361.79   62.19   1  3.0900
   0   5  -9 1946.00   54.58   1  1.9100
   0   7  -9 1938.48   54.88   1  1.8600
   0   7 -11 2731.85   80.91   1  1.5700
   2   6  -9 1821.27   55.80   1  2.0400
   1   5 -11 1816.65   59.20   1  1.6500
   2   9 -12 2466.65   78.88   1  1.5100
   0   8 -14 3071.71  106.30   1  1.2300
   1   6 -10 1724.69   57.27   1  1.8500
   0   4  -5 1424.19   48.54   1  3.3200
   1   3  -8 1013.31   34.72   1  2.1900
   0  12 -16 4773.16  180.43   1  1.0600
   1   5 -12 1580.92   60.01   1  1.4700
   1   6  -8 1219.11   44.37   1  2.2500
   0   5 -10 1337.19   49.75   1  1.6900
   1   4 -10 1175.32   45.99   1  1.7600
   0   7 -10 1321.58   53.44   1  1.7100
   0   6 -10 1498.74   55.92   1  1.7200
   2   4 -10 1203.00   46.33   1  1.7900
   0   4  -7  904.04   34.37   1  2.4600
   3   6 -16 2620.27  106.49   1  1.1000
   2   6 -10  877.96   42.66   1  1.8700
   1   4  -7  755.85   36.20   1  2.6900
  -1   7 -12 1165.54   63.49   1  1.2900
   2  10 -17 2433.31  126.25   1  1.1000
   0   6 -11 1036.91   52.67   1  1.5600
   0   7 -15 1664.30   92.90   1  1.1100
   1   5  -8  640.83   32.12   1  2.3300
   1   7 -11  836.78   45.15   1  1.6700
   2   5 -12  715.86   40.98   1  1.5200
   4   8 -20 4281.70  229.89   1  0.9000
   2   8 -19 2708.70  170.01   1  0.9500
   0   6 -12 1109.29   57.46   1  1.4100
   1   7 -10  819.69   41.56   1  1.8200
   3  11 -15 1419.28   83.66   1  1.2100
   0   9 -14 1142.19   78.11   1  1.2300
   1  10 -15 1712.54   97.83   1  1.2000
   2   8 -15 1065.15   77.12   1  1.2500
   1   4 -11  660.45   39.67   1  1.5500
   0   6  -9  612.62   35.61   1  1.9100
   1   8 -15 1356.75   86.97   1  1.2100
   3   7 -15 1294.76   77.41   1  1.2300
   0  11 -15 1406.40   92.77   1  1.1300
   0   3  -7  349.46   21.11   1  2.3300
   0   4  -9  485.32   30.39   1  1.8300
   1  11 -14 1384.78   84.09   1  1.2500
   2   6 -17 2023.51  126.40   1  1.0100
  -1  11 -15 1503.24  118.37   1  1.0600
  -1   6 -12  950.77   60.41   1  1.2500
   0   2  -5  288.56   17.90   1  3.1900
   1   5  -7  395.63   25.65   1  2.6100
   1   8 -20 3211.80  224.91   1  0.8500
   4  12 -18 1986.60  137.26   1  1.0200
  -1  10 -17 2627.26  171.80   1  0.9500
   3   6 -17 1144.10   97.26   1  1.0200
   2   5  -9  441.27   31.61   1  2.0700
   0  10 -16 1360.86  110.58   1  1.0800
   2  12 -18 1684.95  152.99   1  1.0200
   0   9 -19 2435.45  210.01   1  0.8800
   0   8 -13  985.46   65.13   1  1.3300
   3  10 -15 1027.81   74.73   1  1.2300
   0   9 -15 1342.50  100.01   1  1.1500
   3   9 -22 2276.42  220.43   1  0.8200
   0   4  -6  303.33   22.08   1  2.8500
   1  11 -17 1348.55  111.26   1  1.0600
   2   9 -14  747.06   61.68   1  1.3300
   1  13 -17 1970.36  132.75   1  1.0300
   2   7 -16 1076.35   79.52   1  1.1400
   1   3  -6  248.96   19.12   1  3.1200
   3   7 -17  982.41   89.69   1  1.0700
   1   6 -14  739.67   62.74   1  1.2600
   2  10 -15 1054.00   85.67   1  1.2400
   2  10 -20 2270.27  206.53   1  0.9200
   1   6  -9  362.89   28.98   1  2.0400
   3  10 -23 3221.81  279.56   1  0.7900
   2  13 -17 1120.11  107.70   1  1.0500
   1   9 -15  771.03   71.48   1  1.2100
  -1   9 -15 1035.46   98.68   1  1.0600
   3  10 -22 2512.15  243.59   1  0.8400
   0   1  -3  317.76   24.88   1  5.8900
   1   7 -17 1190.07  111.02   1  1.0200
   0   7 -17 1646.62  140.19   1  0.9500
   1   6 -15  583.27   62.14   1  1.1500
   2   9 -13  546.98   51.28   1  1.4200
   0   3  -6  186.15   15.95   1  2.8200
   4  11 -18  978.17  113.59   1  1.0300
   4  11 -19 1559.69  144.98   1  0.9900
   2  12 -24 2116.74  305.70   1  0.7600
   4  15 -26 4467.39  432.38   1  0.7200
   2  10 -14  456.01   60.46   1  1.3100
   0  17 -21 3246.56  314.08   1  0.7900
   0   8 -11  330.31   35.43   1  1.5400
   0   5  -6  228.73   20.64   1  2.7400
   0   5  -8  214.17   22.14   1  2.1500
   2   6 -14  338.13   51.09   1  1.3100
   0   8 -10  313.31   31.36   1  1.6600
   3   6 -14  311.07   47.26   1  1.3000
   4  10 -21 1354.73  159.66   1  0.8900
   0   3  -4  226.23   20.78   1  4.2100
   2   8 -13  458.15   46.15   1  1.4400
   3   9 -15  427.15   63.15   1  1.2500
   3  10 -16  531.38   60.02   1  1.1700
   4  13 -21 1300.95  173.80   1  0.8900
   3  13 -19  947.30  127.47   1  0.9700
   1   9 -14  632.14   62.38   1  1.3000
   3  14 -19 1519.06  147.80   1  0.9600
   3   8 -23 1948.73  275.54   1  0.7400
   0  12 -20 1155.50  186.51   1  0.8700
   1   8 -17  724.60  101.31   1  1.0500
   0  11 -16  733.60   85.92   1  1.0700
   5  16 -22 1587.59  201.41   1  0.8200
   0   9 -11  234.33   32.43   1  1.5000
   1   2  -5  174.14   16.09   1  3.5700
   3   8 -18  830.62   95.31   1  1.0300
  -1  14 -19 2012.24  205.10   1  0.8500
   1  12 -20 1208.46  171.72   1  0.9000
   1   8 -12  297.77   37.12   1  1.5200
   1  10 -13  437.25   57.71   1  1.3500
   1   9 -20 1102.33  159.43   1  0.8800
   4  11 -20 1418.61  147.39   1  0.9400
   3  12 -23 1009.81  195.93   1  0.8100
   1  13 -18 1194.87  149.06   1  0.9800
   0   8 -18  706.20  109.45   1  0.9200
   4  11 -24 1880.34  273.94   1  0.7700
   0   6  -8  160.81   20.67   1  2.1100
   1   7 -13  246.48   44.06   1  1.4100
   2  10 -18  824.56  131.92   1  1.0400
   3   9 -19  721.93  101.53   1  0.9800
   0   7 -13  598.77   59.84   1  1.3200
   1  12 -19  762.70  118.22   1  0.9500
   2  17 -23 2076.67  264.26   1  0.7800
   2  13 -25 2591.58  364.52   1  0.7300
   3   7 -16  365.04   72.64   1  1.1500
  -1  14 -18  918.54  136.20   1  0.8900
   3   5 -14  398.26   48.79   1  1.2300
   1   7 -18 1052.28  123.83   1  0.9400
   3   7 -19  774.72  115.50   1  0.9200
   0   7 -18  621.82  108.97   1  0.8800
   1   9 -12  201.40   29.95   1  1.4800
   1  10 -19  567.06  115.47   1  0.9400
   1  10 -22 1495.82  191.51   1  0.7900
   3   8 -21  852.49  125.91   1  0.8400
   1  14 -21  568.20  138.35   1  0.8500
   2   7 -12  298.89   41.53   1  1.5700
   1   7 -14  214.90   36.59   1  1.2900
   2  11 -21  841.13  162.41   1  0.8800
   2   6 -11  196.35   29.07   1  1.7100
   1   8 -19 1147.81  141.05   1  0.9100
   0  12 -18  810.79  132.64   1  0.9600
   2   6 -12  201.24   31.89   1  1.5600
   2  10 -19  550.48   90.14   1  0.9800
   2   7 -19  977.68  130.36   1  0.9100
   2  10 -22 1242.91  210.72   1  0.8200
   3   7 -18  892.26  115.31   1  0.9900
   3   6 -15  346.19   48.77   1  1.1900
   1   8 -14  321.95   50.02   1  1.3100
   1   6 -12  154.13   31.16   1  1.5300
   5  12 -24 2333.20  278.73   1  0.7700
   2  13 -19 1370.52  175.54   1  0.9600
   1  10 -20 1219.65  172.38   1  0.8900
   2   5 -13  224.88   40.17   1  1.3700
   4  15 -21  843.09  175.55   1  0.8700
   1   9 -23 1284.76  230.81   1  0.7400
   2  13 -21  716.80  155.39   1  0.8800
   2   9 -21 1214.36  183.78   1  0.8500
   3  12 -21 1413.06  204.35   1  0.8900
   2   8 -14  250.10   43.32   1  1.3400
   0  15 -21 1271.53  229.40   1  0.8100
   1   5  -9  113.67   17.93   1  2.0800
   3  12 -18  720.46  124.52   1  1.0300
   3   9 -16  277.14   62.25   1  1.1700
   1  11 -20 1067.19  170.05   1  0.9000
   2  11 -22 1904.24  254.26   1  0.8400
   1  10 -21  951.59  171.68   1  0.8400
  -1  17 -19 1286.59  182.66   1  0.8100
   0   7 -14  291.74   53.54   1  1.2100
   1  15 -20 1349.38  161.53   1  0.8700
   1  12 -21  672.83  143.33   1  0.8600
   5  10 -25 1216.17  227.25   1  0.7200
   3  14 -24 1296.93  241.36   1  0.7800
   4  12 -23  988.60  178.62   1  0.8200
  -1  11 -18 1324.47  166.73   1  0.9000
   2  12 -19  270.44   68.56   1  0.9800
   2   7 -10  182.41   25.88   1  1.8300
   1  16 -21  531.66  122.71   1  0.8300
   4  15 -22 1023.44  171.17   1  0.8400
   1   6 -16  562.44   86.47   1  1.0500
   1  16 -22 1335.42  203.57   1  0.8000
   1   9 -21  865.64  132.56   1  0.8200
   4   8 -19  414.95  100.34   1  0.9500
   1  13 -21  770.67  161.97   1  0.8500
   1  10 -17  529.72  108.90   1  1.0800
   4  11 -22 1144.17  200.44   1  0.8600
   5  12 -23  705.18  182.94   1  0.8100
   3  16 -23  964.88  173.74   1  0.8000
  -1  11 -20 1138.73  214.90   1  0.8100
   2  11 -24  948.58  210.12   1  0.7500
   1   7 -16  201.16   47.12   1  1.1000
   1   3  -5   97.57   14.77   1  3.7400
   0  12 -23 1255.38  272.16   1  0.7400
   1  10 -14   96.20   40.65   1  1.2800
   5  13 -23  805.79  169.74   1  0.8100
  -1  12 -17  524.40  108.30   1  0.9500
  -1  15 -21 1084.36  219.19   1  0.7700
   0  10 -22  469.83  131.56   1  0.7600
   1  15 -19  853.29  158.72   1  0.9100
   4  14 -20  582.34  130.05   1  0.9200
   4  16 -23  986.65  205.81   1  0.8000
   1   8  -8 4830.54   78.43   1  2.0100
   0   8  -6 4878.31   85.74   1  2.1800
   0   8  -7 3057.00   65.98   1  2.0500
   2   9  -9 2627.66   63.14   1  1.7800
   1   8  -6 2415.22   59.25   1  2.2500
   0   6  -2 2522.52   59.44   1  3.3700
   0   6  -5 1922.43   49.98   1  2.7900
   1   5  -4 1828.83   48.61   1  3.5000
   1  10 -10 2709.87   75.55   1  1.6000
   0  10  -4 2072.46   61.08   1  1.9900
   0   7  -3 1453.78   46.52   1  2.8200
   0  10  -6 1692.36   55.76   1  1.8600
   1  12  -7 1952.01   68.47   1  1.6000
   0   5  -5  946.53   30.86   1  3.0700
   1   8  -5 1234.51   44.55   1  2.3600
   1   4  -4 1028.09   35.60   1  3.9700
   2  10 -11 1429.18   54.39   1  1.5300
   1  11  -5 1401.34   54.12   1  1.8100
   0   6  -6  729.39   26.92   1  2.5600
   1   9  -5 1188.98   44.73   1  2.1500
   2  15  -7 2110.29   90.32   1  1.3200
   2  11  -5 1067.43   44.60   1  1.7800
   1  14  -9 1870.51   88.34   1  1.3400
   2  10  -8 1162.81   46.67   1  1.7500
   1   8  -4  858.97   35.23   1  2.4500
   1   6  -4  866.36   34.71   1  3.0800
   2   8  -8  784.59   33.47   1  1.9900
   1   7  -3  780.05   32.54   1  2.8400
   0  14  -5 1532.15   69.43   1  1.4400
   0   7  -4  761.09   33.56   1  2.6900
   3  14 -11 1798.83   88.63   1  1.2500
   2  12  -6 1093.91   52.41   1  1.6200
   1  15 -10 2053.05  104.09   1  1.2400
   1   5  -3  846.35   37.05   1  3.7400
   3  11 -12 1136.89   58.36   1  1.3800
   2  14 -12 1790.19   94.43   1  1.2300
   1  14 -10 1666.10   82.21   1  1.3000
   0  16  -7 2179.33  105.60   1  1.2300
   1  14  -8 1374.92   75.16   1  1.3700
   2  12 -13 1038.97   63.29   1  1.2900
   2  10  -7  971.79   45.92   1  1.8200
   0  12 -12 1140.44   61.89   1  1.2800
   1  10  -6  716.22   38.64   1  1.9100
   0   8  -3  663.94   32.72   1  2.5000
   3  14 -12 1686.08   88.89   1  1.2200
   0  11 -11  926.11   47.91   1  1.4000
   1   6  -3  528.47   27.22   1  3.2300
   0  11  -7  943.84   49.51   1  1.6700
   0   5  -4  472.72   25.58   1  3.4000
   0  15  -5 1341.41   69.60   1  1.3500
   2  12 -10 1065.65   59.99   1  1.4500
   1  13 -13 1377.37   78.07   1  1.2200
   0   9  -8  601.93   34.26   1  1.8100
   0  13 -10 1284.47   75.60   1  1.3300
   1  15 -12 1410.02  103.02   1  1.1700
   0   8  -5  501.35   28.98   1  2.3000
   2  12  -9  986.48   57.24   1  1.5000
   2   9 -10  668.28   35.24   1  1.6900
   0   8  -8  467.04   26.39   1  1.9200
   4  16 -15 2100.59  135.40   1  1.0200
   3  15  -7  863.27   63.30   1  1.2900
   2  16 -14 1816.30  132.75   1  1.0700
   2   9  -6  502.47   31.76   1  2.0200
   0  15 -11 1328.60   98.47   1  1.1700
   4  17 -17 1909.77  156.35   1  0.9400
   1   7  -4  389.19   24.16   1  2.7400
   1  12  -6  582.04   43.18   1  1.6400
   1   6  -5  322.16   21.29   1  2.8900
  -1  19 -12 2472.80  188.38   1  0.9400
   0  15  -6  806.86   69.80   1  1.3300
   2  12  -8  636.27   45.40   1  1.5400
   0   9  -3  319.63   23.11   1  2.2500
  -1  16 -12 1226.39   98.89   1  1.0500
   0   9  -9  455.96   29.38   1  1.7100
   1   6  -6  256.69   19.18   1  2.6800
   0   3  -3  316.49   20.29   1  5.1000
   0  10 -10  431.74   33.67   1  1.5400
   1  18  -7 1198.16  106.85   1  1.1200
   4  16 -14  786.26   88.07   1  1.0500
   1   7  -6  301.60   22.05   1  2.4600
   1  10  -9  378.81   34.05   1  1.6800
   0  19  -9 1650.49  141.40   1  1.0200
   3  17 -17 1704.74  148.66   1  0.9500
   3  16  -7  969.17   72.75   1  1.2200
   0   7  -7  265.89   18.73   1  2.1900
   0  11  -4  412.49   30.39   1  1.8300
   2  15 -13 1055.06   99.80   1  1.1400
   2  14  -9  738.91   59.93   1  1.3400
   2  13 -11  693.80   61.51   1  1.3300
   0   3  -2  355.81   26.66   1  6.0200
   2  14  -7  683.73   58.33   1  1.4000
   0  13  -8  407.56   52.71   1  1.4200
   1   9  -6  354.23   29.72   1  2.0700
   0   4  -2  313.88   22.08   1  4.8100
   3  15 -11  683.79   77.20   1  1.2000
   1  10  -7  244.68   27.44   1  1.8300
   0  15  -9  883.30   81.58   1  1.2400
   1  16 -13 1017.66  111.92   1  1.0900
   0  10  -9  376.14   35.58   1  1.6200
   1  15  -8  731.16   74.08   1  1.3000
   2   9  -8  288.89   24.74   1  1.8700
   2  10 -10  346.63   32.43   1  1.6100
   1  11  -9  489.26   44.79   1  1.5800
   0  11 -10  518.32   40.99   1  1.4600
   3  18 -16 1775.04  156.52   1  0.9400
   1  12 -11  519.66   52.52   1  1.3800
  -1  19  -9 1206.15  121.94   1  1.0000
   0  15 -12  985.90  102.88   1  1.1400
   0   7  -5  191.93   19.66   1  2.5300
   1  20 -13 1374.27  190.81   1  0.9300
   1  18 -10  976.61  101.82   1  1.0700
  -1  20 -12 1414.90  170.38   1  0.9100
   3  12 -13  574.62   57.99   1  1.2800
   2  12  -5  328.52   29.35   1  1.6500
   3  14 -16  588.83   77.23   1  1.0700
   4  19 -16 1110.36  155.09   1  0.9100
   2  13  -8  439.05   43.68   1  1.4500
   3  16 -15  999.97  122.28   1  1.0400
   4  17 -15  969.56  129.89   1  0.9900
   0  17  -7  634.42   83.32   1  1.1700
   3  17 -15  862.47  110.64   1  1.0000
   3  14 -14  486.00   65.02   1  1.1500
   4  17 -19 1150.21  151.52   1  0.8900
   2  11 -10  411.64   37.84   1  1.5300
   1  12  -8  448.15   48.01   1  1.5500
   2  13  -6  407.88   41.27   1  1.5100
   0   7  -6  163.39   17.28   1  2.3600
   1  14 -15  793.88   83.75   1  1.0900
   0  10  -5  332.53   26.62   1  1.9300
   1  20 -11  767.91  139.00   1  0.9600
   2  14 -11  446.70   57.45   1  1.2700
   2  13  -9  245.99   41.36   1  1.4100
   0  18  -8  691.76  107.61   1  1.0900
   3  17  -9  802.74   87.88   1  1.1300
   1  14 -11  305.87   59.63   1  1.2600
   2  14 -13  669.15   77.91   1  1.1900
   3  16  -9  943.05   88.49   1  1.1900
   2   8  -7  154.56   19.13   1  2.0900
   0  14  -7  230.40   34.70   1  1.3800
   2  14  -6  352.53   50.20   1  1.4200
   2  11  -6  208.89   27.29   1  1.7400
   1  16 -10  859.92   87.28   1  1.1800
   0  19 -15 1780.79  224.39   1  0.9000
   2  16 -12  547.31   79.47   1  1.1300
   0   6  -4  144.49   15.88   1  3.0100
   1  13 -11  501.75   54.15   1  1.3200
   2  21 -12 1256.99  181.78   1  0.9200
   4  23 -20 1421.86  345.98   1  0.7400
   1   9  -8  138.41   18.94   1  1.8800
   0  16  -6  507.53   61.17   1  1.2500
   6  23 -22 2213.61  333.65   1  0.7100
   2  11  -9  220.33   32.25   1  1.5900
   0  12  -7  374.47   39.90   1  1.5600
   0  17 -13  552.17  108.55   1  1.0200
   4  18 -16  881.64  113.60   1  0.9300
   0  14 -11  572.35   68.91   1  1.2300
   2  17  -7  605.44   73.31   1  1.1800
   4  20 -13 1404.44  197.88   1  0.9200
  -1  20  -7  480.09   90.33   1  0.9900
  -1  17 -13  367.62   74.81   1  0.9800
   0   3  -1  184.20   20.91   1  6.7300
   2  18 -15  643.55  113.44   1  0.9700
   1  18 -14 1056.29  141.68   1  0.9800
   1  12 -12  187.60   38.64   1  1.3300
   1  16  -9  566.87   78.44   1  1.2000
   0  19 -11  598.32  111.90   1  0.9900
   1  11  -8  255.86   33.68   1  1.6500
   2  18  -7  536.77   86.78   1  1.1200
   4  18 -15  820.22  134.42   1  0.9600
   1  22 -13 1460.63  221.25   1  0.8600
   0  14  -6  300.01   51.43   1  1.4100
   3  15 -12  382.92   61.98   1  1.1700
   0  12 -10  282.65   36.60   1  1.4000
   0  18 -16  595.63  128.86   1  0.9100
   1  15 -14  519.96   84.61   1  1.0900
   0   6  -3   78.56   11.66   1  3.2100
   2  11  -7  181.10   24.38   1  1.6900
   1  20  -8  879.58  113.05   1  1.0100
   2  16  -8  587.24   74.18   1  1.2300
   3  20  -9  508.96  119.95   1  0.9900
   1  18 -18  857.89  161.03   1  0.8800
   1  19  -7  736.42   95.92   1  1.0700
   0  17  -9  560.22   74.21   1  1.1200
  -1  19  -6  345.45   60.54   1  1.0400
   0  16 -14 1155.42  132.67   1  1.0300
   4  15 -16  743.63   92.93   1  1.0300
   1  16  -6  427.10   69.80   1  1.2700
   0  13 -13  334.25   49.41   1  1.1800
   3  15 -13  387.81   76.25   1  1.1400
  -1  18 -11  623.84  108.33   1  1.0000
   1  19  -9  512.62   98.35   1  1.0400
   3  17 -16  377.14   83.68   1  0.9700
   0  17 -15  984.06  131.57   1  0.9600
   2  14 -15  364.20   64.59   1  1.1100
   1  20 -10  676.79  120.46   1  0.9800
   2  23 -11 1201.93  229.40   1  0.8600
  -1  20  -9  918.40  131.84   1  0.9600
   2  18 -10  329.76   80.88   1  1.0700
   4  18 -19  648.58  143.56   1  0.8700
   3  19 -13  602.49  125.88   1  0.9700
   1  14  -7  232.09   47.40   1  1.4000
   1  12  -5  176.67   38.08   1  1.6800
   2  15 -11  205.82   71.33   1  1.2100
   1  12 -10  155.21   29.88   1  1.4400
   0  11  -8  167.44   27.79   1  1.6000
   4  20 -10  659.43  118.74   1  0.9600
   1   9  -7  231.83   29.50   1  1.9800
   2  17 -15  184.48   68.92   1  1.0000
   4  20 -14  427.25  141.16   1  0.9100
   5  24 -18 1360.45  259.06   1  0.7400
   4  20  -9  425.14   83.69   1  0.9700
   0  21  -7  458.95   98.95   1  0.9600
   1   7  -5   51.13   10.02   1  2.6100
   1  22 -15  712.82  156.21   1  0.8300
   0  22 -16  736.57  169.25   1  0.8000
   0   9  -6  188.52   26.35   1  2.0100
   3  12 -11  222.55   38.00   1  1.3700
   5  22 -18 1360.72  243.27   1  0.7800
  -1  26 -10 1063.54  237.50   1  0.7600
   3  24 -20  903.54  222.23   1  0.7300
   3  20 -12  481.46  146.57   1  0.9500
   1  11  -7  166.55   35.03   1  1.7100
   1  10  -4   87.40   17.37   1  2.0100
   0  13  -6  303.22   45.90   1  1.5000
   2  14 -10  245.90   51.29   1  1.3100
   1   5  -5   59.57    9.22   1  3.2100
   2  23  -9  801.34  183.00   1  0.8800
   0  21  -9  581.37  135.47   1  0.9400
  -1  21 -16 1131.09  203.31   1  0.8000
   0   2  -2   58.99   10.88   1  7.6500
  -3   7  12 3425.53   68.63   1  1.2300
  -3   7   6 3464.62   72.27   1  1.8400
  -3   6   9 2009.74   44.60   1  1.5400
  -2   6   9 1801.40   41.44   1  1.7000
  -2   9   9 3244.05   78.97   1  1.5800
  -4   7  10 2260.43   60.56   1  1.2800
  -2   6   8 1718.37   41.12   1  1.8700
  -4   6   7 1533.75   38.74   1  1.4700
  -4   7   9 1850.59   52.88   1  1.3500
  -3   7   9 1638.08   47.12   1  1.5500
  -2   5   6 1105.21   32.64   1  2.3100
  -1   4   4 1323.97   40.02   1  3.5000
  -2   6   5 1251.73   42.22   1  2.3800
  -4  10   9 2583.19   89.29   1  1.3100
  -3   9  11 1588.31   60.91   1  1.3300
  -2   7   9  837.26   34.06   1  1.6900
  -3   6   6  799.91   31.45   1  1.8900
  -4  11   9 2181.63   88.69   1  1.2700
  -5  11  11 2553.62  111.38   1  1.0900
  -4   9  11 1339.07   63.48   1  1.2200
  -3  10  11 1559.66   67.35   1  1.3000
  -3   7  10  718.23   32.43   1  1.4400
  -2   8   8  927.14   39.97   1  1.7500
  -5   9   9 1491.38   66.19   1  1.1800
  -2   7   7  778.18   33.68   1  1.9700
  -5  10  12 2039.34   94.33   1  1.0600
  -3   6  10  558.83   26.00   1  1.4100
  -3   7   8  863.51   39.20   1  1.6500
  -4   9  13 1431.85   68.46   1  1.1000
  -3   8   6  823.18   40.27   1  1.7700
  -4  10  12 1467.31   73.66   1  1.1600
  -3  11  12 1585.95   77.95   1  1.2000
  -3   8  11  885.68   43.04   1  1.3400
  -5  12  13 2548.30  132.91   1  1.0000
  -4   8  10  884.34   46.52   1  1.2900
  -3   7   5  645.69   34.22   1  1.9200
  -2   6   7  538.42   26.57   1  2.0500
  -4   8   7  921.27   45.32   1  1.4800
  -3  11  10 1109.51   62.20   1  1.3200
  -3   9   8  805.16   47.37   1  1.5500
  -4   8  11  847.73   49.34   1  1.2200
  -4   9  10  930.81   52.42   1  1.2800
  -3  13  13 1995.77  110.20   1  1.0900
  -5   9  10  919.98   56.45   1  1.1400
  -5   9  13  982.14   70.04   1  1.0000
  -2   7   8  461.50   27.28   1  1.8300
  -4  12  18 2297.34  149.42   1  0.8500
  -5  12  20 2087.85  153.90   1  0.7400
  -4  10  10  825.99   56.58   1  1.2600
  -4  12  16 1816.39  117.41   1  0.9400
  -4  16  15 2988.35  190.37   1  0.9100
  -5  11   8 1067.91   78.79   1  1.1800
  -4  10  13  887.14   64.32   1  1.1000
  -5  11  15 1465.00  102.37   1  0.9300
  -2   4   5  213.49   13.60   1  2.5800
  -1   2   2  373.89   23.26   1  5.6700
  -4   8   9  457.65   35.30   1  1.3600
  -6  11  10 1020.27   87.07   1  1.0100
  -5  16  14 2281.16  169.61   1  0.9000
  -4  12  12  812.77   80.77   1  1.1100
  -4   7  11  393.28   31.54   1  1.2000
  -3   6   7  287.79   22.01   1  1.7800
  -3   9  12  439.90   41.37   1  1.2500
  -7  11  13 1350.77  141.00   1  0.8300
  -3  10   9  463.45   41.69   1  1.4300
  -3   8   5  287.48   24.23   1  1.8300
  -4  11  12  917.69   73.91   1  1.1400
  -3  11  13  813.77   68.53   1  1.1500
  -3  12  13  690.49   68.94   1  1.1200
  -6  13  19 1106.10  152.50   1  0.7400
  -6  10  14 1100.42   92.37   1  0.8800
  -5  11  18 1283.39  116.47   1  0.8100
  -3  10  10  521.50   42.14   1  1.3600
  -5  13  11 1205.24  105.30   1  1.0500
  -5  10  10  512.33   55.01   1  1.1400
  -5  16  19 2169.29  228.94   1  0.7700
  -4   9  15  578.70   56.29   1  0.9700
  -3   9  13  466.42   43.22   1  1.1700
  -6  13  12 1297.40  120.63   1  0.9400
  -1   3   4  152.24   11.86   1  3.7400
  -5   9  11  698.11   64.77   1  1.1000
  -5  12  19 1235.71  126.76   1  0.7800
  -5  12  10  792.00   77.32   1  1.1000
  -5   8  11  401.71   42.65   1  1.0800
  -4  11  18  832.38   88.54   1  0.8500
  -4   8  12  256.10   32.61   1  1.1500
  -5  12  11  941.71   87.28   1  1.0700
  -3   5   7  137.59   12.40   1  1.7600
  -5  13   8  575.46   68.16   1  1.1200
  -5  11  14  767.84   84.70   1  0.9700
  -6  18  15 1840.40  225.55   1  0.7900
  -4  17  17 2274.65  228.28   1  0.8300
  -4  13  12  675.31   81.10   1  1.0800
  -3   6   5  164.23   17.45   1  1.9900
  -3   5   5  118.26   12.97   1  2.0100
  -6  13  17 1287.03  146.98   1  0.8000
  -1   2   3   82.29    7.96   1  4.6000
  -6  11  12  602.90   90.90   1  0.9500
  -5  17  21 1669.71  241.73   1  0.7100
  -5  10   8  421.61   53.80   1  1.2100
  -3   6   8  103.59   15.20   1  1.6700
  -5  13  15  962.62  115.64   1  0.9200
  -6  13  15  898.29  127.04   1  0.8600
  -5  16  18 1920.10  201.13   1  0.8000
  -6   9  10  359.42   52.37   1  1.0000
  -3   8   7  167.50   22.78   1  1.6900
  -6  14  17  965.07  147.70   1  0.8000
  -4  11  13  515.54   58.94   1  1.0900
  -3   5   6   81.23   11.37   1  1.8900
  -7  12  16  817.98  125.19   1  0.7700
  -4  14  12  743.13   83.53   1  1.0500
  -3  14  14  794.81   88.63   1  1.0200
  -4  10  14  392.63   53.71   1  1.0400
  -7  13  15 2183.57  184.22   1  0.8000
  -4  10  16  566.25   61.18   1  0.9300
  -5  14  11  579.44   92.13   1  1.0200
  -5  11  12  408.82   71.10   1  1.0500
  -4  11  14  525.06   63.82   1  1.0400
  -5   9   8  304.01   40.61   1  1.2200
  -4  13  14  444.43   77.60   1  1.0100
  -4  14  16  815.51  108.47   1  0.9100
  -4  10   7  214.77   34.93   1  1.4000
  -6  14  12  588.90  103.74   1  0.9200
  -6  10  13  839.96  100.91   1  0.9200
  -6  13  20 1054.19  162.29   1  0.7100
  -2   5   4   83.85   12.44   1  2.7100
  -5  12  18  572.78   91.67   1  0.8100
  -5  10   9  269.00   57.38   1  1.1800
  -5  18  18 1907.16  248.61   1  0.7700
  -7  14  13 1059.60  149.66   1  0.8300
  -3  11  14  301.25   46.02   1  1.0900
  -6  11  14  908.06   98.35   1  0.8900
  -3   9  10  149.31   25.44   1  1.4100
  -4   6   8   55.62   15.79   1  1.4000
  -7  12  13  969.03  139.62   1  0.8400
  -7  13  19  503.39  122.57   1  0.7000
  -6  13  14  486.35  121.65   1  0.8900
  -6  17  15 1055.25  179.45   1  0.8100
  -6  12  13  417.69   80.28   1  0.9200
  -6  10  12  407.84   60.47   1  0.9400
  -4  18  17 1323.68  189.54   1  0.8100
  -4  17  19 1726.40  225.10   1  0.7800
  -7  13  12  694.79  118.78   1  0.8600
  -4   9  14   66.42   22.00   1  1.0400
  -7  18  16 1214.62  222.47   1  0.7400
  -6  17  19 1371.66  243.09   1  0.7300
  -7  16  12 1256.10  199.09   1  0.8200
  -6  15  12  830.94  165.45   1  0.9000
  -6  16  13  690.77  118.19   1  0.8700
  -6  12  18  384.41   89.12   1  0.7700
  -5  14  18  701.04  137.41   1  0.8100
  -5  14  19  602.47  115.56   1  0.7800
  -4  12  10  302.15   50.53   1  1.1900
  -6  17  16  865.00  181.99   1  0.7900
  -2   5   5   68.19   10.39   1  2.5200
  -7  11  14  469.97   80.24   1  0.8100
  -1   3   3   68.35    9.90   1  4.4300
  -5  12   8  205.02   39.61   1  1.1500
  -4  15  14  514.60   97.52   1  0.9600
  -5  13  18  448.13   92.63   1  0.8100
  -6   9  11   74.54   31.17   1  0.9700
  -7  15  18  900.76  178.26   1  0.7300
  -5  14  14  821.88  129.18   1  0.9400
  -5  15  18  885.80  169.15   1  0.8000
  -7  15  13  755.39  130.12   1  0.8200
  -2   5   7   85.22   11.55   1  2.0800
  -4  11  17  304.75   55.01   1  0.8900
  -4  11   8   74.13   22.93   1  1.3100
  -7  13  16  787.49  164.15   1  0.7700
  -3   2   6 3026.00   36.93   1  1.0800
  -3   2   5 1518.00   26.03   1  1.2200
  -3   2   2 1425.18   25.76   1  1.4700
  -2   1   1  534.89   10.06   1  1.6500
  -4   4   5 1687.56   39.01   1  1.3900
  -5   5   2 3513.64   79.43   1  1.1600
  -3   2  -1  880.94   22.12   1  1.3000
  -4   2   1 2261.24   57.49   1  0.8200
  -3   3   3  935.55   24.16   1  1.9200
  -5   4   3 2226.47   63.47   1  1.0200
  -4   3   2 1110.03   33.49   1  1.2100
  -5   5   3 2269.81   63.49   1  1.1700
  -3   2   4  394.29   14.07   1  1.3400
  -4   4  -1  895.67   34.29   1  1.3300
  -4   4   3  740.23   27.57   1  1.4600
  -3   3   0  548.47   20.61   1  1.8500
  -4   2   2  943.82   40.42   1  0.8200
  -2   2   3  256.14   10.41   1  2.6500
  -4   2   3  727.64   34.82   1  0.8200
  -5   5   4 1202.99   47.67   1  1.1700
  -4   3   6  496.83   25.35   1  1.0800
  -4   3   1  503.95   24.70   1  1.1900
  -6   3   4 2713.10  132.17   1  0.5500
  -5   5   5  784.92   40.99   1  1.1500
  -6   4   7 1600.46   94.62   1  0.7000
  -6   5   5 1552.21   81.59   1  0.8700
  -5   5   7  648.52   38.65   1  1.0900
  -5   4   1  844.88   48.04   1  1.0000
  -5   4   0  955.12   50.55   1  0.9700
  -5   4   4  644.26   41.95   1  1.0200
  -7   6   4 1895.64  128.18   1  0.7600
  -3   2   3  115.20    9.25   1  1.4300
  -7   6   7 1705.10  118.08   1  0.7500
  -5   3   4  648.09   45.71   1  0.7900
  -7   4   4 1998.97  168.08   1  0.5400
  -5   5  -1  570.28   45.54   1  1.0700
  -6   6   9  854.05   63.15   1  0.8900
  -3   3   4  155.15   10.61   1  1.8300
  -1   1   0  258.16   15.95   1  5.5400
  -5   5   1  519.43   42.06   1  1.1400
  -5   3   5  646.19   51.02   1  0.7700
  -7   5   2 1867.02  144.61   1  0.6600
  -6   6  -1 1258.06   85.95   1  0.9000
  -6   4   9 1024.33   87.88   1  0.6400
  -4   4   0  321.15   21.94   1  1.3900
  -3   2   0  111.79    9.89   1  1.3900
  -7   7  10 1485.44  109.90   1  0.7700
  -4   3  -1  279.97   25.90   1  1.1000
  -5   4  -2  330.60   41.41   1  0.8900
  -9   8   6 2602.95  238.37   1  0.6100
  -6   4   5  597.33   68.88   1  0.7300
  -6   4  12 1069.67  107.00   1  0.5400
  -6   4   1 2089.15  114.72   1  0.7100
  -5   3   7  478.86   50.88   1  0.7100
  -7   5  10 1083.58  121.51   1  0.6000
  -5   5   6  292.86   30.89   1  1.1200
  -5   5   0  362.52   36.93   1  1.1100
  -9   8   5 2041.18  224.61   1  0.6100
  -7   6   5  688.70   98.01   1  0.7600
  -7   6   1 1348.22  124.15   1  0.7400
  -9   8  -2 3332.10  332.37   1  0.5500
  -8   8  -2 1868.83  210.76   1  0.6600
  -6   5   1  813.47   79.67   1  0.8500
  -8   5   1 2586.66  224.82   1  0.5000
  -6   6   3  657.87   60.93   1  0.9700
  -9   9   4 2452.82  234.42   1  0.6500
  -9   8  10 1609.26  186.74   1  0.5900
  -9  10  -2 1852.94  252.77   1  0.6200
  -5   4   2  191.11   30.17   1  1.0100
  -3   3   2   87.88   10.02   1  1.9500
  -5   4  -1  282.61   41.05   1  0.9300
  -7   4  10 1234.85  143.28   1  0.4800
  -8   8   7  912.60  131.51   1  0.7200
  -9   9   9 2373.41  226.11   1  0.6400
  -3   3  -1   88.06   11.19   1  1.7500
  -8   5   8 1115.09  175.41   1  0.5000
  -9   9  13 1450.20  200.11   1  0.6000
  -2   2   2   42.83    5.21   1  2.8800
  -4   3   0  117.93   16.41   1  1.1500
  -7   4   0  607.78  101.39   1  0.5200
  -8   6   7 1280.58  171.30   1  0.6000
  -8   8   8  803.19  119.24   1  0.7200
  -2   1   0   11.22    2.10   1  1.5800
  -9   7   1 2855.66  346.16   1  0.5300
  -8   8   4  723.51  136.82   1  0.7300
  -5   5  -2  105.78   20.40   1  1.0300
  -2   2   0   31.72    5.01   1  2.7800
 -10  10   8  855.72  195.75   1  0.5800
  -2   2   1   44.33    5.90   1  2.9100
  -9   8   8 1369.52  206.66   1  0.6100
  -4   3   4   89.04   13.75   1  1.1800
  -7   6   8  994.50   97.07   1  0.7400
  -7   7   7  494.14   81.40   1  0.8200
  -7   6  -3  712.15  113.16   1  0.6600
  -3   3   1   81.84   10.98   1  1.9200
  -7   5   6  465.81   83.88   1  0.6600
  -7   7   4  301.60   85.69   1  0.8400
 -10  10  13  935.94  210.91   1  0.5500
  -4   4   2   52.22   14.62   1  1.4600
  -8   6  11  961.86  169.35   1  0.5600
  -7   4   6 2038.23  162.39   1  0.5200
  -8   8   2  367.25  124.60   1  0.7200
  -6   6   5  149.53   33.72   1  0.9700
  -2   6  -9 3467.51   79.71   1  1.4100
  -1   3  -5 1567.89   35.65   1  2.5700
  -2   3  -2 1302.79   31.98   1  2.6300
  -3   7  -6 2145.29   64.07   1  1.4900
  -1   4  -3 1437.35   45.47   1  3.4800
  -1   5  -6 1068.31   34.00   1  2.3100
  -3   8 -10 2495.70   99.83   1  1.1500
  -1   7  -8 1029.96   35.79   1  1.8100
  -3   7  -5 1511.06   56.86   1  1.5900
  -2   5  -3  952.68   33.82   1  2.4300
  -3   6  -8 1750.23   69.45   1  1.2600
  -1   6  -6  993.27   36.60   1  2.2300
  -3   6  -7 1826.65   70.15   1  1.3600
  -3   8  -4 1188.96   47.52   1  1.6400
  -2   6  -3  674.82   28.85   1  2.3200
  -2   8  -8 1045.58   47.91   1  1.5300
  -2   7 -13 2436.20   96.85   1  1.0500
  -2   6  -6  887.19   37.83   1  1.8400
  -1   6  -7  613.99   27.02   1  2.0400
  -2   9 -12 2074.42   90.15   1  1.1700
  -2   9 -14 2273.66  107.89   1  1.0300
  -3   8 -12 2500.38  118.90   1  1.0100
  -3   7  -8 1320.74   64.39   1  1.3000
  -3   6  -4  817.12   38.23   1  1.7000
  -3   7 -10 1717.27   82.23   1  1.1200
  -4  10  -8 2290.93  110.47   1  1.1100
  -2   8  -9  882.01   47.58   1  1.4300
  -4   8  -8 2186.41  111.93   1  1.1000
  -2   7 -11 1005.43   58.17   1  1.2200
  -5  10  -8 2727.23  165.47   1  0.9600
  -3   6  -3  520.50   30.66   1  1.8100
  -2   5  -7  393.75   27.32   1  1.6500
  -2   6  -5  449.29   28.45   1  2.0000
  -2  10 -13 1290.43   79.37   1  1.0900
  -4   7  -8  874.62   66.48   1  1.0700
  -2   5  -5  387.99   24.46   1  2.0200
  -3  10 -12 1548.52  106.33   1  1.0400
  -5  10  -9 2021.59  156.81   1  0.9200
  -4   8  -9 1533.46  114.03   1  1.0400
  -3   8  -7  735.22   50.32   1  1.3900
  -3   6  -5  609.37   36.46   1  1.5800
  -3   8  -9  896.07   62.83   1  1.2300
  -4   8  -5  626.75   51.36   1  1.2900
  -3   8 -11 1068.61   80.89   1  1.0800
  -4  13 -13 2959.24  197.42   1  0.8800
  -3  12 -13 1849.02  128.08   1  0.9800
  -2   4  -4  394.12   24.62   1  2.2000
  -4  12 -12 2278.41  158.82   1  0.9200
  -4  10  -5  938.35   57.16   1  1.2700
  -6  10  -9 2671.22  201.00   1  0.8000
  -2   7 -10  544.15   43.24   1  1.3300
  -3   9  -5  512.91   38.50   1  1.5100
  -5  11 -15 4152.63  310.12   1  0.7200
  -2   6 -10  422.05   40.54   1  1.2900
  -3   9  -6  592.03   43.07   1  1.4400
  -2   7  -5  260.90   21.70   1  1.9300
  -5  14 -11 2755.92  214.80   1  0.8500
  -2   6  -4  289.02   21.85   1  2.1600
  -4   8  -7  735.33   66.16   1  1.1700
  -2   9 -10  360.87   36.25   1  1.3200
  -2   6  -7  387.26   28.19   1  1.6900
  -4  10 -12 1497.56  155.53   1  0.9100
  -2  13 -14 1240.14  107.26   1  1.0000
  -3  11  -8  495.05   47.99   1  1.2500
  -4  10 -11 1027.41  109.21   1  0.9600
  -4  13 -10  979.81   97.29   1  0.9900
  -2   4  -5  226.62   19.05   1  1.9600
  -6  15  -9 2623.12  225.55   1  0.8100
  -3   5  -5  247.81   25.07   1  1.5300
  -4  13 -14 2307.80  202.19   1  0.8400
  -1   4  -7  179.54   15.50   1  2.0100
  -4   8  -4  498.62   43.12   1  1.3600
  -5  12  -7 1087.38  107.38   1  0.9900
  -3  14 -12  975.66   95.08   1  0.9800
  -1   6  -8  234.09   19.79   1  1.8500
  -1   4  -6  172.22   13.75   1  2.3100
  -3   9 -15 1440.79  141.12   1  0.8600
  -2   9 -13  554.60   61.90   1  1.0900
  -5   9  -9 1328.61  134.18   1  0.9100
  -3   9 -13 1012.03  101.72   1  0.9700
  -3  11 -11  734.06   82.02   1  1.0800
  -2  12 -14  694.92   78.17   1  1.0200
  -3  12 -12  865.25   97.51   1  1.0200
  -4  13 -16 2123.38  201.40   1  0.7800
  -2  13 -13  675.78   75.39   1  1.0500
  -5  13  -7  551.77   80.22   1  0.9800
  -5  15  -7  715.24   92.47   1  0.9400
  -4  13 -15 1418.72  205.99   1  0.8100
  -3   8  -8  419.85   49.47   1  1.3100
  -4   9  -5  344.28   40.62   1  1.2900
  -3   8 -13  685.06   82.51   1  0.9400
  -3  10  -6  283.09   34.78   1  1.4000
  -4   9  -6  440.38   51.75   1  1.2300
  -5   9  -7  690.11   93.33   1  1.0000
  -6  13  -7 1202.51  157.69   1  0.8700
  -4  13 -12 1378.34  138.11   1  0.9100
  -3  11  -9  443.44   52.29   1  1.1900
  -3  13 -12  701.08   88.45   1  1.0000
  -6  14 -12 1374.97  228.62   1  0.7400
  -5  14 -12 1340.47  174.36   1  0.8200
  -1   4  -5  140.96   14.64   1  2.6600
  -5   9 -10  843.92  117.34   1  0.8600
  -5  18 -14 1518.39  207.72   1  0.7400
  -5  12 -10 1452.69  154.60   1  0.8900
  -2  14 -15  710.21   92.08   1  0.9400
  -2   9  -8  243.28   27.46   1  1.4900
  -6  16  -7 1046.50  144.08   1  0.8400
  -6  14  -9 1416.43  190.12   1  0.8200
  -2   8 -10  405.20   47.56   1  1.3300
  -5  12  -6  691.78   84.75   1  1.0300
  -4  12 -11  829.14  108.64   1  0.9600
  -3   7  -4  134.69   21.73   1  1.6800
  -3  12 -16  615.35  132.58   1  0.8400
  -2  11 -15  352.56   66.17   1  0.9800
  -2  11 -13  427.64   58.24   1  1.0900
  -6  15  -7  793.70  140.73   1  0.8500
  -2   9 -11  276.34   43.07   1  1.2400
  -2   5  -6  157.42   19.65   1  1.8300
  -5  10  -7  601.56   99.09   1  1.0100
  -5  11 -10 1151.28  168.52   1  0.8900
  -3   9  -8  194.06   43.15   1  1.3000
  -7  12  -7 1034.70  208.31   1  0.7700
  -2  11 -12  213.96   45.31   1  1.1500
  -5  16 -12  876.98  134.27   1  0.8000
  -3  12 -11  334.53   61.43   1  1.0700
  -2   4  -3   72.33   11.12   1  2.4600
  -6  17  -8  856.19  154.88   1  0.8100
  -5   8  -6  297.84   56.77   1  1.0200
  -4  12 -10  578.70  105.06   1  1.0000
  -1   5  -7   47.22   10.42   1  2.0600
  -4   9 -11  700.09  119.24   1  0.9500
  -5  13  -6  825.91   99.76   1  1.0100
  -5  11  -8  467.76   94.23   1  0.9700
  -4  15 -14  708.66  139.90   1  0.8300
  -7  16 -10  940.00  191.69   1  0.7100
  -4   8  -6  126.79   26.81   1  1.2300
  -1   5  -5   53.53    8.75   1  2.5900
  -5  11 -12  515.86  171.80   1  0.8200
  -2   8  -6   56.31   15.16   1  1.7600
  -3  10 -16  436.61  134.58   1  0.8300
  -1   3  -4   79.19   10.07   1  3.0800
  -1   5  -4   20.08    5.39   1  2.8000
  -1   2  -1   24.32    7.60   1  5.4200
  -1   2  -2   72.35   11.22   1  4.3900
  -2  10  -2 2344.62   67.66   1  1.8100
  -2   9   0 2185.15   65.23   1  2.0300
  -1   9   2 1672.91   49.51   1  2.2000
  -1   9   0 2073.61   63.17   1  2.2300
  -1  10  -1 1903.90   61.27   1  2.0100
  -2  11  -2 1823.66   65.62   1  1.6900
  -2  12  -2 1983.14   73.38   1  1.5700
  -1   8  -2 1210.15   41.97   1  2.4000
  -1   8  -1 1339.88   47.26   1  2.4600
  -3  12   2 2189.82   80.87   1  1.4900
  -2  11  -1 1800.49   66.92   1  1.7100
  -2   8  -1 1143.94   44.43   1  2.1800
  -3  10   2 1477.13   56.23   1  1.6900
  -3  17   1 3721.67  154.27   1  1.1300
  -4  13  -2 2413.49  104.46   1  1.2400
  -2   6   1  933.58   38.03   1  2.7000
  -3  11   1 1378.27   63.20   1  1.5800
  -1   8   0  990.32   43.04   1  2.4900
  -2   7   2  930.07   40.73   1  2.4400
  -1  10   0 1150.78   47.76   1  2.0200
  -2   9  -2  950.98   41.26   1  1.9600
  -3  12   3 1281.17   62.20   1  1.4800
  -3  10   1  992.98   50.57   1  1.6800
  -1   7   1  690.37   33.34   1  2.8000
  -2  14   0 1598.12   82.21   1  1.4000
  -3  12  -2 1150.39   61.84   1  1.4400
  -1   7  -1  675.34   33.35   1  2.7600
  -1   7   0  694.65   35.49   1  2.8000
  -4  14   2 1810.73   98.15   1  1.2300
  -4  15   5 1857.95  108.04   1  1.1600
  -2  10   3  716.77   39.60   1  1.8500
  -5  17  -1 3257.50  188.35   1  0.9800
  -1   9  -1  686.84   35.90   1  2.2100
  -3  14  -1 1642.06   91.20   1  1.3100
  -1  11  -3  648.19   36.98   1  1.7800
  -2  13  -2  996.76   56.48   1  1.4700
  -3   9   3  743.85   39.84   1  1.7900
  -2  14   2  894.17   58.25   1  1.4000
  -3  16   4 1638.80   99.36   1  1.1800
  -2  19  -5 1618.08  116.29   1  1.0200
  -2   8   1  626.76   36.19   1  2.2300
  -2   7   0  607.59   35.63   1  2.4300
  -4  12   4  851.46   58.74   1  1.3400
  -2  17   3 1389.23   95.41   1  1.1700
  -5  18   6 2482.63  178.82   1  0.9500
  -2  13   3  580.78   47.63   1  1.4900
  -5  15   2 1942.42  129.91   1  1.0800
  -4  12   0  888.75   62.09   1  1.3300
  -2  10   0  487.24   34.91   1  1.8700
  -2   6   2  328.10   22.14   1  2.6800
  -3  18   1 1377.01  114.55   1  1.0800
  -4  12   2  859.00   60.32   1  1.3500
  -1   8   1  312.82   24.44   1  2.4800
  -4  14   5  975.04   76.17   1  1.2100
  -2  16   1  763.99   70.29   1  1.2500
  -2   9   2  372.48   28.61   1  2.0400
  -4  19   5 2293.73  183.67   1  0.9700
  -3  10   3  544.02   38.47   1  1.6800
  -3   9   2  395.45   31.63   1  1.8000
  -4  14   4  923.26   80.07   1  1.2200
  -2  18   1 1060.96   97.56   1  1.1200
  -4  13   4  921.23   68.16   1  1.2800
  -2  13  -3  520.36   51.26   1  1.4500
  -2  16   0  978.14   78.58   1  1.2400
  -5  16   0 1824.64  138.38   1  1.0300
  -3  14  -2  652.01   65.04   1  1.2900
  -2  16   2  677.89   67.20   1  1.2400
  -1   4   0  285.19   23.08   1  4.4200
  -4  13   5  424.84   53.12   1  1.2700
  -2  10   1  360.25   32.66   1  1.8800
  -2  13   2  422.20   39.83   1  1.5000
  -5  18   5 1212.44  142.53   1  0.9600
  -4  17  -3 1754.30  141.28   1  1.0300
  -4  13   1  601.35   58.49   1  1.2800
  -2  11   0  307.52   30.35   1  1.7300
  -5  18  -4 1557.89  154.53   1  0.9100
  -5  17   3 1339.90  152.08   1  1.0000
  -3  13   0  572.81   53.28   1  1.4000
  -3  14   4  630.86   55.91   1  1.3100
  -2   7  -1  265.77   22.44   1  2.3700
  -2  14  -1  406.56   46.48   1  1.4000
  -3  18   2  550.92   86.12   1  1.0800
  -3  14   3  384.23   52.34   1  1.3200
  -2  17   1  540.54   74.60   1  1.1800
  -3  20  -1 1405.81  139.56   1  0.9700
  -4  17   3  852.49  108.50   1  1.0700
  -1  11  -2  226.18   24.31   1  1.8200
  -2  14  -3  466.91   51.73   1  1.3700
  -5  17   5  951.85  125.47   1  1.0000
  -2  17   2  623.39   75.29   1  1.1800
  -2  20  -3 1194.90  130.58   1  1.0000
  -3  18   0  716.62  107.78   1  1.0700
  -3  11   0  219.94   30.76   1  1.5700
  -3  18   3  664.24   83.86   1  1.0700
  -4  17  -2  675.05   94.08   1  1.0400
  -2  12  -1  221.73   31.45   1  1.5900
  -1   6   0  137.94   15.67   1  3.2100
  -5  16  -1  646.24   93.70   1  1.0200
  -4  18   2  893.43  137.05   1  1.0200
  -2  10   2  204.18   24.09   1  1.8700
  -5  22   4 1681.20  227.24   1  0.8300
  -4  13  -1  435.61   53.67   1  1.2600
  -5  15   6  569.02   76.09   1  1.0700
  -4  16   5  564.63   83.27   1  1.1100
  -2  19   0 1032.99  112.98   1  1.0600
  -5  20  -1 1147.55  148.76   1  0.8800
  -3  15  -3  514.68   69.80   1  1.2100
  -4  14   1  539.60   68.76   1  1.2200
  -4  25   4 2248.37  290.01   1  0.7700
  -3  16   1  486.62   68.42   1  1.1900
  -4  14  -2  442.83   65.72   1  1.1900
  -4  21  -5 1225.34  161.45   1  0.8600
  -2   9   1  105.50   18.22   1  2.0500
  -3   9   1  141.19   22.65   1  1.7900
  -1   9  -2  121.97   18.80   1  2.1700
  -4  12   3  364.02   46.24   1  1.3500
  -2   8   2  131.28   18.12   1  2.2200
  -3  15   0  396.31   62.28   1  1.2500
  -3  20  -2  726.34  113.45   1  0.9700
  -4  19  -4  761.00  113.70   1  0.9400
  -5  16   4  485.55   75.25   1  1.0400
  -2  16  -1  374.90   61.28   1  1.2400
  -5  18   0  746.03  132.68   1  0.9500
  -1   5   1  103.57   14.91   1  3.7400
  -3  10  -2  157.25   26.90   1  1.6100
  -3  18   4  426.87   66.75   1  1.0600
  -3  18  -3  573.83  101.69   1  1.0500
  -4  14   3  397.60   65.41   1  1.2300
  -3  18  -4  442.27   63.65   1  1.0400
  -4  18  -3  457.43  103.61   1  0.9900
  -3  12  -1  202.79   36.33   1  1.4600
  -3  25  -1 1022.40  233.68   1  0.8000
  -3  18  -1  368.02   79.83   1  1.0700
  -4  15  -2  299.83   61.90   1  1.1400
  -2  18  -3  457.98   77.66   1  1.1000
  -3  20  -5  659.22  114.72   1  0.9400
  -3  19   1  438.34   82.83   1  1.0200
  -3  22  -3  882.79  148.29   1  0.8900
  -5  15   5  380.30   74.93   1  1.0800
  -3  11   3  166.06   28.32   1  1.5800
  -4  21  -2 1016.10  206.76   1  0.8900
  -3  23   1  482.62  135.93   1  0.8600
  -3  13  -3  207.38   41.61   1  1.3400
  -4  25   5  855.10  215.68   1  0.7700
  -2  17   4  274.89   46.84   1  1.1600
  -3  22   5  887.74  144.88   1  0.8900
  -4  19   3 1308.67  174.07   1  0.9800
  -3  13   1  146.39   34.06   1  1.4000
  -2  16   3  288.40   53.19   1  1.2300
  -4  19   6  459.74   93.76   1  0.9600
  -5  17  -3  509.64  101.36   1  0.9600
  -5  22   0 1035.05  193.81   1  0.8300
  -1   6   1   64.94   11.80   1  3.2100
  -2  19  -4  336.89   75.88   1  1.0300
  -3  14   1  248.77   51.93   1  1.3200
  -5  22  -5 1198.68  214.34   1  0.8000
  -2  11   1  179.40   29.97   1  1.7400
  -2  21  -4  253.44   70.78   1  0.9500
  -4  17   2  586.09  106.49   1  1.0700
  -3  17  -3  460.81   84.72   1  1.1000
  -5  16   5  319.21   81.33   1  1.0400
  -4  22  -1  563.82  131.29   1  0.8600
  -4   6  -1 6819.17  133.46   1  1.5300
  -5   7   4 3261.21   88.24   1  1.3000
  -4   8   0 2103.05   74.59   1  1.5500
  -3   7  -1 1964.41   51.63   1  1.9300
  -4   9   1 2667.10   73.73   1  1.5300
  -3   6   0 1889.73   58.37   1  2.0700
  -4   8   1 2704.53   83.74   1  1.5800
  -2   5  -1 1246.48   36.08   1  2.7800
  -2   4   0 1770.24   54.02   1  3.1100
  -4   6   4 1634.25   52.71   1  1.6200
  -3   6  -1 1720.92   54.89   1  2.0000
  -3   4   3  628.23   21.71   1  2.1300
  -2   4   1 1618.93   54.32   1  3.1900
  -4   9   3 2198.65   75.58   1  1.5400
  -4   7   4 1697.14   61.21   1  1.6200
  -4   8  -1 1370.57   56.83   1  1.5200
  -5   7  -1 1363.91   64.23   1  1.2200
  -5  10   0 2461.63  104.65   1  1.2500
  -6   9   7 2328.71  105.86   1  1.0700
  -6   8   3 1459.77   80.49   1  1.0800
  -6  11   0 3471.20  168.74   1  1.0500
  -5   7   2 1273.70   61.33   1  1.3000
  -6  10  -2 2453.57  135.07   1  1.0100
  -3   6   2  684.69   36.55   1  2.1300
  -3   7   1  802.82   38.97   1  2.0200
  -6   8  -1 1930.40  103.67   1  1.0100
  -5  10  -2 1805.07   93.79   1  1.1900
  -6  10   0 2912.19  169.98   1  1.0600
  -5  12   1 1576.97   85.88   1  1.1900
  -3   5  -1  509.08   29.01   1  2.0300
  -5  10   4 1729.77   93.77   1  1.2800
  -2   3   0  592.94   30.36   1  3.1500
  -5   8   5 1157.12   67.51   1  1.3000
  -5  10   5 1492.83   92.42   1  1.2700
  -3   4   0  365.50   20.54   1  2.0600
  -6  13   5 1968.86  126.92   1  1.0400
  -3   5   3  470.48   26.25   1  2.1700
  -6   8   0 1733.86   96.20   1  1.0300
  -3   7   3  404.51   24.99   1  2.0200
  -4   6   1  534.25   33.01   1  1.6200
  -5  11  -1 1070.23   78.63   1  1.1900
  -6  12  -2 2231.45  150.68   1  1.0000
  -5   9   0 1059.85   76.56   1  1.2600
  -7  12   2 2999.28  203.25   1  0.9300
  -3   5   1  403.71   27.14   1  2.1700
  -3   6   3  539.20   35.72   1  2.1100
  -6  10   6 1430.62   95.37   1  1.0800
  -6  14   1 1273.86  111.67   1  1.0000
  -5  12  -1  748.64   63.58   1  1.1600
  -4   6   0  581.28   44.26   1  1.5800
  -2   3   2  234.74   16.64   1  3.2500
  -5   8   1  758.46   62.70   1  1.3000
  -5  12   5  819.24   64.66   1  1.2000
  -3   6   1  442.01   32.89   1  2.1200
  -6   8   6  640.19   51.20   1  1.0700
  -6  14   0 1337.29  119.37   1  0.9900
  -5  12   0  706.50   62.80   1  1.1800
  -5  11   3  658.88   64.24   1  1.2500
  -4   8   3  380.03   37.06   1  1.6000
  -8  11   0 2532.27  211.44   1  0.7800
  -1   2   0  442.63   36.02   1  6.2000
  -2   4   2  273.19   24.15   1  3.1700
  -5  10   3  800.88   71.39   1  1.2800
  -7  14   5 2366.54  203.52   1  0.9100
  -6   8   4  611.12   64.35   1  1.0800
  -4   7   1  363.98   33.28   1  1.6200
  -6  11  -2  760.78   87.80   1  1.0100
  -5   7   6  382.08   34.15   1  1.2700
  -8  17   1 3215.74  338.39   1  0.7700
  -7  10   8  999.74  106.05   1  0.9100
  -8  11   8 1055.66  115.98   1  0.8000
  -6  12   1 1315.21  109.94   1  1.0500
  -6   9   1  623.81   82.02   1  1.0700
  -5  12   2  680.97   85.31   1  1.2000
  -6  12   5 1062.94  102.31   1  1.0600
  -6  13   1  844.02  102.65   1  1.0300
  -6  14   2  827.33  101.51   1  1.0100
  -3   5   0  172.95   23.79   1  2.1100
  -6  13   3  954.92  113.60   1  1.0400
  -7  12  -1 1777.69  191.93   1  0.9000
  -8  13   0 1256.35  219.04   1  0.7900
  -9  16   0 1077.10  240.18   1  0.7000
  -7  12  -2 1458.50  191.09   1  0.8800
  -7  16   3 1125.73  151.60   1  0.8800
  -4   7   0  227.27   32.93   1  1.5800
  -7  10  -1  536.66  116.75   1  0.8800
  -5   9  -2  447.04   61.21   1  1.2100
  -8  16   5 1520.33  230.21   1  0.8000
  -8  13   9  966.86  180.84   1  0.8100
  -8  14   8 1263.85  202.36   1  0.8100
  -7  13   7 1070.75  151.05   1  0.9200
  -4   6   3  200.34   22.73   1  1.6400
  -7  12   6  830.27  121.64   1  0.9300
  -7  16   2  993.44  137.02   1  0.8700
  -8  11   6 1166.65  155.05   1  0.8200
  -7  14   4  873.31  169.36   1  0.9200
  -5  11   0  191.69   35.24   1  1.2200
  -5  11  -2  261.69   49.26   1  1.1700
  -3   7   2  142.89   18.28   1  2.0400
  -7  11   1  563.48  124.37   1  0.9200
  -6   9   2  449.14   83.77   1  1.0900
  -7  16  -2  559.71  117.94   1  0.8400
  -5   9   4  263.88   46.04   1  1.3000
  -4   7  -1  132.89   27.30   1  1.5400
  -5   8   4   89.71   30.66   1  1.3200
  -7  15   2 1142.33  171.82   1  0.8900
  -7  17   7  573.65  111.54   1  0.8500
  -4   9   0   74.88   22.97   1  1.4800
  -7  15   5  518.93  122.43   1  0.9000
  -8  15   1  904.67  194.42   1  0.7900
  -6   9   0  283.92   81.92   1  1.0600
  -5   7   0  187.77   35.67   1  1.2500
  -7  17   3  563.78  136.43   1  0.8600
  -8  19   2  955.83  185.18   1  0.7500
  -7  10   3  864.08  126.75   1  0.9300
  -6  14  -3  371.08   77.48   1  0.9500
  -8  14   7  536.15  111.73   1  0.8200
  -8  13   8  705.47  141.52   1  0.8200
  -8  14   6  493.49  121.40   1  0.8200
  -7  12   1  570.31  125.25   1  0.9200
  -9  13  10  782.52  162.65   1  0.7100
   1  -4   8 1461.27   43.18   2  2.7900
   0  -4  12 1210.48   43.29   2  2.2600
   0  -2   7 1059.18   40.35   2  4.0200
   0  -4  10  910.17   34.93   2  2.5400
   1  -5  17 1282.89   57.77   2  1.6300
   0  -2   9  792.50   32.91   2  3.2700
   2  -7  17 1690.87   72.75   2  1.4300
   1  -3  10  848.20   34.83   2  2.6800
   0  -6  18 1431.06   65.57   2  1.5100
   0  -4  13 1013.40   40.12   2  2.1300
  -1  -4  14 1054.22   43.52   2  1.9500
   1  -5  14 1003.99   45.69   2  1.8700
   0  -6  11  672.90   32.23   2  1.9600
   0  -4  11  675.90   31.26   2  2.3900
   1  -3   9  715.79   31.44   2  2.8900
   0  -5  10  722.60   33.91   2  2.2700
   0  -3  13  697.10   34.31   2  2.2500
   0  -6  23 1227.63   88.00   2  1.2500
   0  -3  11  532.05   27.20   2  2.5900
   0  -7  15  815.36   46.47   2  1.5800
   0  -9  19 1097.56   75.85   2  1.2300
   0  -6  12  623.24   35.33   2  1.8900
   0  -2  11  368.47   21.33   2  2.7300
   1 -10  17 1282.00   82.24   2  1.2200
  -1  -4  12  418.96   25.17   2  2.1600
  -1  -6  17  788.94   50.40   2  1.5300
  -1  -4  13  455.86   28.81   2  2.0600
  -1  -7  22 1025.54   80.06   2  1.2300
   1  -4  14  464.16   31.03   2  1.9700
   0  -6  21 1063.28   69.63   2  1.3400
   0  -7  25 1181.31  101.70   2  1.1300
   0  -4  17  550.41   41.62   2  1.7200
   0  -3  12  364.78   24.27   2  2.4100
   2  -6  22  876.51   76.00   2  1.2500
   2 -12  22 1599.12  158.80   2  0.9800
  -2  -6  21  699.79   54.40   2  1.2800
   0  -7  17  798.77   55.11   2  1.4700
   2  -7  22  978.86   78.77   2  1.2100
   3 -10  24 1940.10  157.21   2  1.0100
   1  -6  12  361.28   31.05   2  1.8900
   1  -6  17  545.08   44.19   2  1.5500
   1  -6  13  460.98   34.38   2  1.8200
   1  -6  11  361.58   28.87   2  1.9600
   1  -4  16  461.15   33.47   2  1.7800
  -1  -8  22  860.47   77.78   2  1.1800
   0  -5  15  407.13   34.22   2  1.8000
   0  -4  14  383.97   29.01   2  2.0100
   0  -4   9  274.73   20.92   2  2.6900
   1  -7  22  710.78   67.30   2  1.2400
  -1  -5  22  425.57   47.16   2  1.3200
   0  -7  18  395.42   42.36   2  1.4300
   1  -6  25  887.31   87.59   2  1.1600
  -1  -6  23  808.76   73.97   2  1.2400
   1  -5  27 1123.54  104.55   2  1.1000
  -1  -5  15  459.53   34.66   2  1.7600
   0  -4  22  455.21   47.11   2  1.3700
   0  -4  21  421.08   39.40   2  1.4300
   1  -3   8  268.54   18.91   2  3.1100
  -1  -7  18  497.63   52.28   2  1.4000
   0  -5  18  342.92   38.86   2  1.5800
   0  -2   6  250.33   19.06   2  4.5100
   0  -7  13  293.59   32.36   2  1.6700
   1  -3   7  191.66   17.22   2  3.3600
   0  -5  20  396.74   42.92   2  1.4500
  -1 -10  27 1027.10  144.64   2  0.9600
   1  -5  22  487.84   64.94   2  1.3200
   1  -4  10  163.55   18.26   2  2.4800
   4  -9  23 1161.95  111.43   2  1.0300
  -1  -7  29 1337.09  134.93   2  1.0000
   0  -4  20  347.28   39.01   2  1.4900
  -1  -6  18  310.46   40.55   2  1.4800
   1 -13  27 1486.49  209.07   2  0.8700
   3  -8  22  881.26   86.06   2  1.1300
   0  -3   7  148.90   14.91   2  3.5200
  -1  -7  20  525.42   59.87   2  1.3100
   1  -3  11  127.22   15.15   2  2.5000
  -1  -6  16  235.37   27.33   2  1.5800
   1 -11  20  674.63   91.96   2  1.0800
   0  -5  17  150.85   28.57   2  1.6500
   0  -8  18  274.62   52.16   2  1.3500
   0  -8  20  206.03   45.22   2  1.2700
   2  -6  20  397.47   52.81   2  1.3400
  -1 -11  28 1044.85  208.24   2  0.9000
   1 -12  22  936.80  122.33   2  0.9900
  -1  -8  19  574.19   57.54   2  1.2800
   1  -4  21  222.37   36.59   2  1.4100
   0 -13  28 1175.19  206.33   2  0.8500
   2  -5  15  230.12   27.27   2  1.7100
   0  -4  15   99.97   21.08   2  1.9000
   0  -5  22  281.32   40.10   2  1.3400
   0  -9  23  288.87   59.54   2  1.1100
   1  -7  15  181.65   31.49   2  1.5700
   0  -2  10  144.81   15.18   2  2.9900
   1  -4  18  167.24   28.41   2  1.6100
   2  -8  26  655.94  111.39   2  1.0400
   0  -2   5   99.75   12.85   2  5.0700
   0  -4  16  140.54   23.40   2  1.8100
   2  -9  29 1473.54  186.11   2  0.9400
   0  -3  15  122.43   17.88   2  1.9900
   1 -11  22  418.59   78.17   2  1.0400
   0  -5  19  182.63   31.89   2  1.5100
   0  -8  21  611.16   70.05   2  1.2300
   2  -6  24  480.90   78.97   2  1.1700
   2  -6  16  162.36   27.75   2  1.5600
   2  -8  16  137.94   32.56   2  1.3900
   1  -4  13  106.67   17.02   2  2.0900
   0 -10  23  494.73   89.82   2  1.0600
   3  -8  20  405.78   67.78   2  1.2000
   1  -5  20  212.55   34.21   2  1.4300
   1  -4  19  155.18   25.40   2  1.5400
   2  -8  20  311.40   53.94   2  1.2400
   2  -7  27  488.14   91.55   2  1.0400
   0  -5  14  165.01   21.00   2  1.9000
   1 -10  22  385.28   92.27   2  1.0900
   0 -11  27  469.61  149.48   2  0.9300
   1 -10  24  698.99  109.41   2  1.0400
   0  -4  19  120.17   23.22   2  1.5600
   0  -3   9   78.99   12.33   2  3.0000
   0  -1   5  125.62   15.88   2  5.9400
  -1  -6  21  335.27   48.83   2  1.3200
   1 -11  26  452.41  111.18   2  0.9500
   1  -4  15  117.98   19.30   2  1.8700
   0 -11  22  132.85   60.04   2  1.0400
   0  -6  16  146.40   28.09   2  1.6300
  -1  -9  33 1482.20  231.11   2  0.8600
   2  -7  18  466.04   57.88   2  1.3800
   0 -10  20  364.19   73.28   2  1.1400
   1  -5  12  123.14   21.96   2  2.0600
  -1  -5  20  104.71   27.39   2  1.4300
   1  -5  16  133.56   23.27   2  1.7000
   0 -11  29  765.77  134.56   2  0.8900
   0  -5  11  111.41   18.81   2  2.1800
   1  -7  26  555.86   96.02   2  1.0900
  -1  -8  29  382.96  100.78   2  0.9700
   0  -9  17  334.52   54.88   2  1.2900
   1  -5  10   70.65   17.14   2  2.2500
  -1  -5  16   76.82   20.55   2  1.6800
   3  -9  35 1082.10  228.63   2  0.8000
   0  -3   6   82.78   11.73   2  3.7800
   0  -1   4   64.06   13.51   2  7.2200
   4 -11  26  503.25  116.51   2  0.9000
   0  -7  24  170.55   52.11   2  1.1700
   2 -10  22  370.41   68.61   2  1.0800
   0  -2   8   36.67    8.47   2  3.6000
  -1  -8   8 4393.58   79.73   2  1.4000
  -1  -4   6 1942.99   44.22   2  2.6100
  -1  -4   5 1369.78   31.88   2  2.5200
  -2  -5  11 2538.30   62.37   2  1.7900
  -2  -6   8 1171.36   33.59   2  1.5200
  -2  -4  12 2084.82   58.49   2  1.9100
  -2  -6   9 1302.38   40.14   2  1.5700
  -1  -7   8 1201.35   41.91   2  1.6200
  -3  -7  12 1706.84   62.22   2  1.2200
  -1  -6  10 1308.53   47.84   2  1.8700
  -2  -9  12 2028.30   85.06   2  1.1800
  -1 -10  10 2050.26   82.99   2  1.1500
  -1  -6   8  927.15   34.82   2  1.8800
  -1  -5  11 1155.12   48.54   2  2.0500
  -2  -6  10  768.22   37.12   2  1.6000
  -3  -6  16 1360.94   63.08   2  1.3200
  -4  -6  15 1129.96   57.96   2  1.1200
  -1  -8  10  942.10   50.03   2  1.4600
  -2  -4  10  616.77   30.18   2  2.0000
  -2 -10  11 1277.00   71.72   2  1.0400
  -1  -4   7  511.48   26.11   2  2.6200
  -1  -9  11 1078.66   61.48   2  1.3100
  -4  -8  20 2377.69  136.80   2  1.0000
  -1  -3   8  552.14   30.45   2  2.9600
  -1  -7  10  655.91   41.43   2  1.6500
  -2  -8  19 1588.72   97.10   2  1.2200
  -1  -5   8  444.98   26.86   2  2.2000
  -2  -7   9  561.44   32.04   2  1.3800
  -1  -5   7  383.69   22.41   2  2.1900
  -1 -10  15 1441.27   90.50   2  1.1900
  -2  -5   9  292.55   23.00   2  1.7800
  -1  -8   9  465.05   33.45   2  1.4400
  -1  -8  15  884.75   64.18   2  1.4000
  -2 -10  17 1567.40  112.18   2  1.1000
  -1 -10  12 1106.85   72.02   2  1.1900
  -1  -5   6  309.06   18.22   2  2.1400
  -1  -7  11  564.87   39.77   2  1.6400
  -5  -8  22 1467.70  124.87   2  0.8800
  -3  -7  15  869.94   60.85   2  1.2400
  -2 -10  20 1787.78  140.97   2  1.0600
  -2  -7  16  808.37   61.58   2  1.3800
  -2  -8  15  787.30   71.50   2  1.3000
   0  -6   9  450.11   32.54   2  2.0700
  -3  -9  22 1519.16  137.31   2  1.0200
  -1  -6   7  283.88   20.14   2  1.8400
  -1  -9  15  728.14   65.58   2  1.2900
  -2 -10  12  696.65   65.83   2  1.0700
  -1 -11  14 1187.74   98.28   2  1.0900
  -2 -11  11  866.23   83.78   2  0.9400
  -5 -10  20 2041.08  163.34   2  0.8000
  -3 -10  23 2178.79  175.14   2  0.9600
  -1  -3   4  110.86    8.19   2  3.0200
  -1 -12  18 1628.84  154.30   2  1.0000
  -1  -6   9  308.92   27.05   2  1.8900
  -3  -6  12  414.28   31.54   2  1.3300
  -1  -6   6  187.97   16.49   2  1.7700
  -3  -7  17  705.53   67.39   2  1.2300
  -2 -10  13  735.10   74.28   2  1.0900
  -1 -12  15 1480.43  118.52   2  1.0100
  -3 -11  15 1222.17  120.80   2  0.9100
  -1  -2   4  133.82   10.96   2  3.9800
  -1  -3   6  172.61   15.40   2  3.2000
  -1  -9  14  578.76   62.75   2  1.3100
  -1  -9  10  282.74   35.39   2  1.3000
  -1 -11  18  891.95  116.57   2  1.0700
  -3 -11  13  579.82   78.62   2  0.8700
  -2 -10  15  897.92   85.79   2  1.1000
  -4  -9  20  864.68  138.17   2  0.9500
  -5  -8  19  881.53   93.77   2  0.8700
  -2  -9  14  584.91   70.63   2  1.2000
  -3  -5  13  171.02   21.84   2  1.4500
  -2  -9  13  226.54   41.51   2  1.2000
  -3  -5  12  187.72   22.23   2  1.4400
  -3  -8  23 1063.79  116.01   2  1.0500
  -3  -5  14  178.33   25.19   2  1.4400
   0  -4   6  223.97   19.42   2  3.1000
  -3  -8  24  953.36  122.21   2  1.0300
  -4  -8  16  527.62   66.35   2  1.0000
  -5 -12  24 1498.49  251.48   2  0.7300
  -1 -11  17 1086.68  114.31   2  1.0800
  -2 -12  13  759.38   89.87   2  0.9100
  -4 -12  18 1405.57  185.19   2  0.7900
  -4  -8  17  463.36   64.31   2  1.0100
  -3  -6  11  181.52   28.31   2  1.3000
  -4  -9  18  225.21   59.45   2  0.9500
  -4 -10  16  531.09  114.64   2  0.8700
  -2  -7  12  214.84   30.33   2  1.4500
   0 -11  16  683.02   81.61   2  1.1300
  -3  -7  18  425.35   58.80   2  1.2100
  -4 -11  20  750.41  136.66   2  0.8500
  -3 -12  22 1057.73  163.37   2  0.8700
  -2 -12  24 1486.35  187.73   2  0.9000
  -4 -10  21  894.55  144.27   2  0.9000
  -3  -6  15  246.03   34.54   2  1.3400
  -3  -8  18  641.19   74.51   2  1.1400
  -3  -7  19  392.64   52.33   2  1.1900
  -1  -7  13  240.65   40.38   2  1.6000
  -4 -12  16  932.22  120.82   2  0.7600
  -4 -11  18  475.62  103.48   2  0.8400
  -2  -6  14  167.22   27.59   2  1.5500
  -2  -4   8   63.88   10.00   2  1.9900
  -3 -14  19 1229.89  202.44   2  0.7700
  -4  -9  21  573.31  135.83   2  0.9500
  -2 -11  22  805.26  124.92   2  0.9800
  -1  -2   5  113.99   14.17   2  4.0000
  -3  -6  14  195.96   33.88   2  1.3500
   0 -12  18  768.40  110.17   2  1.0300
  -1  -8  14  331.83   47.86   2  1.4300
  -5 -10  24  863.49  181.28   2  0.8100
  -3  -8  20  613.62   95.62   2  1.1100
  -2  -5  13  122.93   24.37   2  1.7200
  -2 -10  18  455.05   84.88   2  1.0900
  -3 -12  23  953.29  223.16   2  0.8600
  -2 -13  17 1009.80  164.33   2  0.8800
  -4  -6  16  107.99   24.21   2  1.1200
  -2  -6  12  140.37   25.01   2  1.6000
  -1  -4   9   85.95   14.22   2  2.4900
  -1  -9  12  188.46   33.64   2  1.3200
  -1  -5   9   65.68   12.21   2  2.1700
  -5 -12  20 1701.19  241.05   2  0.7200
  -1 -16  22  811.47  208.72   2  0.7700
  -3  -9  13  387.97   59.02   2  1.0300
  -2 -10  22  900.06  135.08   2  1.0300
  -2 -14  13  587.23  116.98   2  0.7700
  -3 -13  19  714.70  149.82   2  0.8200
  -2  -9  21  308.30   67.49   2  1.1000
  -4  -9  25  569.09  113.61   2  0.9100
  -1 -15  20  686.64  148.75   2  0.8200
  -5 -10  22  569.78  132.98   2  0.8100
  -3 -10  16  466.68   85.24   2  0.9900
  -2 -12  14  340.54   96.85   2  0.9200
  -1  -2   6   36.64    8.38   2  3.8100
  -1  -5   2 2162.05   31.58   2  1.1600
  -3  -2   7 2272.24   32.71   2  1.2700
  -1  -5   4 2263.76   35.10   2  1.8200
   0  -4   0 1004.54   17.25   2  1.3200
   0  -6   0 3576.27   62.76   2  0.8800
  -3  -2   6 1858.75   33.21   2  0.9800
  -3  -3   8 2017.47   35.51   2  1.4200
  -1  -2   2  523.12    9.77   2  2.4300
  -1  -1   2  297.90    6.45   2  2.9700
  -1  -5   3  852.02   20.90   2  1.5300
  -2  -5   3 2312.10   61.03   2  0.7400
  -3  -3   6 1121.46   31.16   2  1.0000
  -2  -5   6  764.31   24.92   2  1.5200
  -3  -4   9  948.38   28.20   2  1.4300
  -3  -6   9 1291.87   43.66   2  1.1800
  -1  -6   4  772.11   24.68   2  1.4700
  -1  -4   3  434.21   14.06   2  1.9500
  -2  -6   5  962.61   33.43   2  1.1300
  -3  -7   6 2587.69   95.95   2  0.7400
  -4  -4  11 1100.88   40.27   2  1.0900
  -1  -8   3 1348.25   60.30   2  0.8900
  -1  -6   3  436.71   19.51   2  1.2400
  -1  -7   3  773.75   36.32   2  1.0400
  -3  -5   9  601.82   27.08   2  1.3100
  -3  -9   9 1742.30   90.01   2  0.8600
  -3  -4   6  503.20   29.82   2  0.9500
  -1  -3   2  123.27    6.38   2  1.8500
  -2  -4   3  542.61   28.16   2  0.8000
  -5  -3  12 1416.86   72.04   2  0.7900
  -3  -7   9  986.84   49.83   2  1.0700
  -4  -5   9 1233.21   59.58   2  0.8500
  -4  -7  10 1351.64   82.46   2  0.8300
  -4  -1   8  768.61   47.58   2  0.6400
  -5  -2  10 1584.42   99.41   2  0.5500
  -4  -3   8  704.43   48.13   2  0.7400
  -4  -3  10  499.75   30.91   2  1.0300
  -1  -9   2 1780.24  107.75   2  0.6300
  -2  -4   5  171.79   12.60   2  1.5500
  -2 -10   8  826.87   70.45   2  0.9100
  -2  -8   3 1561.55  112.66   2  0.5700
  -5  -4  10  982.81   85.65   2  0.6000
  -2  -7   7  528.09   33.32   2  1.2300
  -4  -2   8  420.38   38.81   2  0.7100
  -1  -7   4  285.17   22.86   2  1.2200
  -2  -8   5  573.24   53.78   2  0.8600
   0  -2   0   40.93    2.72   2  2.6400
  -1  -4   2   70.64    8.72   2  1.4400
  -5  -3  10  730.61   83.45   2  0.5800
  -4  -6   7  832.30   94.20   2  0.5600
  -3  -3   7  118.34   13.93   2  1.2400
  -4 -10   9 1394.77  162.23   2  0.6000
  -5  -5  12  438.62   69.26   2  0.7700
  -3  -8   6  194.27   51.89   2  0.6700
  -4  -7   9 1429.47   89.15   2  0.7500
  -5  -6  11  807.87  104.85   2  0.6700
  -4  -5  11  285.02   31.61   2  1.0300
  -5  -5  13  459.76   64.28   2  0.8300
  -4  -5  10  244.88   37.47   2  0.9600
  -3  -4   5  337.15   45.14   2  0.6900
  -5  -8  15  821.59   98.14   2  0.8000
  -4  -9  10  558.15  106.25   2  0.7100
  -4  -9  11  791.33   99.76   2  0.7700
  -5  -6   9  897.84  130.95   2  0.4900
  -4  -7  12  316.22   42.44   2  0.9600
  -2 -12   9  760.93  100.56   2  0.7800
  -4  -7  11  302.96   47.86   2  0.9000
  -5 -10  12  710.66  121.29   2  0.6000
  -1 -12   3  946.89  175.75   2  0.5500
  -2  -3   5   38.55    6.70   2  1.7900
  -5  -4  12  242.68   43.10   2  0.7900
  -1  -2   3   47.13    5.56   2  3.5400
  -7  -5  17  693.54  127.13   2  0.5700
  -2  -9   5  496.85   70.53   2  0.7600
  -1  -8   2  197.01   40.75   2  0.7200
  -4 -11  12  412.79   79.36   2  0.7000
  -4 -10  12  796.25  107.95   2  0.7600
  -1  -3   3   43.12    4.80   2  2.5900
  -3 -13  11  693.40  120.25   2  0.6800
  -2  -9   8  202.26   37.31   2  1.0200
  -7  -9  20  851.65  161.71   2  0.6000
  -8  -8  19  933.41  228.86   2  0.4800
  -4 -16  15 1130.12  250.77   2  0.5600
  -6 -10  18  783.17  159.98   2  0.6500
  -2  -9   6  359.13   63.96   2  0.8600
  -5  -5  10  147.51   42.56   2  0.6300
   2   0  -2 1502.14   16.20   2  1.5800
   1   4   3 1657.00   25.90   2  1.4700
   1   2   0  485.21    9.58   2  1.3400
   2   3   2  978.25   26.47   2  2.0700
   3   2  -2 1009.30   31.59   2  0.9500
   2   1  -1  330.08   10.19   2  2.1500
   2   3   0  482.88   17.49   2  1.2100
   4   6   1 4075.32  157.44   2  0.7400
   1   6   4 1892.15   70.26   2  0.7800
   3   7   3 3281.01  136.85   2  0.7200
   4   5   3 1169.27   56.65   2  1.1700
   4   2  -2  615.03   31.12   2  1.0700
   3   5   4  949.85   41.55   2  1.3300
   0   6   5 2128.82   96.70   2  0.6600
   2   5   1 1085.42   61.00   2  0.6700
   2   4   0 1315.41   61.75   2  0.6700
   3   4   1  596.81   30.42   2  1.2300
   5   2  -1  935.95   44.25   2  1.2100
   4   5  -1 2294.10  120.59   2  0.6200
   3   3   0  439.50   22.60   2  1.3700
   4   0  -4  753.23   40.81   2  0.7900
   1   1   0  210.04   10.11   2  4.1000
   3   7   6 1409.44   78.54   2  0.9800
   4   4   1  656.00   40.05   2  1.1900
   2   5   3  723.16   32.18   2  1.1600
   1   4   2  252.47   16.24   2  1.0700
   5   5  -2 2466.96  168.86   2  0.5600
   5   2  -4 1456.09   90.27   2  0.6200
   4   3  -2  757.05   50.82   2  0.8300
   6   3  -4 2232.31  160.79   2  0.5800
   6   4  -1 1554.04  113.42   2  0.8300
   4   2   0  285.46   20.84   2  1.5700
   5   4   0  750.48   63.86   2  0.9900
   4   3  -1  403.90   32.55   2  1.0800
   5   4  -1  631.15   64.79   2  0.8600
   2   6   5  322.84   30.23   2  1.1000
   2   6   3  617.66   60.41   2  0.8200
   3   6   4  530.25   51.24   2  1.0500
   4   3   1  196.90   22.00   2  1.4600
   8   5  -1 2863.96  248.95   2  0.6600
   8   3  -2 1751.89  152.78   2  0.7400
   5   4  -3 2136.69  170.33   2  0.5400
   3   6   1  935.64   96.29   2  0.6400
   4   2  -3  497.43   49.56   2  0.7600
   4   1  -4  739.34   64.10   2  0.6200
   5   2  -2  467.24   47.32   2  1.0300
   5   7   4  972.42  113.21   2  0.8500
   1   7   4 1214.82  137.61   2  0.5300
   3   7   2 1148.13  120.99   2  0.6000
   3   4   0  209.05   28.89   2  0.9800
   5  10   8 1738.18  215.30   2  0.6700
   3   1  -1  105.48    9.50   2  1.9000
   6   6   3  620.06   92.65   2  0.8800
   3   6   5  383.45   42.35   2  1.1300
   5   2   0  144.44   21.47   2  1.3400
   5   4   1  268.40   39.23   2  1.1000
   3   8   7  521.26   73.35   2  0.8600
   1   3   1   29.53    5.79   2  1.2600
   4   6   3  604.16   63.45   2  0.9500
   9   5  -2 2782.86  319.85   2  0.5800
   7   5  -2 1184.48  191.07   2  0.6200
   5  10   9  963.87  169.38   2  0.6900
   3   6   3  345.68   57.77   2  0.9400
   6   1  -5  150.32   38.18   2  0.6200
   5   7   1  636.62  119.21   2  0.6400
   8   9   1 3086.98  511.54   2  0.4900
   3   2   0   89.60   12.33   2  1.8400
   2   6   4  218.00   30.91   2  0.9800
   8   4   0  733.07  132.15   2  0.7900
   9   7  -2 1661.61  306.92   2  0.4800
   2   7   4  478.21   74.74   2  0.7300
   5   6   3  575.22   72.11   2  0.9400
   6   8   4  599.63  127.36   2  0.7100
   8   6   1 1197.68  180.96   2  0.6900
   7   4  -1  498.66  115.07   2  0.7900
   9   4  -3  966.89  195.43   2  0.5900
   1   2   1   40.41    4.94   2  2.8300
   0   2   2    6.76    1.99   2  2.0600
   4   3   5 2593.04   69.00   2  1.7400
   5   1   5 2254.61   66.17   2  1.7500
   4   2   7 1739.35   55.34   2  1.8900
   2   2   6 1305.37   42.91   2  2.8200
   5   2   2 1441.67   54.78   2  1.5400
   3   5   7 1506.26   54.64   2  1.4700
   3   2   2  993.38   36.28   2  2.3100
   3   1   4 1012.93   40.09   2  2.7600
   5   3   7 1381.18   64.47   2  1.4900
   3   3   4  917.71   37.91   2  2.0300
   3   3   3  701.12   32.61   2  1.9700
   3   1   2  763.51   33.69   2  2.7500
   4   1   3  941.88   42.62   2  2.1400
   4   2   4  748.40   40.21   2  1.9500
   5   5   5 1396.10   80.88   2  1.1800
   5   1   6  960.26   48.20   2  1.7400
   5   6   6 1749.32  113.17   2  1.0700
   2   2   4  503.40   27.15   2  3.0400
   4   5   8 1011.20   58.96   2  1.3500
   5   5   8 1388.48   86.65   2  1.2300
   4   1   4  540.43   31.61   2  2.1500
   4   4   9 1005.82   56.22   2  1.5000
   5   6   7 1282.53   97.96   2  1.0900
   6   4   4 1599.13   88.95   2  1.1600
   3   1   3  459.16   28.31   2  2.7900
   4   6   9 1100.36   71.02   2  1.1900
   3   4   7  477.30   33.61   2  1.7200
   5   4  10  815.91   66.12   2  1.3300
   7   3   9 1315.82  101.11   2  1.1500
   7   4   4 1543.09  116.72   2  1.0300
   4   5  12  895.84   62.90   2  1.2900
   5   3   6  696.47   53.44   2  1.5000
   3   2   3  280.24   20.69   2  2.4000
   5   3   5  541.35   45.91   2  1.4900
   4   3   7  549.25   37.28   2  1.7200
   5   6  13 1149.69  102.39   2  1.0800
   7   5   6 1246.87  118.09   2  0.9900
   3   3   5  408.37   29.29   2  2.0500
   5   4   7  705.78   61.34   2  1.3600
   6   4   7  793.21   75.46   2  1.2100
   4   5   5  726.05   53.61   2  1.3000
   5   7  10 1131.10  125.31   2  1.0000
   6   7   7 1979.34  165.07   2  0.9000
   5   3   2  356.26   37.59   2  1.3700
   3   2   7  337.11   25.75   2  2.2500
   4   6   7  550.02   55.23   2  1.1700
   4   4   4  306.86   35.14   2  1.4800
   5   4   4  334.86   43.07   2  1.3100
   3   3   8  232.53   25.17   2  1.9400
   8   4   9 1805.55  165.48   2  0.9800
   5   2   3  345.60   34.26   2  1.5900
   5   4  13  495.43   61.10   2  1.2600
   4   6   8  454.88   58.63   2  1.1900
   6   2   8  586.27   59.95   2  1.3800
   7   6   5 1587.60  155.61   2  0.8900
   4   2   2  294.62   25.71   2  1.8600
   2   2   2  170.56   14.75   2  2.9400
   9   3  10 1341.17  159.00   2  0.9300
   5   2   8  236.87   32.57   2  1.5900
   4   5  10  546.51   52.33   2  1.3400
   7   2   7  651.88   72.69   2  1.2200
   6   1   8  479.64   47.98   2  1.4400
   8   2   8  858.03  103.97   2  1.0800
   9   5  10 1151.38  169.54   2  0.8500
   4   4   8  243.87   36.02   2  1.5200
   4   4   5  244.25   33.64   2  1.5200
   7   3   2  499.93   66.36   2  1.0500
   5   3   4  383.32   38.02   2  1.4700
   6   4  13  657.99   84.40   2  1.1500
   5   4   8  609.15   56.37   2  1.3600
   7   4   5  630.23   92.95   2  1.0600
   3   3   7  210.58   24.01   2  1.9900
   7   6   9 1112.29  145.82   2  0.9400
   5   4   5  329.37   47.30   2  1.3400
   6   2   3  307.65   40.45   2  1.3500
   5   3   8  333.92   35.04   2  1.4800
   3   4   5  224.20   24.79   2  1.7100
   1   1   2  243.72   25.52   2  6.0800
   4   1   5   95.33   16.81   2  2.1300
   4   3   3  154.74   24.01   2  1.6700
   8   5  12 1446.95  187.21   2  0.9200
   5   3  10  290.60   35.44   2  1.4300
   9   3   4  986.97  155.56   2  0.8900
   9   4   3  424.38  112.34   2  0.8200
   3   5   6  124.43   23.16   2  1.4400
   3   4   4  164.41   22.50   2  1.6600
   2   3   5  117.98   14.55   2  2.3900
   3   3   9   69.55   14.01   2  1.8800
   8   5   5 1561.91  193.33   2  0.8900
   6   3   8  354.40   58.68   2  1.3000
   6   3   5  359.93   54.06   2  1.2900
   6   4   3  302.73   49.75   2  1.1200
  10   4   6 1494.14  233.72   2  0.7900
   7   2   4  300.77   50.80   2  1.1900
   2   1   1   96.04   13.70   2  3.7200
   4   5   6  342.48   47.53   2  1.3300
   2   2   5   55.31    9.93   2  2.9400
   9   4   7  519.09   94.82   2  0.8800
   9   3   7  653.94  116.63   2  0.9200
   2   2   3   95.79   13.19   2  3.0600
   6   8  11  609.98  131.85   2  0.8600
   6   7  15 1307.35  154.93   2  0.9200
   7   9  13 1727.57  282.32   2  0.7600
   7   4  13  237.65   61.90   2  1.0500
   1   1   3  105.46   18.49   2  5.6200
   8   4   3  753.83  157.27   2  0.9000
   9   5   8 1216.20  196.38   2  0.8400
   4   4   6  216.53   31.52   2  1.5300
   9   4  15  699.08  141.03   2  0.8700
   3   4   8  168.48   25.11   2  1.7000
   2   1   3  116.09   16.72   2  3.8600
   7   3   8  275.92   60.20   2  1.1500
   8   1  10  418.64   62.90   2  1.1000
   5   7  12  969.12  124.40   2  1.0000
   6   3  11  281.92   46.93   2  1.2500
   8   7  21  846.48  212.23   2  0.7600
   9   5   4  346.46  136.31   2  0.7900
   6   1   7  154.55   29.29   2  1.4600
   8   4   6  673.07  102.01   2  0.9600
   6   8   9  374.41   96.29   2  0.8500
   2   1   2   60.29   11.31   2  3.8900
   7   6  19  595.59  138.83   2  0.8700
   6   4  14  162.33   41.80   2  1.1200
  10   5  17  443.90  176.15   2  0.7600
   7   4   8  222.38   56.26   2  1.0800
   3   2  10 1652.95   46.01   2  1.9800
   4   1  10 2132.07   60.73   2  1.8300
   4  -1  10 2025.99   58.15   2  1.9300
   3  -2  10 1674.08   48.36   2  2.2200
   3   0  14 1949.54   60.51   2  1.7800
   2   0  10 1446.32   44.27   2  2.5400
   2   0   6 1420.71   43.53   2  3.4900
   4   0  14 1720.05   64.09   2  1.6100
   4  -2  14 1512.83   59.39   2  1.6300
   4   0  10  920.20   40.30   2  1.9000
   4   2  14 1394.35   63.46   2  1.5000
   5   0  16 1568.57   79.63   2  1.3500
   4   1   8  744.71   33.16   2  1.9700
   5   0   8  898.14   37.40   2  1.7400
   4   0   6  580.84   27.08   2  2.2000
   7   0  14 1772.47  104.57   2  1.1800
   3   1   9  692.74   34.55   2  2.2200
   4  -1   8  577.71   29.38   2  2.0900
   3   1  17 1159.74   55.86   2  1.5000
   2   1   7  604.69   28.06   2  3.0000
   3  -1   9  709.20   34.92   2  2.3700
   2   1   6  497.55   24.07   2  3.2300
   2  -1   7  530.66   27.89   2  3.2600
   3  -1  17  860.08   49.64   2  1.5600
   2   0  12  570.69   30.36   2  2.2100
   5   1  17 1512.77   92.63   2  1.2800
   2   0   8  499.61   25.47   2  2.9600
   2  -1   5  514.69   28.82   2  3.8500
   4   1  15  952.67   54.26   2  1.5000
   3  -1   8  487.13   26.53   2  2.5100
   3   1   8  462.71   27.28   2  2.3400
   4  -1  15  820.69   53.03   2  1.5600
   4   1  16  762.68   54.85   2  1.4400
   2  -1   6  399.13   24.35   2  3.5400
   3   2  13  452.88   32.43   2  1.7200
   4  -2  15  778.16   50.47   2  1.5700
   5  -3  19 1137.99   78.99   2  1.2400
   4  -1  14  626.18   48.59   2  1.6300
   9   0  18 2824.86  212.83   2  0.9100
   4  -2  13  524.52   37.25   2  1.7000
   1   0   6  395.62   24.12   2  4.4100
   5   1  10  532.43   39.72   2  1.5900
   4   1  14  707.47   49.62   2  1.5600
   6   2  16  963.18   80.16   2  1.1700
   4   0  20 1103.68   81.67   2  1.2700
   4  -1   9  462.88   30.13   2  2.0100
   4   2  15  716.98   51.82   2  1.4500
   3   1  16  489.64   37.35   2  1.5700
   4   1   9  369.84   25.80   2  1.9000
   6  -2  16  953.44   72.67   2  1.2500
   5  -3  15  820.05   58.58   2  1.4100
   5   3  19  990.88   81.97   2  1.1300
   4   2  13  536.00   43.89   2  1.5500
   3  -1  16  472.83   38.89   2  1.6400
   6  -1  12  597.13   56.14   2  1.3900
   4  -2  12  391.38   32.92   2  1.7700
   2   0  14  297.21   23.93   2  1.9500
   6   2  17  905.12   90.17   2  1.1400
   3   1  13  379.98   32.78   2  1.8100
   6   1  13  587.19   56.48   2  1.3100
   3   0  12  318.09   27.44   2  1.9700
   6   2  14  652.75   64.88   2  1.2300
   8   0  14  696.53   84.69   2  1.0700
   6  -1  13  644.60   55.81   2  1.3500
   5  -1  10  408.68   31.47   2  1.6700
   6  -2  14  659.94   60.27   2  1.3200
   5   1  23 1557.43  141.95   2  1.0600
   5   0  18  582.91   62.59   2  1.2600
   3  -1  13  209.62   23.50   2  1.9000
   4   2  12  375.74   33.32   2  1.6100
   6  -2  17  660.91   78.07   2  1.2200
   6   1  12  577.96   52.59   2  1.3300
   2   1  10  138.41   15.28   2  2.4200
   3   0   8  163.90   17.78   2  2.4600
   5  -2  14  394.63   45.15   2  1.4700
   4   0  18  456.77   55.35   2  1.3700
   7   5  23 1571.63  184.40   2  0.8400
   5  -1  23 1522.48  122.33   2  1.0900
   4   0  22  805.26   78.32   2  1.1800
   3  -1  11  187.46   21.17   2  2.1200
   7   1  24 1357.01  221.97   2  0.9100
   4   0   8  116.00   18.08   2  2.0500
   6   0  12  396.50   47.99   2  1.3700
   3   0  16  289.93   32.37   2  1.6100
   8   3  19 1346.23  161.11   2  0.9100
   4   2  18  343.87   52.27   2  1.3000
   4  -3  12  218.72   25.22   2  1.7500
   3   1  11  210.39   23.23   2  2.0000
   9  -1  17  883.03  114.20   2  0.9400
   3  -1  18  249.82   35.44   2  1.4900
   6  -1  20  510.28   93.65   2  1.1100
   8   0  12  635.33   66.77   2  1.1000
   5   0  30 1191.20  167.73   2  0.8800
   7   1  16  491.62   87.79   2  1.1000
   6   1  11  196.75   37.89   2  1.3700
   3  -2   9  130.14   15.38   2  2.3400
   4   2  11  109.10   26.22   2  1.6700
   7   2  17  513.73   85.00   2  1.0500
   6   3  25  565.61  128.28   2  0.9100
   9   1  17  612.24  103.06   2  0.9100
   5  -2  12  217.40   35.89   2  1.5700
   3   0  10  121.45   19.80   2  2.2100
   8  -2  16  530.36   81.97   2  1.0500
   7  -1  16  319.72   56.21   2  1.1400
   5   3  22  342.57   72.33   2  1.0300
   4   3  14  199.56   30.91   2  1.4200
   6  -1  21  399.83   84.83   2  1.0800
   6   1  15  231.23   47.45   2  1.2400
   4   0  16  230.45   36.29   2  1.4800
   5   2  14  450.68   64.10   2  1.3600
   6   3  18  433.58   82.32   2  1.0800
   6   1  20  248.84   64.14   2  1.0800
   9   1  18  510.89  107.06   2  0.9000
   5   2  22  273.34   85.82   2  1.0700
   3   0  18  215.96   34.50   2  1.4700
   6  -2  27  475.71  100.41   2  0.9300
   6  -2  34  717.28  244.66   2  0.7800
   2   0   4   43.57    9.17   2  4.1100
  -2   0  10 1307.26   33.03   2  2.2900
  -2  -2  14 1647.55   48.07   2  1.9300
  -3   0  14  973.90   34.20   2  1.5700
  -3  -1  15 1284.97   48.34   2  1.5700
  -3  -2  16 1077.40   44.58   2  1.5300
  -4  -4  17 1223.31   50.00   2  1.2200
  -3  -3  15  829.62   38.34   2  1.5500
  -3  -4  14  701.46   32.19   2  1.5300
  -2  -1  13  815.28   33.92   2  2.0400
  -4  -1  17  835.55   41.89   2  1.2400
  -2  -1  11  596.54   26.24   2  2.2600
  -3  -2  14  598.77   31.29   2  1.6200
  -4  -3  20 1262.86   66.84   2  1.1800
  -5  -2  24 2079.78  115.72   2  0.9600
  -5  -6  22 1397.43   89.13   2  0.9400
  -2  -1   8  226.39   12.00   2  2.5300
  -4  -3  18  749.27   47.14   2  1.2300
  -4  -5  20  892.79   59.52   2  1.1400
  -3  -4  16  529.00   34.25   2  1.4600
  -3  -1  16  383.67   28.12   2  1.5300
  -1  -1   4  212.92   12.23   2  4.8900
  -5  -3  21  891.25   63.41   2  1.0000
  -4   0  18  538.16   38.71   2  1.1900
  -5  -6  24 1824.61  116.84   2  0.9300
  -3  -1  17  369.81   33.24   2  1.4800
  -4  -3  16  307.03   27.01   2  1.2600
  -5  -8  29 1812.54  191.43   2  0.8200
  -4  -2  15  306.82   24.43   2  1.2700
  -4  -4  20  471.89   51.41   2  1.1600
  -5  -1  21  643.75   62.88   2  0.9900
  -6  -2  28 1982.07  176.77   2  0.8100
  -2  -3  14  290.88   24.70   2  1.8800
  -4  -4  16  335.11   30.14   2  1.2300
  -5  -5  22  895.16   89.54   2  0.9700
  -2  -1  15  243.41   22.06   2  1.8400
  -4  -2  26  802.81   82.15   2  1.0200
  -5  -3  20  587.46   54.54   2  1.0100
  -5  -2  22  559.96   61.07   2  0.9900
  -3  -4  21  432.22   49.10   2  1.2700
  -2  -1  12  177.21   16.81   2  2.1500
  -3  -5  20  428.29   45.26   2  1.2700
  -4  -5  21  397.64   48.96   2  1.1100
  -5  -4  23  758.50   83.74   2  0.9700
  -4  -3  22  554.28   56.78   2  1.1300
  -3  -4  17  279.37   29.80   2  1.4300
  -4  -1  20  413.23   41.98   2  1.1800
  -3  -2  12  114.62   13.77   2  1.6800
  -2  -2   9   67.23    8.97   2  2.4100
  -4  -1  23  466.16   63.05   2  1.1000
  -3  -3  16  161.51   26.15   2  1.5100
  -4  -4  26  792.88   98.61   2  1.0100
  -4  -2  22  378.84   53.73   2  1.1300
  -6  -5  23  821.02   95.22   2  0.8300
  -2  -2  12  198.12   20.67   2  2.1300
  -4  -2  27  750.69   93.59   2  1.0000
  -4  -6  24  529.41   82.15   2  1.0200
  -3  -3  20  337.19   44.78   2  1.3300
  -4  -3  17  138.12   23.77   2  1.2500
  -5  -2  26  868.23  110.33   2  0.9300
  -6  -1  33 1186.42  193.80   2  0.7500
  -5  -3  19  196.22   35.23   2  1.0200
  -5  -5  26  415.06   79.36   2  0.9200
  -4  -3  21  217.92   44.92   2  1.1600
  -2  -3  12   96.06   13.87   2  2.0400
  -7  -5  29  778.28  156.17   2  0.7200
  -4  -4  18  282.95   40.65   2  1.2100
  -3  -3  14  104.48   17.22   2  1.5900
  -3  -2  17  162.66   28.93   2  1.4900
  -5  -1  22  228.77   50.57   2  0.9800
  -6  -3  25  394.77   85.29   2  0.8400
  -5  -4  22  418.12   65.16   2  0.9900
  -4  -5  26  763.74  119.32   2  1.0000
  -5  -5  20  194.98   32.24   2  0.9800
  -5  -7  25  627.13   89.57   2  0.8900
  -1  -1   6   76.67   11.64   2  4.2500
  -7  -4  28  540.44  103.60   2  0.7200
  -4  -2  18  130.62   27.47   2  1.2300
  -4  -2  20  193.20   35.33   2  1.1900
  -6  -3  26  627.62  107.68   2  0.8300
  -1  -1   5   63.85    8.60   2  4.6500
  -5  -8  32  567.21  131.71   2  0.7800
  -3  -1  20  206.18   40.42   2  1.3300
  -7  -6  29  848.20  179.60   2  0.7100
  -6  -2  26  539.66  102.91   2  0.8300
  -5  -2  30  604.24  156.10   2  0.8600
  -2  -2   8   29.05    4.86   2  2.4600
  -2  -1   9   56.29    9.08   2  2.4600
  -7  -7  29 1072.94  189.56   2  0.7000
  -6  -3  23  189.79   51.10   2  0.8500
  -4  -5  23  144.34   38.15   2  1.0700
  -3  -4  15  142.32   21.67   2  1.5000
  -5  -5  24  334.52   71.86   2  0.9500
  -3  -4  18  134.53   30.07   2  1.3900
  -4  -6  26  399.04   78.35   2  0.9800
  -7  -4  27  342.95   94.32   2  0.7200
  -5  -1  27  699.83  127.67   2  0.9000
  -5  -6  26  386.18   83.42   2  0.9000
  -3   0  15   29.25   10.29   2  1.5300
  -1   4   6 2655.17   39.08   2  1.1700
  -2   3   9 2296.07   41.05   2  1.4500
  -1   1   3  372.95    7.12   2  2.5200
  -2   3   7 1289.84   28.80   2  1.1200
  -2   5  11 2812.60   69.05   2  1.0300
  -2   4  12 2193.29   57.70   2  1.3000
  -2   2   7  543.68   16.58   2  1.5600
  -2   1   7  606.97   17.15   2  2.0300
  -3   2   9  755.68   25.82   2  1.0800
  -4   2  12 2138.58   69.86   2  0.8900
  -4   1  11 1406.74   45.66   2  0.9200
  -4   2  11 1452.49   57.40   2  0.7900
  -2   2   6  207.74   10.06   2  1.2600
  -1   1   4  321.24   12.55   2  3.4500
  -2   4  10  689.85   30.62   2  1.2100
  -1   4   7  456.28   18.63   2  1.3800
  -3   1   9  307.38   15.58   2  1.3000
  -1   2   4  141.26    6.04   2  1.9400
  -4   2  14  922.58   46.92   2  1.0100
  -3   2  10  498.83   22.63   2  1.2100
  -3   4  14  883.98   53.97   2  1.0600
  -2   1   8  273.36   13.32   2  2.1300
  -1   6   8  878.60   50.26   2  0.8200
  -3   3  10  493.97   30.10   2  0.9900
  -1   3   6  182.05   10.52   2  1.7800
  -3   3  11  480.88   29.37   2  1.0900
  -4   4  17 1166.51   76.79   2  0.8900
  -4   4  14 1273.35   82.22   2  0.7800
  -3   6  16 1482.98   99.69   2  0.8400
  -4   1  12  316.91   27.48   2  1.0100
  -4   4  15  879.35   75.15   2  0.8300
  -5   2  15 1204.63   88.76   2  0.7500
  -6   4  21 1767.38  173.31   2  0.6300
  -5   3  14  970.90   91.94   2  0.6100
  -1   3   5   55.08    5.99   2  1.4800
  -7   5  23 1802.55  311.62   2  0.5000
  -3   1  11  151.02   14.19   2  1.4700
  -5   3  17  929.92   93.44   2  0.7600
  -5   4  17 1108.97  110.79   2  0.6800
  -2   5  12  390.89   37.77   2  1.0800
  -4   6  18 1112.91  126.56   2  0.7200
  -5   2  19  763.12   73.86   2  0.8700
  -1   2   5   68.47    6.04   2  2.4300
  -4   3  16  494.15   61.09   2  0.9700
  -3   1   8   83.59   12.02   2  1.1200
  -4   5  16  437.02   73.52   2  0.7600
  -3   6  17  830.88   85.61   2  0.8600
  -2   1   6   69.00    6.18   2  1.7800
  -4   3  14  344.54   45.37   2  0.9000
  -2   8  15  834.99  111.78   2  0.7300
  -3   7  15  794.95  108.95   2  0.6900
  -4   2  15  337.88   37.41   2  1.0500
  -4   3  17  297.34   52.00   2  0.9900
  -5   3  21  743.34   95.32   2  0.8300
  -5   1  14  300.09   47.16   2  0.7700
  -2   4   9   99.61   18.19   2  1.1200
  -3   2  12  135.60   18.90   2  1.3300
  -2   5   9  331.90   37.00   2  0.8500
  -5   2  14  515.71   70.85   2  0.7000
  -4   5  15  465.91   80.98   2  0.7200
  -2   7  16  719.69   83.78   2  0.8700
  -5   6  17 1103.75  184.13   2  0.5300
  -2   2   9   99.15   11.98   2  1.8000
  -2   3  10   90.09   15.43   2  1.5100
  -3   7  17  515.70   90.51   2  0.7500
  -4   4  16  435.31   68.42   2  0.8700
  -5   8  22 1804.39  250.62   2  0.5400
  -1   2   6   60.78    6.87   2  2.6000
  -7   6  29 1600.17  279.03   2  0.5400
  -7   3  26 1166.44  176.18   2  0.6100
  -3   4  15   98.11   20.20   2  1.0800
  -6   2  16  570.86   90.82   2  0.5600
   2   4   8 1768.48   44.60   2  1.8700
   1   4   8 1885.65   48.06   2  1.9500
   2   4  10 1298.51   42.53   2  1.7700
   1   3   5  854.61   28.15   2  2.6100
   0   4  12 1252.51   45.01   2  1.7000
   1   3  10  960.36   35.07   2  2.1500
   0   4  10  993.30   40.10   2  1.8000
   2   3   8  641.57   26.67   2  2.1900
   1   3   9  770.80   31.81   2  2.2700
   1   5  17 1583.74   75.38   2  1.2900
   2   5  11 1008.64   45.31   2  1.5000
   0   4  11  703.35   34.91   2  1.7500
   1   5  14 1175.00   57.42   2  1.4200
   2   7  17 1995.60  115.62   2  1.0600
   0   6  18 1608.77   90.43   2  1.1300
   1   3   6  381.61   20.59   2  2.5800
   2   7  13 1425.40   87.22   2  1.1200
   2   5  12  491.46   36.98   2  1.4700
   3   5  15  699.67   49.62   2  1.2900
   4   6  19 1312.08   97.70   2  1.0300
   1   4  14  467.57   34.95   2  1.5900
   3   7  10 1012.29   67.84   2  1.1000
   1   3   8  336.86   21.47   2  2.3800
   2   6  11  740.25   49.53   2  1.3000
   0   7  15 1035.29   79.68   2  1.0500
   1   2   6  239.37   17.32   2  3.2900
   0   4   9  276.84   22.03   2  1.8400
   3   8  12 1303.12   97.23   2  0.9700
   0   2   6  207.09   16.03   2  3.3900
   0   3   7  203.99   16.38   2  2.4300
   1   6  13  530.37   51.71   2  1.2800
   2   6  13  529.59   46.66   2  1.2700
   1   3   7  210.20   17.07   2  2.4900
   3   6  16  640.57   64.69   2  1.1500
   1   4  10  155.73   19.64   2  1.8500
   5   7  21 1077.41  128.10   2  0.8900
   1   4  16  461.31   35.43   2  1.4600
   1   6  12  438.76   44.64   2  1.2900
   0   7  17  892.53   86.03   2  1.0400
   4   8  16  657.40   86.57   2  0.9300
   3   8  22  914.89  150.08   2  0.8800
   1   2   4  144.57   12.25   2  3.7300
   4   8  20 1567.69  156.62   2  0.8900
   2   8  19 1098.39  129.89   2  0.9400
   4   7  15  774.52   89.52   2  1.0300
   3   5  10  275.59   27.06   2  1.4500
   4   6  15  513.58   57.72   2  1.1200
   1   5   9  137.39   19.77   2  1.5700
   2   6  10  278.74   35.20   2  1.3100
   3   7  25  989.06  143.75   2  0.8800
   0   2   5  108.54   12.69   2  3.6000
   3   4  12  232.41   24.55   2  1.5400
   1   7  22  807.33  107.41   2  0.9600
   3   6  17  254.97   45.96   2  1.1300
   4   7  22  897.41  112.82   2  0.9100
   0   7  18  568.17   88.08   2  1.0200
   2   6  22  979.71  102.12   2  1.0200
   3   6  12  265.51   42.27   2  1.2400
   2   7  11  620.53   61.55   2  1.1200
   0   3   9  160.89   16.93   2  2.2600
   0   5  14  218.95   31.25   2  1.3900
   4   8  13  436.68   71.23   2  0.9500
   2   3   9  135.12   16.35   2  2.1000
   1   4  13  136.34   24.33   2  1.6500
   2   7  22 1263.96  143.64   2  0.9600
   1   4   7   94.38   13.69   2  1.9600
   3  10  24 2087.80  274.56   2  0.7500
   4   9  14  913.61  124.79   2  0.8600
   0   7  20  355.40   70.28   2  0.9900
   5   7  20  689.49   99.74   2  0.9100
   3   8  13  423.38  102.82   2  0.9800
   3   5  13  218.65   30.55   2  1.3600
   4   9  15  569.79  108.18   2  0.8600
   0   8  21  571.72   98.03   2  0.8900
   0   7  21  633.30  100.23   2  0.9700
   3   6  10   97.83   23.96   2  1.2600
   0   7  22  886.05  114.80   2  0.9500
   2   6  14  182.30   37.58   2  1.2400
   2   8  26  545.64  106.59   2  0.8200
   0   9  27 1621.07  225.98   2  0.7600
   2   5  14   78.76   21.62   2  1.3900
   0   5  11  104.28   21.56   2  1.4700
   0   1   3  117.51   16.12   2  6.7700
   3  10  18  521.74  116.92   2  0.7900
   3   9  22  357.36   87.89   2  0.8200
   3   8  16  402.53   85.34   2  0.9600
   1   4  11   68.33   14.55   2  1.8300
   1   2   3   41.58    7.26   2  3.7900
   1   5  20  220.96   44.20   2  1.1800
   0   0  14 3335.26   81.41   2  2.1500
   2   0  18 2152.87   72.98   2  1.5700
  -1   0  14 1394.98   48.09   2  2.0900
   1  -1  17 1668.50   61.19   2  1.7600
   1   1  17 1795.17   68.11   2  1.6800
   0   1  13 1059.39   43.06   2  2.2100
   0  -1  13  981.59   43.87   2  2.3600
   0   0   8  945.90   43.23   2  3.7600
   0   0  20 1443.88   73.14   2  1.5100
   1   1  15  597.21   37.01   2  1.8900
   1  -1  16  764.70   42.17   2  1.8700
   0  -1  25 1647.13  102.84   2  1.2200
   1  -1  18  734.40   45.05   2  1.6700
   1   1  16  677.72   39.22   2  1.7800
   0   1   9  497.60   27.80   2  3.0900
   0   1  25 1518.15   99.99   2  1.1800
   0  -1   9  406.18   25.72   2  3.4000
   0  -2  19  650.94   39.72   2  1.6100
   0   1  14  442.79   31.26   2  2.0600
   0   2  19  650.50   44.92   2  1.4800
   0  -1  14  469.46   31.62   2  2.1900
   1   1  18  713.81   49.80   2  1.6000
  -1  -2  24  693.03   58.04   2  1.2700
   0   0  26 1299.14  102.79   2  1.1600
   1   0  10  253.83   19.97   2  2.8500
   1   0  18  532.24   44.64   2  1.6400
  -1  -1  27  939.34   91.32   2  1.1200
   0  -1  12  276.04   23.06   2  2.5600
   0   1  12  348.64   27.41   2  2.3800
   0   1  16  438.80   36.65   2  1.8200
   0  -1  21  585.17   52.91   2  1.4600
   0  -2  32 1756.88  183.01   2  0.9600
   0   1  21  507.45   52.19   2  1.4000
   0  -1  16  345.75   28.88   2  1.9200
   1  -1  20  286.83   39.36   2  1.5000
  -1  -1  23  665.75   61.99   2  1.3200
  -1   1  27 1189.35  113.39   2  1.0900
   0   2  32 1571.03  172.96   2  0.9100
  -1  -1  19  338.74   37.16   2  1.5900
   0   1  19  305.89   38.26   2  1.5400
   1   0  16  368.27   34.66   2  1.8400
  -1   1  19  306.38   36.73   2  1.5200
   1  -1  22  444.68   56.33   2  1.3700
   0   1  10  114.65   14.09   2  2.8200
   0  -2  24  328.58   53.69   2  1.2800
   1   0  22  406.62   55.62   2  1.3500
   0   2  30 1133.33  135.44   2  0.9700
  -1  -2  25  430.73   56.33   2  1.2200
   1   2  27  713.36  105.92   2  1.0600
   0  -1  18  345.55   33.90   2  1.7000
  -1   0  26  774.68   75.31   2  1.1500
   0   2  16  175.37   26.03   2  1.7200
   0  -2  16  118.44   17.57   2  1.9100
  -1  -3  34 1225.18  150.12   2  0.9000
   0   0  18  345.37   36.88   2  1.6700
   0  -1  22  317.61   53.76   2  1.3900
   0   0  10  166.24   17.93   2  3.0100
   0  -2  18   95.85   16.73   2  1.7000
   1   0  30 1026.59  129.56   2  1.0000
   0  -3  24  212.75   36.78   2  1.2700
  -1   2  27  474.57   76.99   2  1.0600
   1  -2  23  372.47   53.79   2  1.3200
   1   1  22  533.32   58.57   2  1.3200
  -1   2  26  487.00   66.17   2  1.1000
   1   0  24  255.27   53.81   2  1.2400
   0   1  18  194.18   30.06   2  1.6200
  -1   0  22  125.21   30.48   2  1.3500
   1  -1  21  262.54   43.28   2  1.4300
   0   0  28  991.16  121.34   2  1.0800
  -1   3  34 1399.02  206.03   2  0.8300
  -3   0  38 1503.31  202.91   2  0.7700
  -1   0  36 1372.26  235.71   2  0.8300
   0   2  25  301.58   62.87   2  1.1500
   0   3  27  479.73   89.09   2  1.0300
  -1   1  22  184.24   39.22   2  1.3300
   0   0   4  189.29   25.13   2  7.5100
   0  -3  27  570.76   75.88   2  1.1400
   2   1  26  285.81   59.63   2  1.1000
   0  -2  17  205.39   27.09   2  1.8000
   2   0  30 1092.22  140.45   2  0.9800
  -1   2  30 1121.40  151.24   2  0.9600
   1   2  23  582.72   73.58   2  1.2300
   0  -4  31  995.46  123.81   2  0.9900
  -1  -1  28  333.51   70.83   2  1.0800
  -1  -2  27  343.44   58.84   2  1.1300
   0   3  25  270.65   62.59   2  1.1100
   0   2  18  298.96   40.24   2  1.5500
  -1  -1  35  856.45  153.67   2  0.8700
  -2   1  39 1116.37  211.71   2  0.7500
   0  -1  10   98.79   14.06   2  3.0600
   2   0  28  680.33  105.37   2  1.0500
   1  -1  36  953.38  194.36   2  0.8400
   1   0  26  291.21   74.44   2  1.1500
   0   1  32  578.42  105.33   2  0.9300
   1   3  28  509.33   96.88   2  1.0000
   1  -2  24  127.33   39.73   2  1.2600
   0   4  31 1038.22  153.51   2  0.8800
  -1  -1  18   83.84   18.98   2  1.6700
   0  -2  37  538.61  127.87   2  0.8300
   0   0  12  112.00   18.62   2  2.5100
   1   0  14   33.36   12.38   2  2.1100
  -2   4  17 2680.24   91.60   2  1.2400
  -1   2  13 1490.34   48.75   2  1.9600
  -1   3  10 1029.82   36.73   2  1.9400
  -1   3  13  957.12   42.81   2  1.7500
  -1   3  14 1307.93   58.37   2  1.6800
  -3   2  16 1028.13   52.73   2  1.3200
  -1   3  11  793.28   38.70   2  1.8800
  -2   1  11  464.07   23.45   2  2.0300
  -1   4  19 1334.15   72.17   2  1.2700
  -1   1   9  535.18   28.08   2  2.8300
  -2   1  13  566.63   32.68   2  1.8700
  -1   4  25 1826.07  109.73   2  1.0400
  -1   4  17  974.64   65.86   2  1.3600
  -1   1  11  375.48   24.40   2  2.4400
  -1   3  19  567.22   44.55   2  1.3600
  -3   2  28 2054.27  171.98   2  0.9600
  -1   2   8  251.52   18.73   2  2.5400
  -4   4  25 2297.68  191.09   2  0.8700
  -1   2  15  298.69   26.10   2  1.7500
  -1   2  16  340.33   29.96   2  1.6700
  -2   6  24 1585.31  176.92   2  0.9100
  -2   2  18  398.70   44.25   2  1.4200
  -2   3  14  301.41   29.72   2  1.4800
  -2   1  12  135.91   16.88   2  1.9600
  -5   4  31 1592.16  258.99   2  0.7300
  -2   1  15  324.91   32.67   2  1.7100
  -4   2  26 1144.93  133.59   2  0.9400
  -2   2  12  266.87   25.13   2  1.7600
  -1   1  12  144.49   15.74   2  2.2700
  -4   3  26 1282.59  143.17   2  0.9000
  -1   4  23  389.12   73.10   2  1.1100
  -2   2  16  198.29   28.89   2  1.5300
  -1   5  24  784.68  106.69   2  1.0100
  -6   2  33  791.41  176.07   2  0.7100
  -2   2  14  197.08   22.60   2  1.6500
  -1   5  23  470.22   74.77   2  1.0400
  -2   5  29 1170.87  188.18   2  0.8600
  -5   2  26  852.95  115.24   2  0.8500
  -3   1  26  983.19   91.56   2  1.0400
  -2   4  22  526.16   78.75   2  1.0900
  -3   3  27  596.11  125.57   2  0.9500
  -3   1  25  270.07   58.21   2  1.0800
  -1   2  11  177.10   20.50   2  2.1800
  -2   4  20  222.82   59.44   2  1.1600
  -2   5  23  231.47   65.91   2  1.0000
  -4   2  30 1143.56  193.88   2  0.8600
  -3   5  20  512.26   78.92   2  0.9600
  -3   2  26  752.44  124.50   2  1.0100
  -2   6  21  892.12  137.57   2  0.9600
  -4   3  21  231.70   49.94   2  0.9800
  -4   2  24  272.64   59.35   2  0.9800
  -4   5  26  709.02  145.81   2  0.8100
  -2   5  18  310.35   53.33   2  1.1100
  -2   6  26  813.34  137.25   2  0.8700
  -1   4  16  181.96   37.23   2  1.4000
  -2   3  25  345.04   69.19   2  1.0600
  -5   3  34  712.25  248.27   2  0.7200
  -2   3  23  226.62   55.84   2  1.1300
  -2   5  19  497.06   75.44   2  1.0800
  -3   2  15   59.96   15.62   2  1.3400
  -3   2  30 1096.29  171.08   2  0.9100
  -1   1   6   53.90    9.66   2  3.5100
  -3   2  17   89.79   25.24   2  1.2900
  -1   3   9   22.58    6.16   2  2.0400
  -1   1   8   53.27   11.76   2  3.0600
  -1   2   7   14.04    4.63   2  2.7600
   0   0  14 6027.27  103.30   3  2.1200
  -1   0  14 2531.78   69.09   3  2.2200
  -1   0  12 2207.51   62.88   3  2.5900
  -1   2  13 2476.11   77.84   3  2.5100
   0   0  20 2545.79   92.30   3  1.4900
   0   1  13 2058.01   68.51   3  2.3700
   0   2  12 2005.93   68.51   3  2.5900
   0   0   8 1539.81   51.87   3  3.7100
  -2   0  26 4517.29  165.03   3  1.2000
   0   3  22 3616.83  136.98   3  1.4200
  -1  -1  19  816.50   47.73   3  1.5500
   0  -1  25 3016.79  136.41   3  1.1500
   0   2  19 1506.40   79.29   3  1.6400
   0   1  25 3467.63  155.79   3  1.2200
  -2   0  16 1190.12   46.33   3  1.9300
  -2   0  20 1614.74   69.92   3  1.5600
  -1   0   8  981.68   39.48   3  3.8500
  -1   4  25 3414.62  159.74   3  1.2900
  -1   1  15 1227.13   54.22   3  2.1400
  -2   1  26 1995.81  123.93   3  1.2300
   0   0  26 2382.64  140.16   3  1.1400
  -1   1  13  993.78   47.02   3  2.4900
  -1   3  25 2195.02  125.10   3  1.2900
  -2   3  27 2463.24  151.54   3  1.2100
   0  -1  16  635.11   36.51   3  1.7600
   0  -1  21 1224.75   69.91   3  1.3600
   0   1  14  763.83   42.10   3  2.2000
  -2   2  28 2462.63  162.43   3  1.1500
   0   0  18  884.90   53.66   3  1.6500
   0   2  11  766.69   40.03   3  2.8200
  -1   1  14  860.64   46.42   3  2.3000
   0   1   9  812.72   43.28   3  3.4500
  -2   3  28 2368.86  150.73   3  1.1600
  -1   2  18  918.23   60.14   3  1.8000
  -1  -1  27 2110.78  146.11   3  1.1000
  -1   1   9  768.10   40.14   3  3.6100
  -1   1  27 2412.93  158.34   3  1.1600
   0   1  19  946.06   58.25   3  1.5900
  -1   1  11  741.96   40.22   3  2.9500
  -1   3  19 1188.99   70.70   3  1.7000
   0   1  12  610.75   36.35   3  2.5800
  -2   3  19 1001.93   60.85   3  1.7200
  -1   2  24 1700.06  115.34   3  1.3300
  -1  -1  23  923.45   71.67   3  1.2800
  -2  -1  26 1747.56  109.03   3  1.1600
  -3   1  26 1520.43  109.48   3  1.2200
   0   4  25 1720.52  133.37   3  1.2500
  -1   2  15  693.15   46.16   3  2.1700
  -3   5  31 2737.43  201.93   3  1.0500
  -2   3  22 1077.29   75.08   3  1.4800
  -2   2  18  663.36   47.57   3  1.8100
  -2   4  30 2073.63  177.80   3  1.0800
   0   1  16  663.34   45.42   3  1.9200
   0   1  21 1039.19   71.34   3  1.4500
  -1   1  23 1194.17   85.57   3  1.3700
  -4   0  34 2707.55  244.10   3  0.9100
  -3  -1  26 1155.61   90.54   3  1.1500
  -1   1  16  521.11   39.90   3  2.0000
  -2   2  22  881.92   75.87   3  1.4800
  -1  -1  22  482.42   54.23   3  1.3400
  -1   4  23  944.81   83.26   3  1.4000
  -2   0  18  403.16   37.11   3  1.7300
  -1   3  24 1205.69   98.36   3  1.3400
  -2   5  29 1381.34  146.14   3  1.1200
   0   2  30 3029.89  222.45   3  1.0300
  -1   3  34 2586.84  252.17   3  0.9400
   0   2  32 2667.16  238.05   3  0.9600
  -1   3  31 2086.83  191.15   3  1.0300
   0   5  34 2967.88  294.81   3  0.9200
   1   2  27 1181.93  126.05   3  1.1000
  -1   0  26 1006.67  107.18   3  1.1800
  -1   2  16  492.66   42.09   3  2.0300
   0   2  13  464.04   36.10   3  2.4000
   0   0  28 1529.50  149.50   3  1.0600
  -1   1  19  506.14   50.28   3  1.6700
  -2   1  25  776.08   84.55   3  1.2800
   0  -1  18  362.92   33.03   3  1.5700
   0  -1  19  352.21   36.48   3  1.5000
  -3   2  30 1271.12  147.17   3  1.0800
  -1   2  20  534.05   57.20   3  1.6100
  -3   3  27  885.80   90.99   3  1.2100
  -3   2  26 1021.00   97.29   3  1.2400
  -2  -1  25  735.40   71.93   3  1.2100
   0   3  27 1373.28  162.56   3  1.1600
   0   3  21  662.79   73.20   3  1.4800
  -1   2  25  878.68   93.50   3  1.2800
  -2   2  17  346.98   36.26   3  1.9100
  -1   1  12  306.31   27.40   3  2.7000
   0   0  10  224.99   20.44   3  2.9700
  -1   2  26 1097.89  116.40   3  1.2300
  -3   0  38 2660.95  294.48   3  0.8200
   0   3  23  625.33   78.81   3  1.3600
  -3   3  28 1412.46  131.05   3  1.1600
  -1   3  20  431.98   55.32   3  1.6100
   0   4  31 1466.81  177.65   3  1.0100
  -1   0  22  378.22   60.03   3  1.4000
  -3   4  25  605.66   74.08   3  1.3000
  -1   0  16 2032.90   63.37   3  1.9400
  -1   4  31 2362.41  220.98   3  1.0300
   1   0  30 1730.76  180.54   3  0.9500
   0   1  29 1257.38  169.73   3  1.0400
  -4   4  37 2795.42  318.11   3  0.8800
  -2   1  23  504.49   64.61   3  1.3900
  -1   3  17  341.95   36.32   3  1.9000
  -4   0  32 1369.81  153.83   3  0.9600
  -3   0  24  385.69   56.41   3  1.2800
   0   2  24  542.49   88.54   3  1.2900
   0   1  18  382.49   43.33   3  1.7000
  -1   2  19  365.02   43.00   3  1.7000
  -1   0  20  306.76   46.96   3  1.5400
   0   2  17  249.72   36.75   3  1.8300
   0   1  10  190.11   23.42   3  3.1000
  -1   1  22  650.46   67.85   3  1.4400
  -3   3  33 1388.80  191.14   3  0.9900
   1   3  28  762.96  117.34   3  1.0700
   0   4  23  571.55   71.21   3  1.3500
  -1   1  24  560.54   78.41   3  1.3100
   0   2  25  791.64   87.31   3  1.2400
   0   5  31 1707.60  176.85   3  1.0000
  -1   2  30  959.24  146.19   3  1.0600
   0   2  16  273.16   38.98   3  1.9500
   1   3  29 1211.57  162.93   3  1.0300
  -2   2  30 1323.29  189.11   3  1.0800
   0   3  25  702.12   99.98   3  1.2400
  -2  -1  23  475.04   54.75   3  1.3000
   1   2  31 1258.36  176.51   3  0.9600
  -3   1  27  486.73   83.42   3  1.1800
  -2   0  32  923.28  161.87   3  0.9700
  -1  -1  24  398.95   63.40   3  1.2400
  -2  -1  39 1787.22  287.22   3  0.7700
  -2  -1  21  133.37   30.00   3  1.4200
  -2   6  34 1108.60  203.18   3  0.9600
   0   3  24  439.59   87.27   3  1.2900
   0   3  26  677.76  147.34   3  1.2000
  -1   1  18  161.55   36.59   3  1.7800
  -1  -1  18  161.02   33.30   3  1.6300
  -3  -2  40  946.87  279.57   3  0.7400
  -2   3  18  115.58   26.16   3  1.8000
   0   1  32 1529.38  200.09   3  0.9500
  -1   4  32  824.89  176.68   3  1.0000
  -5   0  42 1399.79  342.83   3  0.7400
   0   0  12  106.56   16.33   3  2.4800
  -2   2  26  782.04  100.49   3  1.2400
  -1   0  36 2094.46  302.22   3  0.8500
  -2   1  35 1291.33  213.69   3  0.9000
  -2   3  36 1561.20  319.93   3  0.8900
  -2   2  33  797.04  155.48   3  0.9700
   0   1  17  148.65   30.75   3  1.8200
  -1   0  10  142.80   16.34   3  3.1000
   0   2  18  272.07   44.19   3  1.7300
  -3   3  24  199.02   39.04   3  1.3500
  -3  -1  25  353.91   59.70   3  1.1900
  -2   5  28  570.46   91.74   3  1.1600
   0   3  20  310.07   56.11   3  1.5400
   1   5  29  554.38  135.93   3  1.0300
  -1   3  23  345.87   80.24   3  1.4000
   0   4  26  352.68   82.75   3  1.2000
  -2   1  39 1579.08  304.22   3  0.8000
  -2   1  21  160.34   32.93   3  1.5300
  -2   4  26  254.66   73.76   3  1.2500
  -2   2  20  209.45   37.41   3  1.6300
  -2   5  39 2705.86  445.50   3  0.8300
   0  -2   7 2636.29   50.10   3  2.8200
  -2  -4  17 4503.43  105.57   3  1.3000
   0  -4  12 2155.76   56.56   3  1.4900
  -1  -2  13 2502.46   62.53   3  1.9900
  -2  -2  14 2431.30   62.49   3  1.8400
  -1  -3  10 1518.43   39.40   3  1.9300
   0  -2   9 1571.40   42.80   3  2.4800
   0  -2  12 2105.07   58.90   3  2.0400
   0  -4  13 2135.84   63.15   3  1.4500
  -1  -3  13 1875.14   54.69   3  1.7300
  -1  -4  14 1933.90   60.87   3  1.4400
  -1  -3  14 1985.75   59.29   3  1.6600
   0  -4  11 1178.95   38.77   3  1.5200
  -1  -3  16 2230.58   73.39   3  1.5300
  -1  -3  11 1222.17   39.29   3  1.8700
   1  -5  14 1997.19   76.54   3  1.1500
   1  -5  17 2733.07  104.00   3  1.0900
   0  -3  22 3405.36  133.07   3  1.1700
   0  -3  11 1016.20   38.34   3  1.8400
   0  -3  13 1219.16   47.37   3  1.6900
  -3  -5  17 2088.32   82.27   3  1.0800
   0  -2  11  929.40   37.21   3  2.1700
  -1  -1   9  905.72   36.62   3  3.0500
   0  -6  18 2712.77  124.28   3  0.9900
   0  -1   9  775.31   32.92   3  2.9500
   0  -3  12  683.24   35.50   3  1.7700
  -1  -4  17 1350.60   65.49   3  1.3100
  -1  -4  13  783.44   38.26   3  1.4700
  -4  -4  25 2988.81  155.74   3  0.9800
   0  -2   6  390.19   17.94   3  2.9700
  -1  -4  12  665.73   32.19   3  1.5000
   0  -2  19 1456.48   70.18   3  1.4100
   1  -4  14  857.39   49.61   3  1.3300
  -2  -2  16  790.07   44.28   3  1.6700
  -1  -6  17 1362.93   86.01   3  1.0200
  -1  -4  25 3038.69  160.91   3  1.0200
   1  -4  16 1084.24   64.27   3  1.2600
   0  -4  14  730.43   44.17   3  1.4100
  -3  -4  16  858.76   46.62   3  1.2500
  -1  -2   8  345.92   19.15   3  2.6600
  -2  -3  28 2121.24  155.22   3  0.9900
  -1  -2  18  882.75   50.76   3  1.5300
  -1  -3  19 1058.91   62.65   3  1.3500
  -1  -3  25 1829.78  118.45   3  1.0800
  -2  -3  19  932.15   61.19   3  1.3500
  -1  -3   9  247.43   15.78   3  1.9700
  -1  -2  15  584.61   38.08   3  1.7800
   0  -5  15  801.75   57.21   3  1.1900
   0  -2  13  492.50   31.65   3  1.9200
   0  -6  21 2143.95  145.78   3  0.9400
  -1  -7  20 1472.19  123.06   3  0.8800
  -3  -4  21  910.98   78.76   3  1.1300
   0  -4  17  993.17   62.70   3  1.2800
  -2  -5  19 1060.35   75.11   3  1.1000
   0  -4  21 1167.31   97.60   3  1.1200
  -2  -2  18  673.26   45.51   3  1.5300
   1  -4  17  918.37   67.84   3  1.2200
  -1  -7  22 1855.01  174.90   3  0.8500
  -1  -2  11  372.10   24.32   3  2.2400
  -2  -3  27 1711.60  129.40   3  1.0200
  -2  -4  14  414.41   33.84   3  1.3900
  -2  -6  24 2337.71  174.51   3  0.9000
  -1  -5  24 1676.67  137.86   3  0.9800
  -2  -5  15  414.79   42.70   3  1.1600
   0  -2  10  284.90   22.35   3  2.3200
   0  -1   3  275.34   18.90   3  5.9400
  -3  -6  19  965.92   83.39   3  0.9400
  -1  -4  21  748.16   80.86   3  1.1500
  -2  -4  20  635.27   66.76   3  1.1900
  -2  -6  21 1138.61  109.17   3  0.9500
  -2  -3  15  371.11   32.99   3  1.5600
  -2  -3  22  956.96   84.52   3  1.2100
   0  -5  14  356.94   38.20   3  1.2100
   0  -1   5  281.75   21.55   3  4.6300
  -3  -4  19  582.50   59.65   3  1.1800
  -1  -8  22 1618.68  163.64   3  0.7600
  -3  -4  22  608.21   73.44   3  1.1000
  -1  -3  24  974.37   96.34   3  1.1200
  -3  -7  21 1276.86  128.28   3  0.8300
   1  -4  24 1418.63  146.52   3  0.9800
  -3  -3  20  475.33   47.17   3  1.2600
   0  -5  20  876.65   97.57   3  1.0600
  -2  -5  23  985.60  117.54   3  1.0000
   0  -3  21  836.20   82.14   3  1.2100
   0  -4  25 1697.90  143.09   3  0.9900
  -3  -5  31 1831.61  231.07   3  0.8200
  -1  -3  20  420.33   52.27   3  1.3000
  -1  -4  23  816.43   92.82   3  1.0800
  -3  -3  27 1027.18  115.85   3  1.0200
  -2  -4  13  190.61   23.06   3  1.4000
   0  -3   9  176.41   16.59   3  1.9800
  -2  -2  17  293.45   32.56   3  1.6000
   0  -3  10  174.16   18.68   3  1.9200
  -4  -4  26  979.10  120.31   3  0.9600
  -1  -4  16  271.55   35.78   3  1.3500
   0  -7  22 1190.77  147.76   3  0.8400
  -3  -5  20  547.03   72.03   3  1.0400
   1  -7  22 1144.17  140.70   3  0.8100
   1  -5  22 1351.57  140.21   3  0.9700
   0  -3  27  990.90  115.11   3  0.9800
   1  -5  27 1648.75  187.49   3  0.8500
  -2  -5  18  442.82   53.24   3  1.1200
  -1  -5  22  824.15  111.75   3  1.0300
  -2  -5  22  641.99   84.68   3  1.0300
  -1  -2  19  287.84   43.74   3  1.4600
   0  -2  18  392.16   44.64   3  1.4800
  -2  -4  22  609.04   80.41   3  1.1200
   0  -1   4  149.06   15.33   3  5.2900
  -3  -5  23  772.29  106.94   3  0.9800
  -2  -3  11   72.58   11.75   3  1.7400
   0  -4  15  222.38   32.47   3  1.3700
  -4  -5  32 1075.49  183.11   3  0.7900
   0  -4  19  348.03   58.16   3  1.2000
  -1  -5  23  380.14   82.04   3  1.0000
  -2  -4  28  757.57  131.12   3  0.9400
  -3  -5  22  578.41   79.80   3  1.0100
   0  -7  25 1913.58  217.49   3  0.8000
   0  -3  23  523.03   76.45   3  1.1300
   0  -5  19  364.77   69.37   3  1.0900
  -3  -8  28 1496.29  217.30   3  0.7100
  -2  -3  12  149.07   17.76   3  1.7100
  -2  -4  21  422.39   59.68   3  1.1600
  -4  -5  26  761.07  135.17   3  0.9000
   0  -4  22  468.68   69.24   3  1.0900
  -4  -4  28  696.72  112.30   3  0.9200
   0  -4  20  594.86   75.16   3  1.1600
  -3  -3  23  505.27   71.71   3  1.1500
   1  -4  18  402.29   66.13   3  1.1800
   0  -5  31 1802.23  239.01   3  0.8000
   0  -4  31 1240.89  198.53   3  0.8400
   0  -2  17  290.29   40.49   3  1.5500
  -1  -7  29 2181.65  274.20   3  0.7600
  -4  -5  25  954.30  183.68   3  0.9200
  -4  -4  31 1388.90  202.35   3  0.8600
  -3  -6  21  721.44   97.48   3  0.9200
   1  -4  19  312.12   58.79   3  1.1400
   0  -3  25  578.54   89.56   3  1.0500
  -2  -3  25  586.48   92.00   3  1.0900
   0  -2  16  286.74   34.50   3  1.6300
   0  -2   8   66.46   10.16   3  2.6500
  -1  -5  19  289.37   56.97   3  1.1100
   1  -4  15  125.44   31.27   3  1.2900
  -1  -1   8  102.57   12.55   3  3.3400
  -1  -5  25  891.39  131.14   3  0.9500
  -1  -6  21  779.33  102.44   3  0.9600
   0  -5  22  526.41   79.17   3  1.0100
   1  -5  20  442.82   79.50   3  1.0100
  -2  -3  23  184.79   48.44   3  1.1700
  -2  -4  18  113.68   33.35   3  1.2600
  -2  -7  26  624.23  141.98   3  0.8000
   0  -1   6   39.93    9.30   3  4.1000
  -1  -4   6 4023.38   51.14   3  1.0600
  -1  -1   2  385.53    5.97   3  2.2300
  -2  -3   9 2855.73   44.79   3  1.7300
   1  -4   8 3448.96   57.81   3  1.4100
  -2  -3   7 1678.69   29.43   3  1.5100
   0  -4   5 2574.87   44.44   3  1.0000
   1  -3   5 1564.90   27.97   3  1.7100
  -2  -5  11 3823.44   77.43   3  1.0900
  -1  -4   5 2824.82   56.65   3  0.7400
   2  -3   3 1345.15   33.51   3  0.9800
   1  -5   8 2432.59   64.01   3  1.0500
   0  -5   9 1978.68   55.19   3  1.1400
   0  -4   7  931.45   27.69   3  1.4100
  -3  -3   6 1577.93   50.75   3  0.7400
  -3  -4   9 1620.47   50.07   3  1.0000
  -1  -4   7  702.13   24.81   3  1.2800
  -1  -5  11 1522.25   52.38   3  1.2000
   0  -5  10 1166.01   45.53   3  1.1900
   0  -3   4  273.80   10.68   3  1.4600
   2  -6   9 3559.47  125.91   3  0.8000
  -2  -4  10  854.10   30.90   3  1.3600
   1  -5   6 1401.01   58.09   3  0.8100
  -1  -6  10 1894.11   79.17   3  0.8600
  -2  -3   6  375.91   15.72   3  1.2700
  -3  -6  16 2294.14  104.99   3  0.9200
  -1  -3   6  251.87   11.62   3  1.7900
  -1  -2   4  199.32    8.14   3  2.3300
   1  -7  11 2880.07  133.49   3  0.7500
   0  -6  10 1408.40   73.51   3  0.9100
  -2  -6   9 1898.42  103.54   3  0.6400
  -1  -3   4  202.85   11.73   3  1.0000
   0  -4   6  294.38   18.63   3  1.2500
  -1  -5   8  708.14   38.95   3  0.9700
  -1  -2   3   80.25    5.01   3  1.4500
  -4  -6  18 1877.79  113.40   3  0.8600
   0  -6  12  960.87   62.10   3  0.9900
   0  -7   9 2446.17  144.58   3  0.6000
  -4  -6  15 1624.09  104.89   3  0.8000
   0  -6  11  932.22   55.33   3  0.9600
  -2  -5  12  522.71   36.39   3  1.1300
  -2  -6  10 1159.43   83.32   3  0.7500
  -1  -6   8  956.45   83.91   3  0.6400
  -1  -5   7  496.62   41.29   3  0.8000
  -3  -5   9  952.79   62.24   3  0.7100
  -2  -6   8 1468.19  130.28   3  0.5000
  -5  -7  16 2882.90  217.52   3  0.6000
  -4  -8  20 2890.43  204.35   3  0.6800
   1  -6  13  855.62   67.16   3  0.9800
   2  -7  13 2102.79  135.98   3  0.7800
   1  -8  10 2054.65  209.98   3  0.5300
  -4  -7  13 2233.70  170.89   3  0.5600
   0  -7  10 1349.52  115.01   3  0.6800
  -5  -5  11 2144.89  153.56   3  0.5500
   0  -7  15 1237.66   95.94   3  0.8700
  -2  -5   9  545.47   45.43   3  0.9200
   2  -6  11 1116.85   81.30   3  0.8900
   1  -6  11  691.85   60.29   3  0.9400
  -3  -3   7  204.32   19.00   3  1.0100
   1  -6  10  602.66   62.43   3  0.9000
  -4  -5   9 1435.21  123.75   3  0.5000
  -2  -4   7  341.11   25.89   3  0.9900
   1  -7  12 1130.09  102.09   3  0.7900
   3  -6   7 1508.93  131.30   3  0.6100
  -2  -7  16  873.15  105.39   3  0.8400
  -1  -3   5   90.87    8.47   3  1.5000
   1  -6  12  658.12   58.99   3  0.9700
  -3  -7  15 1123.80  119.76   3  0.7500
  -2  -8  19 1834.37  163.99   3  0.7500
  -1  -2   5  106.91    7.72   3  2.7100
  -5  -8  22 2255.90  210.53   3  0.6500
  -1  -6  14  515.50   52.28   3  1.0200
   2  -5   7  413.85   45.24   3  0.8900
   3  -7  10 1471.93  153.87   3  0.6400
  -1  -8  15 1518.11  148.89   3  0.7100
   1  -4   7  127.67   16.08   3  1.3500
  -3  -4   7  306.84   44.80   3  0.6500
   0  -3   6  110.76   10.25   3  1.9800
   3  -6   8 1047.11  106.53   3  0.6900
   3  -7   8 1026.10  142.27   3  0.5300
   0  -2   3   51.28    4.44   3  2.5000
  -3  -4  10  253.30   26.79   3  1.1100
   2  -9  14 2501.18  257.55   3  0.5700
   2  -4   5  201.07   29.55   3  0.9800
  -3  -5  12  307.54   40.62   3  0.9900
  -3  -6  12  703.97   80.43   3  0.7800
   1  -2   2   45.99    4.96   3  1.5600
   1  -7  10  941.86  120.92   3  0.7000
   0  -9  19 1682.18  196.27   3  0.6700
  -2  -8  15  862.01  128.32   3  0.6800
  -2  -6  12  302.88   50.33   3  0.9000
   2  -4   4  292.84   34.24   3  0.7800
   1  -7   9  935.19  124.59   3  0.6300
  -2 -10  20 2277.27  301.10   3  0.5800
   1  -4   6  186.16   20.66   3  1.2400
  -5  -5  12  624.59   93.27   3  0.6300
   1  -6   6  787.50   91.28   3  0.5100
  -3  -5  13  350.07   47.27   3  1.0300
  -6  -8  19 1572.79  237.55   3  0.5300
  -1  -7  10  787.89  105.50   3  0.6300
   2  -9  12 1878.07  274.68   3  0.5000
   0  -1   2   84.49    8.85   3  5.9400
  -3  -9  22 2410.64  238.86   3  0.6500
  -1  -4   9  107.96   15.12   3  1.4800
   3  -8  12 1634.22  195.15   3  0.5900
  -1  -8  17  943.39  124.09   3  0.7500
   0  -5   6 3049.68   76.60   3  0.7500
   0  -5  11  128.94   18.45   3  1.2200
  -3  -5  11  181.46   37.66   3  0.9200
  -1  -4   8   43.46   10.43   3  1.4100
  -5  -9  23 1650.52  271.15   3  0.5900
   0  -6   9  460.80   58.08   3  0.8400
  -1  -9  15  545.85  121.24   3  0.5900
  -3 -10  23 2891.97  337.64   3  0.5900
  -5  -8  19 1056.32  189.76   3  0.6000
  -1  -9  20  614.21  168.66   3  0.6700
  -2  -4   8  101.67   20.16   3  1.1600
   0  -3   5   55.05    8.31   3  1.8200
  -4  -5  11  392.80   61.58   3  0.7300
  -3  -7  18  303.69   76.22   3  0.8100
  -1  -6  12  118.63   23.84   3  0.9700
   0  -2   4   53.87    6.23   3  2.9800
   1  -8  12  668.19  116.11   3  0.6400
  -3  -7  16  407.18   87.52   3  0.7800
  -1 -10  22  659.10  176.14   3  0.6100
  -5 -10  24  791.88  219.06   3  0.5300
   0 -10  16 1327.38  245.32   3  0.5300
  -1  -8  16  325.70   88.93   3  0.7300
   0   6   0 4501.43   64.97   3  1.4500
  -1   2   0 1071.38   17.08   3  1.5600
   1   5  -2 5058.91   87.32   3  0.9600
   0   6  -2 9057.81  185.14   3  0.7400
   0   4   0 1219.30   26.53   3  2.1800
   0   6  -1 2471.58   62.03   3  1.1000
   2   5  -3 6342.13  167.11   3  0.6400
   0   3  -1  529.11   15.45   3  1.4800
  -1   9   2 2691.71   79.38   3  1.1400
  -2   6   1 1546.25   51.43   3  1.1100
  -1   4   0  628.50   20.82   3  1.4900
   1   9   0 3218.85  105.43   3  1.0300
  -2   4   0 3149.42   90.70   3  0.7800
   2   9   0 2961.44  106.62   3  1.0400
   2   6  -1 1415.84   47.29   3  1.2400
   1  10   1 2532.11   97.09   3  1.0400
   1   8   0 1385.97   58.69   3  1.1700
   1   7  -1 1299.01   54.66   3  1.1000
  -1   7   1 1190.18   45.76   3  1.2900
   1   7   0  883.23   37.75   3  1.3300
  -1   7   0 1220.40   58.31   3  1.0400
   1   9  -2 3940.18  191.85   3  0.7400
  -1   8   0 1670.06   83.40   3  0.9400
   0  11   1 2770.62  134.37   3  0.8900
   2   6  -3 3021.29  149.12   3  0.6800
   3   5  -2 1283.39   60.27   3  0.9500
   2   7   0  720.30   40.50   3  1.3000
   0   8   0  981.08   56.21   3  1.0900
   2   7  -2 1760.06   93.70   3  0.9000
   2   8  -3 4397.48  235.38   3  0.6600
  -1   8  -1 2428.54  135.33   3  0.7400
   0   4  -1  302.93   18.90   3  1.3800
  -2   9   0 3322.17  197.48   3  0.7000
   3   6  -2 1157.03   75.90   3  0.9200
   1   7  -2 1283.01   85.63   3  0.8500
   1   4   0  445.17   18.89   3  2.3100
  -3   5   1 2463.65  140.12   3  0.7400
   0   7  -2 1664.98  116.38   3  0.7200
   2   8  -1  793.38   63.45   3  1.0000
   2   4  -2  396.48   28.00   3  1.0400
   0  11  -1 4060.96  250.86   3  0.6900
  -1   8   2  500.00   32.62   3  1.3000
   1   8  -3 3104.85  232.69   3  0.5900
  -1   7  -1 1151.44   91.45   3  0.7900
  -3   8   0 3366.95  249.77   3  0.5500
  -1  10  -1 3584.90  255.38   3  0.6500
   5   7  -4 4382.64  335.31   3  0.4900
   1  10   0 1541.57  102.91   3  0.9300
  -4   8   1 3503.72  329.83   3  0.5200
   1   6  -2  522.60   52.85   3  0.9100
   1   8  -1  592.96   64.54   3  0.9800
   3  14   1 2322.22  214.05   3  0.7100
  -3  10   2 2202.33  163.06   3  0.7500
   3  10  -2 2135.15  184.04   3  0.7200
  -4   9   1 3930.17  347.95   3  0.5200
  -2   5   1  265.39   24.21   3  1.2200
   0  11  -2 3564.57  303.02   3  0.5800
  -3  12   2 3085.10  264.95   3  0.6500
   2   5  -1  377.17   29.28   3  1.3800
   1   7  -3 1764.88  173.47   3  0.6000
   2   6  -2  592.82   46.68   3  0.9700
  -1   5   1  146.29   13.17   3  1.7800
   4   9  -3 2129.97  244.52   3  0.6300
   0   9  -2 1538.81  167.11   3  0.6500
   0  12   0 2087.90  199.73   3  0.7300
   1   2  -1   56.52    5.15   3  2.0700
  -2   8  -1 2015.78  217.69   3  0.5600
  -2  10   3  783.88   63.78   3  1.0000
  -2   8   1  922.24   96.77   3  0.9200
  -2  11  -1  605.49  163.64   3  0.5200
   3  12  -2 2925.39  290.51   3  0.6300
   3  11  -1 2252.23  186.48   3  0.7500
  -2   7   0  905.70   90.92   3  0.7900
  -1  10   0 1495.75  142.84   3  0.7800
  -1  14   0 2069.71  332.23   3  0.5800
  -2   5   0  537.88   58.85   3  0.8300
  -3  10   1 1293.98  187.66   3  0.6400
  -3   7   1 1106.84  101.69   3  0.7400
   3  10  -1 1169.79  129.80   3  0.8200
   3  12  -3 2573.41  363.49   3  0.5500
   1   6   0  145.29   18.33   3  1.5600
  -2  13   3 1176.02  148.57   3  0.7600
  -3  11   1 1192.04  179.77   3  0.6100
  -1   6   1  122.82   17.38   3  1.4900
  -3   6   0 2187.15  205.37   3  0.5200
   3   9  -3 1103.42  166.85   3  0.6400
  -3  16   4 2630.04  379.39   3  0.6000
   4   6  -4 5151.18  312.76   3  0.4800
   5   9  -4 2077.19  389.48   3  0.5000
  -2  14   0 2849.46  426.99   3  0.5200
   5  17   1 3026.53  439.68   3  0.5600
  -1  13  -2 5866.99  558.22   3  0.4700
  -1  16   2 2718.77  348.83   3  0.6100
   4  14  -2 1816.66  293.86   3  0.5500
   1   6  -1  140.09   22.37   3  1.2500
  -4  14   2 1886.13  320.87   3  0.5000
   1  14   0 1896.12  292.78   3  0.6500
  -3   6   1  537.57   81.75   3  0.7500
   1  13   1  934.04  144.74   3  0.7700
   4  12  -2  962.46  200.79   3  0.6200
   2  11   0  201.00   50.86   3  0.8500
   1  12   1  398.34   79.26   3  0.8400
   0  10  -1  657.37  110.07   3  0.7400
   0   2   0   49.07    6.94   3  4.3400
  -1   4   1   11.55    3.38   3  2.1900
   0   6   2 3406.81   60.52   3  2.0400
   0   8   6 4341.85   95.33   3  1.8200
  -1   8   8 4079.67   93.68   3  1.8300
   2   9   5 2080.84   77.04   3  1.4300
   0   7   3 1779.67   51.31   3  1.8500
   0   8   7 2548.15   73.51   3  1.8500
   1   7   4 1840.53   55.43   3  1.9400
   0   6   5 1810.67   53.99   3  2.4500
  -1   8   6 2415.54   73.48   3  1.7600
   1   6   4 1789.01   55.69   3  2.2800
   0  10   4 2390.48   83.12   3  1.2800
   1   9   3 2056.71   70.29   3  1.3800
  -1   7   3 1039.19   36.39   3  1.7000
   1   8   2 1406.70   49.45   3  1.4700
  -1   8   5 1436.57   52.26   3  1.6800
   0   7   2  969.09   36.03   3  1.6900
   0  10   6 2019.89   77.50   3  1.4000
  -1  10  10 2124.03   83.27   3  1.4800
   1   8   5 1867.56   67.22   3  1.7300
  -1   6   4  906.48   33.88   3  2.2100
  -1  12   7 2351.37  102.97   3  1.1300
  -1   6   3  590.69   25.65   3  2.0300
   0   7   4  833.84   37.10   3  1.9800
  -1   8   4  892.15   40.49   3  1.5800
   1   6   5  886.67   38.82   3  2.3300
  -1   9   5 1141.38   54.79   3  1.4600
   1  10   4 1357.40   67.96   3  1.2900
   1   7   6  906.67   43.22   3  2.0200
   2   9   2 1072.13   53.79   3  1.2500
  -1  11   5 1769.32   88.28   3  1.1500
   0   7   7  835.76   41.47   3  2.0900
   1   9   4 1347.69   62.99   3  1.4600
   0   8   3  735.73   40.43   3  1.5700
  -2  12  13 1958.91  111.00   3  1.2000
   1  12   6 1379.55  102.74   3  1.1300
   1  12   8 1759.60  107.97   3  1.1800
   1   8   6  625.91   41.18   3  1.7500
  -1  14   9 2206.79  153.81   3  1.0000
   1   6   3  444.67   27.98   3  2.1900
  -1  10   6  711.14   52.65   3  1.3600
   2  15   7 3430.21  239.25   3  0.8800
   0   8   5  580.37   38.58   3  1.7600
  -2  11   5 1448.08   87.64   3  1.0600
   0  11   7 1001.88   74.25   3  1.2900
  -2  11  11  913.75   63.37   3  1.3000
   1   9   7  622.06   45.39   3  1.5900
  -1  15  10 2510.62  193.37   3  0.9400
   1   8   3  396.46   32.79   3  1.5800
  -1  14  10 1729.38  151.29   3  1.0200
  -2  12   6 1347.07   98.66   3  1.0200
   0   5   4  403.08   26.54   3  2.9300
   1   7   2  321.78   24.25   3  1.7100
   0   4   2  353.51   23.28   3  3.3600
   2  11   7  989.35   79.43   3  1.2300
  -2  12   9 1029.09   83.19   3  1.1400
   0  14   5 1836.46  155.85   3  0.8900
   1   6   2  253.42   19.72   3  2.0400
  -2  14  12 1753.82  146.52   3  1.0200
  -1  13  13 1462.46  113.04   3  1.1400
  -1   7   4  416.47   26.36   3  1.8500
   0   9   8  562.61   42.81   3  1.6400
   0   3   2  354.14   26.81   3  4.7400
   0  12   8  854.50   91.06   3  1.1900
   0   9   3  384.35   36.22   3  1.3600
   1  11  10  719.14   65.14   3  1.3200
   1  11   3  768.66   72.72   3  1.0900
   0  13  10  952.02   95.63   3  1.1200
  -2  12   8  647.68   71.03   3  1.1100
   0  16   7 1866.45  237.26   3  0.8200
   2  11   8  576.17   62.11   3  1.2500
   1  14  12 1253.02  138.56   3  1.0400
   1  15   9 1147.67  195.67   3  0.9300
  -1   9   6  371.98   35.65   3  1.5400
   0  11   4  418.47   57.51   3  1.1400
  -1   7   6  286.44   25.11   3  2.0400
   3  14   8 1841.20  178.07   3  0.9300
   0   3   1  218.13   16.88   3  4.0700
   0  13   4 1028.11  111.81   3  0.9200
   0  15   5 1550.14  192.44   3  0.8200
   3  15   4 1715.58  184.31   3  0.7800
   0   7   6  205.40   23.75   3  2.1100
   1  13   6  690.01   90.94   3  1.0300
  -1   6   5  241.92   21.71   3  2.3300
  -2  13  11  958.53  104.32   3  1.0900
   2  13  12 1303.22  121.14   3  1.0900
   1  11   8  691.13   71.57   3  1.3000
  -1  16  13 1395.86  191.39   3  0.9100
   1  16  12 2269.37  211.54   3  0.9000
  -1  14   8 1485.91  133.55   3  0.9700
  -2  16  14 1696.27  190.91   3  0.9000
   1   4   1  148.82   13.04   3  2.8100
   0  15  12 1048.24  141.72   3  0.9800
   1  14   5 1199.61  148.28   3  0.9000
   1   9   5  283.47   34.32   3  1.5200
  -1  13  11  741.09   91.46   3  1.1200
   0   6   4  176.52   19.16   3  2.3800
   1  13  11  852.73  107.79   3  1.1200
   3  15   8 1713.84  193.06   3  0.8700
  -1  12   6  725.76   78.51   3  1.0800
  -2  14   7  588.43   99.92   3  0.8900
   1  11   5  360.62   54.39   3  1.2000
   1  10   3  626.30   54.84   3  1.2200
   0  10   3  375.73   46.91   3  1.2000
   1  11   4  456.15   55.25   3  1.1500
  -2  13  12  869.99   86.19   3  1.1000
  -2  11  10  472.42   54.07   3  1.2800
  -1   6   6  202.51   19.95   3  2.4000
   3  18  17 2326.52  297.44   3  0.7800
  -1  12   8  659.55   76.35   3  1.1700
  -1  11   9  617.44   71.51   3  1.3200
   0  15   9  876.30  169.34   3  0.9300
  -3  17  17 1545.42  175.85   3  0.8400
  -1  15  12 1271.62  153.88   3  0.9700
   0   2   1  200.11   23.02   3  6.7100
   2  17   7 2073.29  286.83   3  0.7600
   1  10   9  340.35   45.13   3  1.4400
   1   5   2   98.31   12.78   3  2.4900
   1  16   6 1170.10  170.80   3  0.7900
   0   7   5  156.32   22.82   3  2.0700
   2  15   5  988.98  167.39   3  0.8200
   2  10   5  352.79   47.87   3  1.2900
   0  15  11 1360.27  160.43   3  0.9700
  -1  10   9  285.61   42.67   3  1.4600
  -2  13  10  587.61   84.76   3  1.0700
   0  10   5  435.42   64.78   3  1.3400
   2  15  12 1703.43  205.93   3  0.9400
   2  14  11 1338.91  141.63   3  1.0100
   2  11   4  495.47   63.57   3  1.1300
  -2  14   9  893.29  129.11   3  0.9600
   1   5   3  137.85   18.47   3  2.6600
   1  12  11  440.01   77.02   3  1.2100
  -1  16  10  933.56  186.69   3  0.8700
  -1   9   7  167.74   29.06   3  1.5800
   0  16  14 1383.43  172.48   3  0.9200
  -1  12  11  447.31   67.08   3  1.2200
  -2  11   6  295.76   49.07   3  1.1200
   0  19  15 2075.54  333.40   3  0.7700
   0  14  11  613.51   94.17   3  1.0500
   2  15  11  822.95  137.89   3  0.9400
   3  13   4  882.83  133.51   3  0.9000
   2  15  14  726.38  137.45   3  0.9500
   1  16  11 1224.91  207.12   3  0.8900
  -1   9   8  151.36   30.39   3  1.6200
   1   9   6  235.15   41.64   3  1.5600
   1  15  13  487.60   93.98   3  0.9700
  -2  14  15  529.43   90.95   3  1.0500
   0  19  11  496.27  221.75   3  0.7300
  -2  15  13  792.13  116.31   3  0.9600
  -1  14  11 1104.90  143.63   3  1.0300
  -1  15   8  578.99  130.97   3  0.8900
  -2  13  14  349.51   65.05   3  1.1200
   1  12   4  273.99   61.75   3  1.0400
   3  14   4  207.40   68.23   3  0.8400
  -3  17  15 1005.49  210.79   3  0.8300
  -1  12   9  122.14   33.39   3  1.1900
  -1  18  11  842.21  185.00   3  0.7700
   0  18   8 1438.83  308.95   3  0.7300
   1  18  16  837.53  189.08   3  0.8200
   1   7  11 2050.18   61.76   3  1.8700
   0   7   9 1687.79   51.43   3  2.0800
   0   7  11 2019.36   62.89   3  1.9800
   1   8  10 1841.77   58.36   3  1.7500
   0   8  14 2390.24   80.18   3  1.6700
   0  12  16 3522.55  136.83   3  1.2100
   0   5   9 1205.50   46.56   3  2.6300
   0   4   5  946.83   37.43   3  3.6500
  -1   6  10 1204.92   47.17   3  2.2900
  -1   6   8  881.49   36.90   3  2.4000
  -1   8  10 1029.19   43.14   3  1.8300
  -2  10  17 1935.66   91.50   3  1.3600
   0   7  10 1091.01   48.03   3  2.0300
  -2  11  16 1766.74   85.67   3  1.2900
   1   7   8  797.08   35.79   3  2.0000
   0   4  10  904.05   39.51   3  2.7500
  -2   8  19 1505.22   72.07   3  1.4600
   0   6  10  938.97   43.47   3  2.2600
  -1  10  12 1049.99   52.41   3  1.4700
   0   5  10  833.12   39.88   3  2.5100
   0   7   8  596.36   30.48   3  2.1100
  -1   5  11  867.79   41.31   3  2.4400
   0   7  15  977.13   51.42   3  1.7300
   1  10  17 1733.29   92.44   3  1.3000
  -1   8  20 1482.63   77.60   3  1.4100
  -1   9  11  976.64   45.34   3  1.6300
   1  11  14 1446.72   79.74   3  1.2900
   1   9  11  947.42   48.42   3  1.5700
  -2  10  20 1451.50   88.99   3  1.2800
  -1  10  15 1429.84   75.92   3  1.4200
  -1   8  15 1029.54   56.19   3  1.6500
  -1   4  10  603.79   31.73   3  2.8200
  -1  11  14 1304.08   75.31   3  1.3300
   0   9  15  959.32   64.16   3  1.5100
   0   6  11  757.20   42.12   3  2.1800
   1   8  11  672.10   40.23   3  1.7100
  -1   5  12  831.42   43.99   3  2.3200
   0   8  13  894.86   52.18   3  1.7100
   1   7  12  766.21   44.76   3  1.8200
   0   4   7  575.43   33.12   3  3.3300
   0   9  19 1428.89   81.59   3  1.3500
   2  13  19 2425.79  171.62   3  1.0300
  -1   7  10  605.77   35.69   3  2.0500
   0   9  14 1044.17   61.09   3  1.5500
   0   7  17  920.21   57.06   3  1.6000
   0  10  16 1077.18   72.69   3  1.3800
   0  11  15 1456.74   85.20   3  1.3100
   1   7   9  539.90   31.67   3  1.9700
  -2   8  15  710.73   46.83   3  1.6300
   1  11  15 1279.97   84.25   3  1.2700
  -1   8  17  652.76   53.95   3  1.5500
  -1   5   8  447.59   26.48   3  2.7600
   0   6  12  622.69   39.30   3  2.0900
  -2  10  15  724.45   58.69   3  1.4000
  -1   7  11  593.87   40.08   3  2.0000
  -1  13  17 1548.89  111.14   3  1.1200
   1   7  10  451.83   31.23   3  1.9300
  -1   7  17  614.72   49.76   3  1.6400
   0   6   9  439.65   31.95   3  2.3400
   0  17  21 2723.35  252.51   3  0.8600
  -3  10  26 1669.69  114.27   3  1.1000
   1   9  15  730.50   59.41   3  1.4500
  -2  13  17 1267.71   99.98   3  1.1100
  -1   5   7  335.68   21.34   3  2.8300
  -1  10  22 1059.67  104.36   3  1.2200
  -2  12  18 1144.67   93.52   3  1.1800
  -1  11  17 1114.80   90.52   3  1.2800
  -1   8  19  748.01   59.91   3  1.4600
  -1   9  15  611.43   50.27   3  1.5300
  -1   6  15  360.25   32.84   3  1.8900
  -1   7   9  300.62   23.05   3  2.0900
   0  12  17  844.33   88.95   3  1.1900
  -2  10  23  929.76  104.61   3  1.1900
  -1  11  18  897.90   88.93   3  1.2600
   1  13  15 1216.90  108.65   3  1.1100
  -1  10  20  857.69   83.18   3  1.2800
  -1  11  20  986.94  108.77   3  1.2100
   0  10  23 1110.86  119.59   3  1.1600
   1   8  12  533.29   42.68   3  1.6800
   0   8  11  349.71   38.52   3  1.8000
  -1   6   9  270.65   22.63   3  2.3500
   1  13  27 2081.18  213.61   3  0.9200
  -1   6  14  379.90   34.11   3  1.9700
  -2  12  24 1408.61  135.83   3  1.0700
   1  12  22 1317.69  141.28   3  1.0600
  -2  11  22  907.80   94.00   3  1.1600
   0   4   9  257.13   22.18   3  2.9300
  -1  13  18  774.76  112.99   3  1.1100
  -2  10  14  314.64   36.52   3  1.4200
   0   8  18  427.55   51.27   3  1.4700
   1  11  20  996.01  103.46   3  1.1600
   1  15  21 1742.80  185.89   3  0.9400
  -2  10  16  416.73   56.96   3  1.3800
   0  12  20 1165.70  113.41   3  1.1300
  -1  10  25  991.33  102.92   3  1.1200
  -1   9  20  752.78   80.31   3  1.3400
  -2  13  25 1797.77  185.38   3  1.0000
   0   4   6  215.58   19.46   3  3.5100
   0  11  16  614.51   65.63   3  1.2900
   1  14  19 1729.99  155.03   3  1.0100
  -1   9  14  502.26   49.75   3  1.5600
  -2  17  23 2440.23  265.21   3  0.8500
  -2   9  21  550.44   73.21   3  1.3100
  -1   9  22  691.10   83.94   3  1.2700
   0  17  25 2174.13  269.13   3  0.8300
  -2  11  21  546.87   78.72   3  1.1900
   1  11  23  679.71  103.58   3  1.0800
   0   5   6  180.47   16.30   3  2.9300
  -1   7  13  257.28   29.30   3  1.8900
  -1   8  12  239.13   31.11   3  1.7700
  -1   8  16  235.25   42.99   3  1.6000
   0   5   8  105.11   15.09   3  2.7500
  -1  16  19 1382.98  169.34   3  0.9200
   1   7  15  247.78   33.33   3  1.6400
   0   3   4  150.61   16.86   3  4.8100
   0   7  13  326.75   37.46   3  1.8500
   0   8  10  232.15   26.60   3  1.8300
  -2  10  19  614.72   67.83   3  1.3100
   2  13  22  985.68  140.73   3  0.9800
   1  11  18  608.21   87.26   3  1.2000
  -1  12  19  470.83   84.32   3  1.1700
   1   9  13  382.77   43.40   3  1.5100
   0  12  23  739.47  112.61   3  1.0700
   1  12  17  373.05   67.76   3  1.1600
   1  10  12  151.17   28.86   3  1.4200
   0  11  26  683.47  120.55   3  1.0300
   0  19  23 1728.16  272.22   3  0.7700
  -1  14  18  715.02  106.18   3  1.0500
   0  12  18  789.37   98.72   3  1.1700
  -3  12  23  517.00   82.60   3  1.0800
  -2  18  32 2782.72  525.06   3  0.7500
  -2   9  20  352.78   48.85   3  1.3500
   0   3   7  211.56   20.40   3  3.8200
  -1   9  21  589.43   82.57   3  1.3000
   0   6   7   85.91   12.19   3  2.4500
   1  16  24 1590.26  227.56   3  0.8600
  -1   8  14  258.91   34.83   3  1.6900
   0  10  18  600.12   82.77   3  1.3200
  -1  12  20  672.90  100.73   3  1.1500
  -1   4   8   56.01   10.44   3  3.1800
  -2  10  18  338.06   63.14   3  1.3400
  -1   9  17  244.22   50.33   3  1.4600
   0  13  16  534.75   75.36   3  1.1300
   1   8  15  182.95   35.01   3  1.5500
   0  15  21 1094.44  161.35   3  0.9500
  -1  10  19  405.15   71.65   3  1.3100
   0  11  18  369.37   66.46   3  1.2400
  -1  14  31 1974.28  308.72   3  0.8600
  -2   7  17  242.03   34.78   3  1.6400
  -1  15  22 1409.06  177.28   3  0.9500
  -1  15  20 1147.43  148.59   3  0.9700
   0  11  17  421.45   74.24   3  1.2700
   0   9  17  415.78   65.33   3  1.4300
  -1  11  27  922.64  142.43   3  1.0300
   1  10  24  562.44   96.43   3  1.0900
   2  14  20  502.11  102.21   3  0.9600
   0  14  19  547.61   96.85   3  1.0300
   1   8  13  212.75   28.52   3  1.6300
  -2  10  22  723.21   87.63   3  1.2200
   1  13  28  861.32  183.51   3  0.9100
  -1   5   9  111.22   15.16   3  2.6700
   0  10  25  493.77   86.65   3  1.1000
   1   9  17  296.78   51.53   3  1.3800
  -1   9  13  109.28   32.21   3  1.6000
  -3  11  26  458.09   93.58   3  1.0600
  -1  14  22  764.80  134.29   3  1.0000
   1  11  22  658.45  104.42   3  1.1100
  -1  11  21  312.71   72.84   3  1.1900
  -1  10  14  155.22   44.17   3  1.4400
   0  10  22  412.85   76.53   3  1.1900
   0  11  13  261.88   56.22   3  1.3500
  -2  13  21  805.26  126.73   3  1.0700
   0   2   5  126.89   18.62   3  5.4800
  -2  16  33 1207.26  296.46   3  0.7900
   0   5  11  168.83   21.26   3  2.3800
  -1   9  12  252.74   38.70   3  1.6200
   1  14  26 1074.62  181.11   3  0.9100
   0   9  22  378.38   76.47   3  1.2400
  -1  10  24  516.96   96.74   3  1.1500
   1  17  33 2368.52  462.20   3  0.7300
  -1  15  23  540.80  140.17   3  0.9400
  -3  16  21  462.38  103.20   3  0.9000
   0   3   6   96.90   14.85   3  4.1700
   0  10  20  307.85   68.12   3  1.2500
  -1  10  17  258.85   61.79   3  1.3700
  -1  10  13  235.90   34.63   3  1.4600
  -1  15  19  431.65   96.95   3  0.9800
   1  13  22  444.20  109.58   3  1.0100
   1  14  20  330.12   80.17   3  1.0000
   0   7  14  101.64   26.79   3  1.7900
  -1  17  35 1121.98  269.01   3  0.7400
  -1   6  12  149.24   22.47   3  2.1300
  -1  15  26  970.46  251.08   3  0.9000
   1  14  34 1075.44  255.08   3  0.7800
  -1   7  16  217.54   39.27   3  1.7000
  -2  16  22  682.02  146.01   3  0.9000
  -2  19  24  848.32  166.23   3  0.7700
  -1   4   9  128.33   16.59   3  3.0000
   1  11  19  191.64   58.16   3  1.1800
   0  20  24  544.51  231.42   3  0.7400
  -1   8  18  139.92   39.18   3  1.5000
  -1  15  29  919.02  206.02   3  0.8600
   1  12  25  443.46  108.30   3  0.9900
  -2  11  24  289.85   73.73   3  1.1100
   2  14  18  210.58   61.35   3  0.9800
   0   4   8   36.00   10.42   3  3.2100
   0   3   5   44.98   10.92   3  4.6100
  -4  -2  13 4344.02   72.33   3  1.4500
  -4   0  12 3473.23   64.66   3  1.7800
  -4   0  14 1905.85   53.38   3  1.7200
  -2  -2  10  985.99   28.46   3  2.1700
  -3  -1  15 1783.19   50.22   3  1.7900
  -2  -1   7  869.07   25.16   3  2.8900
  -4  -4  17 2294.81   72.90   3  1.1200
  -2   0   8 1182.81   37.52   3  3.2800
  -4  -2  14 1290.81   44.13   3  1.4500
  -3  -1  12 1065.67   35.60   3  2.0000
  -5   0  16 1829.72   60.58   3  1.4200
  -5  -2  15 1726.73   60.24   3  1.2100
  -3  -3  15 1186.63   41.07   3  1.4500
  -3  -2  16 1409.63   46.72   3  1.5800
  -3  -2  14  987.12   35.56   3  1.6800
  -5  -3  17 1742.06   68.00   3  1.1000
  -4  -1  17 1376.31   53.56   3  1.5000
  -2  -1  11  684.36   26.31   3  2.4200
  -7   0  20 2725.49  110.22   3  1.0200
  -5   0  20 1681.46   70.13   3  1.3100
  -4  -3  20 1960.30   76.83   3  1.1900
  -4  -3  18 1167.69   55.02   3  1.2400
  -5  -2  24 2839.65  116.23   3  1.0800
  -3  -1   9  457.30   19.33   3  2.0800
  -8  -2  24 4775.13  215.70   3  0.8100
  -5  -1  17 1186.40   57.42   3  1.3200
  -3   0  10  452.37   22.34   3  2.3400
  -2  -1   8  410.99   19.43   3  2.8200
  -4  -1  12  555.63   27.87   3  1.6300
  -6  -1  21 1553.76   84.25   3  1.1000
  -7   0  24 2149.80  125.64   3  1.0000
  -5  -2  19 1257.12   67.69   3  1.1900
  -4  -2  15  587.27   35.51   3  1.4300
  -6   1  21 1647.35   89.91   3  1.2000
  -6  -4  21 2559.48  126.79   3  0.8900
  -5  -1  21 1146.92   69.03   3  1.2200
  -6  -1  18 1043.33   64.80   3  1.1200
  -3  -1  16  679.12   35.40   3  1.7200
  -5  -1  14  492.79   33.69   3  1.3200
  -6  -2  20 1007.70   78.52   3  1.0500
  -5  -4  23 1133.22   85.26   3  0.9600
  -6   0  20  914.27   62.17   3  1.1700
  -5  -5  22 1513.91  111.35   3  0.8900
  -5  -1  15  458.34   35.60   3  1.3000
  -4  -3  22  739.92   64.04   3  1.1300
  -3  -1  11  275.85   18.60   3  2.0500
  -5  -3  20  815.67   65.56   3  1.0900
  -2  -2   9  151.20   10.93   3  2.2200
  -9   0  26 2262.25  207.86   3  0.7900
  -5  -2  22  915.30   71.28   3  1.1300
  -5   0  18  456.21   39.44   3  1.3700
  -7   1  23 1159.76   91.53   3  1.0400
  -3   0  12  251.17   19.67   3  2.1900
  -6   0  24  705.15   70.95   3  1.0900
  -6  -1  25  793.96   85.47   3  1.0300
  -2  -1  12  203.15   16.39   3  2.2800
  -5  -3  19  414.80   44.57   3  1.1000
  -7   0  26 1231.64  110.70   3  0.9700
  -4  -4  20  557.87   46.76   3  1.0900
  -4  -4  18  443.67   39.18   3  1.1100
  -9  -2  29 2832.27  271.23   3  0.7300
  -4  -3  17  353.99   33.89   3  1.2600
  -7  -1  24  897.41  104.59   3  0.9600
  -3  -2  11  190.66   15.57   3  1.7800
  -6  -2  18  416.28   45.98   3  1.0400
  -8  -3  25 1316.57  159.74   3  0.7700
  -9   0  28 2360.15  210.60   3  0.7900
  -5  -3  18  346.77   40.54   3  1.1000
  -4  -1  15  245.32   26.16   3  1.5800
  -3  -3  14  178.72   19.30   3  1.4700
  -6  -5  23 1140.77  108.58   3  0.8200
  -3  -2  12  159.28   16.80   3  1.7600
  -4   1  15  274.89   26.46   3  1.7600
  -4  -2  16  239.70   27.66   3  1.4100
  -7   1  24 1165.96  103.19   3  1.0300
  -5  -4  19  437.17   53.74   3  0.9900
  -6  -2  26 1068.20  110.13   3  0.9700
  -4  -1  19  334.00   36.25   3  1.4100
  -7  -2  25  797.15  126.70   3  0.9000
  -5  -5  23  604.03   76.84   3  0.8900
  -5  -1  20  483.06   49.35   3  1.2500
  -6  -3  26 1168.13  132.65   3  0.9200
  -6   0  26  522.65   72.78   3  1.0500
  -9  -1  25 1089.56  157.61   3  0.7600
  -2   0   6  100.81   10.68   3  3.5600
  -1   0   4  162.95   17.99   3  6.5500
  -6  -3  21  595.69   80.11   3  0.9700
  -1  -1   5   73.64    8.13   3  4.3300
  -6  -2  24  534.57   75.20   3  1.0000
  -3  -2  15  121.78   16.87   3  1.6300
  -7  -4  27 1089.46  131.02   3  0.7900
  -6  -5  28  970.40  145.26   3  0.7900
  -5  -4  26  479.92   83.07   3  0.9200
  -7   1  25  497.14   77.94   3  1.0100
  -5  -2  18  306.07   40.88   3  1.2100
  -4  -2  18  163.87   23.80   3  1.3500
  -6  -1  17  441.96   50.94   3  1.1200
  -7  -2  29  775.99  124.95   3  0.8600
  -5  -1  16  131.24   25.58   3  1.3300
  -4  -1  13   62.55   13.88   3  1.6300
  -8  -2  23  862.14  129.66   3  0.8100
  -7  -5  29 1044.30  170.30   3  0.7300
  -2  -1   9   77.97    9.78   3  2.7100
  -6  -4  32  767.79  177.24   3  0.7900
  -9  -1  24  597.42  111.69   3  0.7600
  -6   0  18  153.60   33.27   3  1.1900
  -7  -1  25  601.22   94.92   3  0.9500
  -9   0  30  566.78  123.27   3  0.7800
  -5  -4  25  452.85   73.67   3  0.9300
  -7   1  28  452.07   84.46   3  0.9600
  -4  -1  16  145.27   28.11   3  1.5400
  -7  -1  22  367.10   78.17   3  0.9700
  -5   1  19  121.93   30.34   3  1.4000
  -6  -2  19   94.60   36.27   3  1.0500
  -9  -1  31  696.74  160.70   3  0.7500
  -9   1  31  834.02  184.97   3  0.7900
  -3  -2  13   78.07   14.36   3  1.7200
  -3   1   3 2763.60   40.83   3  1.1400
  -5   0   8 5079.68  100.49   3  1.0300
  -6   0  12 6915.57  139.24   3  1.0500
  -5   4   6 6991.84  146.91   3  1.0100
  -4   2   5 2916.38   62.77   3  1.2500
  -4   0   6 2057.65   47.09   3  1.1800
  -4   2   4 3087.12   70.96   3  0.9600
  -3   0   4  801.60   20.59   3  1.3200
  -4  -1   8 1243.42   34.43   3  1.3400
  -4   1   6 1345.46   36.87   3  1.3800
  -4  -1   6 1640.62   47.54   3  0.9200
  -4   1   5 1086.79   38.32   3  1.1100
  -6   0  10 2418.91   97.84   3  0.8900
  -2   1   2  211.36    8.87   3  1.9200
  -8   2  12 5557.37  256.44   3  0.6900
  -6   1   9 2645.04  108.57   3  0.8800
  -3   2   4  535.60   23.88   3  1.8300
  -6   2   7 3165.54  151.07   3  0.7100
  -6  -1   9 2589.04  138.94   3  0.6700
  -7   0  10 3537.92  196.66   3  0.6300
  -4  -1   7  481.93   24.67   3  1.1600
  -6   2   9 1518.98   90.47   3  0.9500
  -4   1   7  495.47   25.86   3  1.5900
  -7   3  10 3288.60  169.78   3  0.8000
  -4   4   3 1166.42   69.95   3  0.8400
  -3  -1   5  205.51   12.81   3  1.3200
  -6   3   7 1936.02  122.79   3  0.7700
  -6   3   9 1415.14   89.11   3  0.9900
  -8   2  10 5384.13  312.58   3  0.5500
  -5   1   9  616.36   37.57   3  1.2700
  -6   4   9 1877.00  102.85   3  1.0100
  -5   5   4 2110.68  150.81   3  0.7100
  -6   0   8 1839.89  127.45   3  0.6600
  -4   3   6  704.74   37.37   3  1.5200
  -5   1   7  623.25   45.30   3  0.9900
  -5   3   7  693.15   51.02   3  1.1400
  -2   0   4  230.30   13.24   3  3.1400
  -5   1   6  983.48   63.77   3  0.8100
  -5  -1   9  492.67   39.62   3  1.0000
  -4   2   6  465.84   29.57   3  1.4800
  -8   2  15 2992.50  181.41   3  0.8300
  -7   4  10 2468.50  166.22   3  0.8200
  -7   3   9 2362.65  173.81   3  0.7200
  -5  -1  10  329.42   29.92   3  1.1200
  -3   1   5  217.03   15.19   3  2.0900
  -3   2   3  216.64   16.31   3  1.3700
  -5   2   8  832.62   48.17   3  1.2300
  -5   3   5 1029.63   80.97   3  0.8000
  -7   4  11 1419.60  119.48   3  0.8900
  -8   2  13 1534.60  141.91   3  0.7400
  -5   1   8  450.10   43.18   3  1.1500
  -6   2   8  927.12   86.13   3  0.8400
  -7   5  10 2198.04  185.33   3  0.8300
  -6   5   5 1940.29  197.91   3  0.5900
  -7   0  14 1022.17   94.77   3  0.9000
  -6  -1  12  394.62   45.88   3  0.9500
  -9   1  15 2950.61  282.87   3  0.6400
  -9  -1  15 2405.18  290.83   3  0.5500
  -6   2   6 1433.61  166.23   3  0.5700
  -7   2  11  853.19  114.65   3  0.8400
  -6   1  10  404.89   61.65   3  0.9900
  -5  -1   7  415.81   57.23   3  0.6900
  -7   3  11 1075.16  102.59   3  0.8700
  -8   2  14 1188.32  144.87   3  0.7900
  -9   0  14 2063.49  275.12   3  0.5500
  -7   3   8  937.45  175.13   3  0.6200
  -8   6  11 1679.02  236.45   3  0.7100
 -12   8  19 8262.59  931.52   3  0.5300
  -1   0   2  144.03   14.31   3  6.2700
  -2   1   3   81.30    9.02   3  2.9600
 -10   0  18 2582.35  310.26   3  0.5800
  -9   3  14 2047.34  216.06   3  0.6600
  -9   5  13 1787.01  234.53   3  0.6500
  -3   0   6   57.75    8.11   3  2.1000
  -3   3   2  103.57   17.57   3  1.0100
  -8   0  12  934.24  144.24   3  0.5900
  -8  -2  13 1834.33  255.43   3  0.5200
  -8   4  11 1502.24  218.76   3  0.6900
  -8  -2  15 2197.79  204.00   3  0.6300
  -4   3   4  192.28   29.43   3  1.0500
  -9   8  10 1944.54  329.95   3  0.5200
 -10  -1  19 1099.64  229.97   3  0.5700
  -6   4   8 1042.00  100.26   3  0.9100
  -8  -3  15 1390.52  193.02   3  0.5600
 -10   4  17 2418.94  340.46   3  0.6500
 -11   0  18 1285.91  274.64   3  0.4800
  -6   2  10  198.48   43.45   3  1.0400
  -6   2  11  181.33   40.30   3  1.1200
  -2   0   3   55.55    5.24   3  2.2300
 -10  -1  18  807.73  178.53   3  0.5400
  -9   6  12 2286.67  363.38   3  0.6100
  -8   4   8 1849.49  227.74   3  0.4800
 -10  -1  21 1673.25  252.31   3  0.6200
 -10   7  14 1347.19  365.25   3  0.5700
 -10   4  14 1526.50  310.90   3  0.5500
  -7   1  12  570.87   91.20   3  0.8500
  -3   1   4   25.93    6.00   3  1.6800
  -9   4  13 1270.06  246.59   3  0.6300
 -10   0  20  439.01  130.79   3  0.6400
 -12   0  26  695.97  243.76   3  0.5500
  -8  -1  16  671.51  124.44   3  0.7300
 -11   0  20 1706.59  333.19   3  0.5300
  -8   0  14  682.27  141.41   3  0.7000
 -11   1  22  696.89  200.77   3  0.6000
  -3   7   6 3333.68   68.34   3  1.5300
  -3   9   9 2372.82   71.87   3  1.4100
  -4   6   9 1667.04   54.10   3  1.5900
  -2   6   5 1070.29   32.15   3  2.0000
  -3   6   9 1607.22   51.87   3  1.9200
  -1   4   4 1059.77   33.84   3  3.4100
  -4   7   9 1790.68   60.38   3  1.4600
  -4   7  10 1905.11   63.35   3  1.5100
  -4  10   9 2228.94   86.45   3  1.1400
  -3   7   9 1231.39   48.02   3  1.7300
  -5   9  15 2364.79   94.41   3  1.2300
  -2   5   6  864.63   33.07   3  2.4600
  -2   8   5  658.19   30.72   3  1.5000
  -3  10  11 1378.42   65.52   3  1.3400
  -1   4   3  417.42   18.88   3  3.1900
  -3   4   6  623.21   28.02   3  2.1300
  -3   7   8  694.64   35.61   3  1.6900
  -3   6   6  724.65   34.25   3  1.7100
  -4  11   9 1823.77  100.11   3  1.0500
  -3   5   9  741.99   34.97   3  2.1200
  -3   9  11  976.14   51.93   3  1.4600
  -2   8   8  679.71   32.51   3  1.7100
  -5  10  12 1991.42  103.10   3  1.1000
  -2   7   7  643.16   30.82   3  1.9000
  -3   8   6  784.36   38.96   3  1.3700
  -5  11  11 2332.72  125.10   3  1.0000
  -5   9   9 1515.04   80.81   3  1.0500
  -5  12  13 2541.25  148.12   3  0.9900
  -5   8  15 1299.18   70.23   3  1.3000
  -3  11  12 1184.79   70.40   3  1.2400
  -4   8  10  711.92   46.25   3  1.3900
  -4   9  11 1170.06   63.93   3  1.3100
  -3   8  11  658.49   38.08   3  1.6100
  -2   6   7  390.41   23.55   3  2.1800
  -4   9  10  874.33   57.44   3  1.2800
  -7  11  16 2610.72  178.38   3  0.8900
  -2   3   5  485.17   27.78   3  3.4700
  -4  10  12 1167.19   71.88   3  1.2300
  -4   9  13 1007.76   60.16   3  1.3500
  -1   2   2  390.68   23.60   3  5.1300
  -3   9   8  543.08   38.99   3  1.3600
  -4   7  12  604.86   41.82   3  1.5500
  -3   7  10  636.79   37.94   3  1.7600
  -7   9  13 2160.84  142.73   3  0.9000
  -3   5   8  305.75   23.80   3  2.0900
  -6  11  18 1830.42  133.54   3  1.0100
  -3  11  10 1091.24   69.94   3  1.2000
  -5  11  15 1232.32   93.56   3  1.0800
  -5   9  10  998.69   72.00   3  1.1000
  -3   6  10  394.58   27.61   3  1.9300
  -2   7   8  309.06   25.31   3  1.9400
  -4  10  10  725.38   64.71   3  1.1800
  -4  12  11 1427.58  100.98   3  1.0300
  -4  13  10 1770.71  127.07   3  0.9300
  -5   9  13 1023.46   69.37   3  1.2000
  -7  10  14 1788.33  160.77   3  0.8900
  -4  10  13  677.89   60.78   3  1.2500
  -2   4   5  196.16   15.33   3  2.7700
  -6  10  18 1333.39  105.64   3  1.0600
  -5  11  14 1037.92  101.02   3  1.0700
  -4   8   9  494.61   44.60   3  1.3500
  -4   7  11  352.66   32.57   3  1.5400
  -8  12  21 2528.81  248.64   3  0.8200
  -3  12  13  570.03   58.42   3  1.1500
  -1   3   2  140.12   11.43   3  3.6800
  -5  16  18 1947.49  183.33   3  0.8300
  -3   6   7  274.04   22.26   3  1.8100
  -5  16  14 2013.49  197.44   3  0.7800
  -3   5   7  153.33   16.08   3  2.0300
  -3  11  13  548.53   50.13   3  1.2500
  -6  13  19 1229.27  138.16   3  0.9200
  -9  13  20 2523.00  314.34   3  0.7100
  -4  16  15 2230.83  173.59   3  0.8500
  -3   8   7  147.38   22.98   3  1.4500
  -5  12  11  669.82   95.55   3  0.9300
  -4  11  13  506.60   58.82   3  1.1600
  -2   8   7  191.87   21.62   3  1.6600
  -4  14  11 1403.32  127.66   3  0.8900
  -6  16  13 1739.53  300.19   3  0.7100
  -2   5   4  141.14   13.77   3  2.1700
  -5   7  10  545.25   46.93   3  1.2500
  -6   9  15  457.34   58.24   3  1.0900
  -3  10   9  309.37   41.00   3  1.2800
  -5   8  11  382.85   47.28   3  1.2200
  -3   6   8  162.44   20.14   3  1.8800
  -3  11   7  487.79   55.34   3  1.0700
  -5  13  15  474.63   91.30   3  0.9600
  -6  13  15 1064.18  142.54   3  0.8800
  -7  10  16  834.22  111.15   3  0.9300
  -4  11  14  531.72   66.12   3  1.1700
  -5   9  11  470.73   54.60   3  1.1400
  -4  12  12  717.00   80.22   3  1.0600
  -4  17  17 1651.32  170.92   3  0.8100
  -4  11  12  531.03   63.78   3  1.1400
  -4   8  12  299.77   39.33   3  1.4400
  -4  10  14  330.74   44.28   3  1.2600
  -3  10   8  207.19   29.35   3  1.2300
  -5  12  10  758.54  105.60   3  0.9000
  -4  16  14 1278.72  172.30   3  0.8300
  -6   8  12  591.27   66.44   3  1.0700
  -6  10  19  516.11   73.65   3  1.0600
  -4  12   8  557.55   79.69   3  0.9200
  -7  10  15 1080.08  114.68   3  0.9100
  -6  13  17 1143.73  154.09   3  0.9000
  -6   9  17  579.65   72.28   3  1.1100
  -8  12  18 1210.49  191.73   3  0.7900
  -4  13  12  465.35   83.63   3  0.9800
  -5  12  15  598.71  107.63   3  1.0200
  -7  11  14 1417.44  163.40   3  0.8500
  -4  11  15  271.57   51.60   3  1.1800
  -6  12  11  954.18  132.58   3  0.8300
  -6  14  17 1062.83  173.14   3  0.8600
  -5  10  13  472.40   75.02   3  1.1300
  -3   9  10  177.10   29.07   3  1.4500
  -5  15  18  644.95  120.89   3  0.8800
  -7  11  13 1044.89  132.84   3  0.8200
  -8  12  20  982.19  172.40   3  0.8200
  -3   8  10   96.12   17.73   3  1.5900
  -8  13  17  739.19  192.92   3  0.7400
  -4  14  10  896.73  131.96   3  0.8600
  -5  16  19 1435.02  176.31   3  0.8400
  -6  11  12  639.86  106.79   3  0.9100
  -3   5   6   71.06   12.27   3  1.9200
  -6   9  14  298.60   64.60   3  1.0700
  -5  13  11  765.55  101.83   3  0.8700
  -6  13  20  835.10  123.48   3  0.9200
  -7  13  19  248.32  106.89   3  0.8500
  -5  10  10  477.46   68.36   3  1.0300
  -2   5   7   79.43   11.22   3  2.5100
  -6  11  14  876.29  115.08   3  0.9600
  -4   6  10   78.89   17.48   3  1.6300
  -4  14  16  822.55  113.48   3  0.9700
  -4  17  19 1385.17  161.20   3  0.8200
  -6  16  20 1057.37  173.98   3  0.7900
  -7  12  16  889.72  136.56   3  0.8500
  -7  15  23  845.85  196.61   3  0.8000
  -6  11  15  404.85   87.29   3  0.9800
  -7  13  16  675.63  124.12   3  0.8100
  -4   8  13  190.15   33.28   3  1.4500
  -6  12  13  942.28  143.01   3  0.8800
  -6  15  17  397.42   96.96   3  0.8100
  -7  10  17  755.46  126.76   3  0.9500
  -6  14  12  647.52  116.21   3  0.7600
  -5  15  10  760.64  162.36   3  0.7400
  -5   9  14  145.88   55.25   3  1.2100
  -4  15  16  331.69   69.70   3  0.9100
  -6   8  11   80.74   28.48   3  1.0400
  -6  13  14  537.36  110.29   3  0.8600
  -1   3   3   50.40    8.03   3  4.0300
  -7  12  20  503.10  125.83   3  0.8900
  -1   2   3   57.80   12.86   3  5.7500
  -3   4  12 2428.69   75.98   3  2.1900
  -2   4  12 1865.58   67.29   3  2.4200
  -2   3   9 1531.13   56.45   3  3.0300
  -4   4  17 2063.18   88.63   3  1.6600
  -4   4  25 3190.09  140.94   3  1.2700
  -3   6  16 1512.21   63.09   3  1.7200
  -4   3  20 2020.44   91.26   3  1.5200
  -3   5  17 1377.07   72.51   3  1.7400
  -4   6  15 1449.97   63.48   3  1.6200
  -4   5  20 1767.69   95.36   3  1.4800
  -4   4  15 1274.75   61.28   3  1.7600
  -6   8  23 2478.23  132.58   3  1.1100
  -2   2  10  997.02   50.15   3  3.0100
  -4   6  18 1609.55   80.89   3  1.5200
  -3   4  14  905.61   50.67   3  2.0300
  -5   6  22 2360.71  119.38   3  1.2800
  -5   6  24 2927.83  161.88   3  1.2200
  -3   3  15 1077.71   57.40   3  2.0100
  -3   3  14 1105.74   59.33   3  2.0900
  -5   8  22 2032.01  117.20   3  1.2100
  -5   6  19  884.87   72.82   3  1.3700
  -5   9  23 1872.94  125.69   3  1.1400
  -6   5  28 2009.78  176.74   3  1.0700
  -4   3  18 1285.13   76.40   3  1.6300
  -3   2  14  847.50   50.71   3  2.1200
  -5   3  21 1308.29   83.62   3  1.3600
  -3   6  19  946.83   65.89   3  1.5600
  -3   4  16  870.35   54.55   3  1.8800
  -3   3  11  505.19   33.39   3  2.3700
  -5   8  29 2366.62  182.58   3  1.0400
  -3   7  21  937.63   68.59   3  1.4100
  -3   6  17  809.50   54.89   3  1.6700
  -5   5  22 1837.10  127.55   3  1.3100
  -6   5  23 1613.86  122.63   3  1.1800
  -5   3  20  877.75   73.50   3  1.4000
  -5   4  23 1397.37  106.80   3  1.2900
  -4   3  16  655.59   53.18   3  1.7400
  -4   5  16  522.07   45.80   3  1.6600
  -3   4  19  539.77   49.10   3  1.6500
  -7   6  29 2546.92  248.53   3  0.9700
  -4   4  20  831.14   67.93   3  1.5100
  -3   7  18  634.66   56.09   3  1.5400
  -5   5  24  916.38  101.30   3  1.2400
  -6   6  31 3022.35  268.48   3  0.9800
  -4   8  27 1446.73  140.37   3  1.1200
  -4   5  17  644.40   57.35   3  1.6400
  -4   4  16  420.08   44.16   3  1.7100
  -4   5  15  393.03   36.25   3  1.7000
  -3   4  22  701.06   67.12   3  1.4600
  -2   4  14  357.41   33.58   3  2.1800
  -4   4  24 1011.99   87.36   3  1.3100
  -5   9  24  752.40   97.88   3  1.1200
  -3   7  19  395.03   43.16   3  1.5000
  -6   6  30 1718.41  183.58   3  1.0100
  -6   8  24 1158.54  116.54   3  1.0900
  -4   5  21  723.63   77.23   3  1.4300
  -2   3  14  382.31   34.58   3  2.2600
  -4   6  19  595.70   65.00   3  1.4800
  -2   2  12  303.98   32.53   3  2.6200
  -5   4  19  547.32   65.27   3  1.4300
  -6   9  27 1228.61  136.93   3  1.0100
  -4   3  17  398.17   48.21   3  1.6900
  -4   7  22  788.98   74.13   3  1.3200
  -3   4  17  449.40   44.22   3  1.8000
  -4   4  18  537.29   58.96   3  1.6100
  -3   3  16  206.91   34.50   3  1.9100
  -4   8  28 1128.11  150.45   3  1.0900
  -7   8  25 1480.91  172.93   3  1.0000
  -4   6  24  824.24  100.64   3  1.2800
  -4   6  20  401.93   57.50   3  1.4400
  -6   9  29 1322.78  160.64   3  0.9800
  -3   5  20  420.89   52.34   3  1.5500
  -5   7  25 1033.42  116.49   3  1.1700
  -3   3  17  408.45   42.79   3  1.8300
  -5   4  26  783.09   90.67   3  1.1800
  -4   9  25  725.16   93.04   3  1.1400
  -5   5  25  737.81   98.07   3  1.2100
  -3   5  14  275.78   34.72   3  1.9400
  -3   5  16  181.50   29.19   3  1.8000
  -4   6  26  570.27   87.82   3  1.2000
  -3   8  21  320.86   48.56   3  1.3500
  -6   8  28 1596.29  186.56   3  1.0200
  -5   5  26 1053.57  120.82   3  1.1700
  -5   8  32 1140.75  192.20   3  0.9700
  -4   5  26  555.41   81.52   3  1.2200
  -3   5  13  300.09   30.27   3  2.0000
  -5   4  25  761.09   96.13   3  1.2100
  -5  10  26  538.11   92.24   3  1.0400
  -4   8  29  851.78  142.99   3  1.0700
  -6   9  25  654.41  108.94   3  1.0500
  -4   6  28  807.62  104.39   3  1.1300
  -4   8  24  863.17   92.18   3  1.2100
  -3   4  15  169.09   27.77   3  1.9500
  -6   7  28  796.42  128.72   3  1.0400
  -5   4  22  365.18   63.32   3  1.3200
  -7   6  33 1516.50  245.70   3  0.9000
  -7   7  29 1284.19  203.59   3  0.9600
  -6   5  27  928.74  140.51   3  1.0800
  -7   8  27  726.14  141.98   3  0.9800
  -4   8  23  315.67   57.66   3  1.2400
  -3   2  12  156.56   22.46   3  2.3300
  -2   4  13  148.45   21.22   3  2.2900
  -3   4  18  232.24   43.57   3  1.7200
  -8   5  35 2055.53  266.64   3  0.8300
  -6  12  32 1863.99  268.34   3  0.8600
  -2   3  12  186.23   25.01   3  2.5600
  -5  12  36 1220.68  220.19   3  0.8200
  -5   5  20  403.11   74.62   3  1.3700
  -5   9  29  416.78  124.47   3  1.0200
  -4   4  19  310.01   48.68   3  1.5600
  -6  14  37 2281.29  328.17   3  0.7600
  -6  10  25  544.43   97.11   3  1.0100
  -7   4  28 1215.89  150.40   3  1.0000
  -5   6  18  276.46   45.86   3  1.3900
  -3   6  18  360.55   42.85   3  1.6100
  -1   1   4  247.27   33.70   3  6.8400
  -2   2   9  238.99   28.09   3  3.2300
  -4   7  24  307.10   67.74   3  1.2500
  -6  13  40 1655.96  336.93   3  0.7400
  -6  10  32 1132.63  194.98   3  0.9000
  -4   5  29  294.25   79.14   3  1.1100
  -6   5  32 1065.30  178.44   3  0.9600
  -4   5  25  392.45   72.20   3  1.2600
  -7  10  43 2219.66  453.56   3  0.7200
  -5   7  34 1004.61  196.92   3  0.9300
  -5   7  24  275.63   58.93   3  1.1900
  -6   4  28  405.90   91.93   3  1.0700
  -5   8  30  526.34  127.56   3  1.0100
  -9   6  35 1808.54  332.67   3  0.7900
  -6   8  25  578.36  115.74   3  1.0700
  -3   7  20  305.77   56.58   3  1.4500
  -6   9  26  553.78  108.01   3  1.0300
  -4   7  23  369.88   57.37   3  1.2800
  -3   6  20  302.40   49.38   3  1.5100
  -6   7  24  666.91  102.45   3  1.1200
  -9  10  34  852.44  280.38   3  0.7700
  -6   9  31  722.46  172.96   3  0.9400
  -4   4  21  130.43   35.21   3  1.4500
  -5   6  26  459.58   94.63   3  1.1600
  -5   8  36 1018.07  190.34   3  0.8800
  -2   5  13   77.95   15.75   3  2.1500
  -1   1   5   72.34   19.24   3  6.0100
  -2   3  10   76.75   15.91   3  2.8700
  -3   3  12   65.52   16.25   3  2.3100
  -1   1   6   74.61   20.42   3  5.2300
  -2   2   8   42.88   12.98   3  3.4200
  -3   2   6 3181.03   68.97   3  2.4200
  -3   2   7 3662.84   86.30   3  2.5500
  -4   2  13 4095.88   97.79   3  1.9000
  -4   1  11 2061.59   52.38   3  1.9000
  -3   3   8 2303.63   61.94   3  2.4900
  -5   5  15 3718.55  102.73   3  1.4900
  -5   5  11 2923.72   82.54   3  1.4400
  -3   1   7 1853.23   58.82   3  2.5100
  -5   4  10 2375.33   73.90   3  1.4400
  -4   4  11 1457.87   48.31   3  1.8700
  -4   3   8 1384.53   52.72   3  1.8000
  -4   2  12 1757.80   69.83   3  1.9300
  -5   2  15 1521.20   66.47   3  1.5400
  -5   3  10 1470.50   62.77   3  1.4500
  -6   4  14 2902.63  124.61   3  1.2800
  -6   4  12 2222.79   99.20   3  1.2100
  -5   3  12 1497.91   75.19   3  1.5400
  -6   3  13 1829.69   96.63   3  1.2500
  -6   2  14 1860.76   97.62   3  1.2600
  -5   2  12 1123.12   60.68   3  1.5300
  -4   3  10  988.64   52.15   3  1.9200
  -3   1   9  424.06   24.84   3  2.5400
  -5   4  14  939.46   56.09   3  1.5400
  -8   4  17 2849.65  183.06   3  0.9300
  -9   6  18 4630.94  303.52   3  0.8100
  -3   2   9  767.58   42.91   3  2.5700
  -6   5  16 1365.26   91.28   3  1.2800
  -6   2  16  962.18   60.71   3  1.2800
  -6   5  14 1442.38   89.13   3  1.2500
  -6   4  13 1137.52   87.92   3  1.2500
  -6   1  14  611.31   47.69   3  1.2100
  -7   5  17 2550.63  157.29   3  1.1000
  -8   6  19 3015.50  206.06   3  0.9600
  -8   5  19 3061.88  220.49   3  0.9600
  -5   5  13  718.48   49.86   3  1.4900
  -5   5  12  777.81   52.47   3  1.4700
  -5   2  14  653.80   48.97   3  1.5500
  -5   1  12  428.72   36.14   3  1.4800
  -5   4  12  653.32   49.17   3  1.5200
  -7   2  18 1606.33  117.12   3  1.0900
  -6   5  15 1078.00   80.61   3  1.2700
  -8   8  19 2451.09  194.11   3  0.9200
  -7   6  20 1456.67  118.59   3  1.0900
  -4   2   9  422.54   33.12   3  1.9000
  -9   2  24 1969.04  193.66   3  0.8400
  -8   7  21 1614.86  163.65   3  0.9500
  -5   4  15  480.61   44.98   3  1.5300
  -8   8  22 1575.15  143.77   3  0.9300
  -7   1  16  674.35   67.58   3  1.0600
  -9   2  21 2010.95  189.75   3  0.8200
  -8   6  18 1834.75  206.96   3  0.9400
  -2   2   6  276.55   23.69   3  3.7200
  -7   2  20  936.58   92.53   3  1.0900
  -7   2  16  950.22   92.14   3  1.0600
  -3   3   7  253.48   21.22   3  2.4400
  -6   2  18  546.06   57.79   3  1.2700
  -9   3  24 1252.55  166.65   3  0.8600
  -7   3  18  501.35   62.68   3  1.1100
  -8   6  17 1965.62  203.18   3  0.9200
  -7   4  21  651.54   91.21   3  1.1000
  -7   4  16  920.28  120.77   3  1.0900
 -10   3  26 2212.05  266.72   3  0.7600
  -6   6  15  355.19   60.59   3  1.2400
  -4   2  10  174.19   23.31   3  1.9400
  -7   4  22  828.46  113.86   3  1.1000
 -10   8  24 2497.76  351.60   3  0.7600
  -3   1   8  142.47   15.42   3  2.5600
  -6   5  17  549.69   59.07   3  1.2800
  -8   3  25  871.35  115.46   3  0.9500
  -8   7  17 1145.49  166.49   3  0.9100
  -8   9  21  855.38  131.10   3  0.9100
  -9   4  21 1022.64  152.10   3  0.8500
  -7   5  22  898.33  115.65   3  1.0900
  -7   6  18  682.84   93.85   3  1.0900
 -11   4  29 2605.47  393.45   3  0.7000
  -6   3  19  492.43   57.90   3  1.2800
  -4   4  10   56.33   16.72   3  1.8600
  -2   1   4  158.11   15.70   3  4.0500
  -6   5  13  197.58   41.24   3  1.2300
  -6   3  15  227.55   41.52   3  1.2900
  -9   7  22 1210.03  190.79   3  0.8500
  -8   5  17 1269.44  182.30   3  0.9300
  -9   8  22 1264.97  206.54   3  0.8400
  -7   6  17  553.35   86.71   3  1.0800
  -5   4  11  341.90   39.54   3  1.4900
 -10   6  22 2255.29  304.26   3  0.7600
 -11   5  36 1776.26  346.17   3  0.7000
  -9   6  27 2546.43  317.21   3  0.8600
  -6   3  20  326.26   59.11   3  1.2600
  -8   9  23  885.87  124.30   3  0.9100
  -7   6  21  776.84   96.80   3  1.0900
  -8   2  20  977.21  145.14   3  0.9500
  -6   6  14  337.77   59.52   3  1.2200
  -9   6  20  908.41  192.95   3  0.8400
  -6   4  18  461.67   66.16   3  1.2900
  -1   1   3  219.39   30.04   3  7.4300
  -9   2  22 1128.21  171.42   3  0.8300
  -4   1  10   91.27   16.56   3  1.8800
 -10   4  27 1021.33  206.91   3  0.7800
 -10   8  23 1594.60  275.14   3  0.7500
  -8   3  17  206.00   59.56   3  0.9200
 -10   4  31  914.35  230.36   3  0.7600
  -8   3  22  424.27   92.93   3  0.9700
  -2   2   5   68.01   14.93   3  3.7000
  -8   4  18  845.69  146.09   3  0.9500
  -4   3  11  142.20   25.79   3  1.9300
  -7   7  21  376.71   82.58   3  1.0600
 -10   8  25 1120.67  260.49   3  0.7700
  -5   1  13  137.18   29.45   3  1.5100
  -5  -7   4 2063.65   64.14   4  1.9100
  -7 -12   2 3951.32  141.58   4  1.1500
  -4  -8   1 1663.09   56.82   4  1.8400
  -2  -5   3 1499.69   56.45   4  3.5000
  -4  -9   3 1590.81   65.44   4  1.8300
  -4  -7   4 1278.73   55.65   4  2.1900
  -3  -5   1  810.70   33.44   4  2.7400
  -4  -6   4 1174.79   50.91   4  2.3600
  -4  -6   5 1095.50   50.38   4  2.4000
  -8 -10   6 2122.50  108.43   4  1.2300
  -2  -4   1  843.41   36.99   4  3.8200
  -6  -9   7 1560.96   77.22   4  1.5900
  -4 -10   6 1357.53   64.33   4  1.7500
  -6  -9   3 1155.45   64.45   4  1.4800
  -4  -4   3  456.99   24.34   4  2.5800
  -6  -7   5 1014.18   52.89   4  1.6900
  -3  -5   2  559.81   30.18   4  2.8900
  -5  -5   4  703.95   36.10   4  2.0800
  -4 -10   5  995.26   57.30   4  1.7400
  -4  -7   1  423.15   26.81   4  1.9800
  -9 -11  10 2601.16  142.64   4  1.1400
  -6 -10   6  986.95   71.33   4  1.5000
  -4  -5   3  512.56   29.92   4  2.4600
  -9 -11   9 2048.62  147.38   4  1.1300
  -5  -8   5  789.71   49.86   4  1.8400
  -4  -9   6  879.23   52.32   4  1.9000
  -3  -6   2  470.86   30.65   4  2.6100
  -3  -4   3  487.73   30.67   4  3.3000
  -3  -6   4  644.51   39.84   4  2.7300
  -5  -6   7  524.71   37.04   4  2.0800
  -5 -10   5  957.53   68.63   4  1.6200
  -4  -6   3  427.42   30.55   4  2.3100
  -8 -10  10 1360.21  100.87   4  1.2900
  -8 -14   6 1765.66  155.47   4  1.0700
  -7 -12  10 1426.40  113.16   4  1.2900
  -6  -8   6  636.74   51.42   4  1.6500
  -7  -9   8 1086.64   80.41   4  1.4500
  -3  -6   1  275.99   21.24   4  2.4900
  -3  -5   3  397.88   28.38   4  3.0000
  -4  -6   2  431.81   29.35   4  2.2200
  -6 -13   7 1250.82  106.94   4  1.2900
  -5  -7   5  529.65   46.53   4  1.9500
  -6 -12   5  869.41   93.73   4  1.3300
  -3  -4   5  341.99   26.92   4  3.3200
  -3  -7   4  276.32   28.52   4  2.4500
  -5 -12   5  691.61   67.35   4  1.4200
  -5  -8   3  434.64   40.15   4  1.7500
  -2  -4   3  432.28   33.56   4  4.1100
  -3  -7   3  372.34   31.96   4  2.4200
  -4  -7   3  315.90   29.91   4  2.1400
  -4  -5   4  235.27   22.58   4  2.5300
  -5  -6   5  323.92   29.62   4  2.0500
  -5 -10   3  490.08   46.75   4  1.5500
  -7 -12   4  832.20   92.00   4  1.2100
  -9 -10   6  520.02   80.07   4  1.1100
  -8 -14   8 1168.43  131.28   4  1.1000
  -8 -17   9 1857.75  243.75   4  0.9800
  -6 -12   1  707.73   68.75   4  1.2100
  -9 -13  15  963.02  147.66   4  1.0800
  -8 -13   8 1028.94  130.07   4  1.1400
  -8 -12   9  723.95  112.16   4  1.1900
  -9 -15   9 1289.73  196.28   4  1.0000
  -8  -8   7  524.05   53.82   4  1.3200
  -9 -14   7 1379.67  156.13   4  1.0100
  -8 -12   5  974.24  105.02   4  1.1300
  -5  -7   8  405.95   40.47   4  1.9700
  -5 -11   8  690.62   60.27   4  1.5400
  -7 -10   8  695.69   79.80   4  1.3900
  -8 -13   9 1028.17  143.77   4  1.1500
  -6  -8   4  309.48   37.89   4  1.5900
  -4  -5   5  193.84   21.21   4  2.5700
  -6  -8   9  453.77   45.73   4  1.6800
  -9 -14  11 1005.72  162.88   4  1.0500
  -8 -10  12  773.54   93.36   4  1.2900
  -6 -11   3  256.23   48.33   4  1.3400
  -5  -7   6  292.15   36.55   4  1.9700
  -7 -10   9  430.20   62.18   4  1.4000
  -4  -6   6  281.01   29.81   4  2.4000
  -8 -15   2 1309.67  143.89   4  0.9600
  -6 -15   7  891.15  110.22   4  1.1600
  -8  -9   9  599.15   79.08   4  1.3100
  -4  -8   3  369.24   36.54   4  1.9800
  -6  -9  10  436.06   51.52   4  1.5900
 -10 -10   8  908.27  109.80   4  1.0400
  -9 -12  10  714.50  105.31   4  1.1100
  -9 -15   8 2107.27  242.38   4  0.9900
  -9 -10   8  848.03   97.73   4  1.1500
  -2  -3   2  208.96   21.46   4  4.7300
  -8  -9   8  479.74   69.00   4  1.3100
  -3  -5   4  200.31   23.02   4  3.0400
  -8 -10   9  433.82   72.52   4  1.2800
  -6 -11   2  275.38   48.52   4  1.3000
  -2  -4   2  201.29   21.43   4  4.0300
  -5  -8   6  389.85   42.99   4  1.8600
  -8 -16   5 1395.60  168.88   4  0.9800
  -7  -8   5   81.29   37.68   4  1.4200
  -4  -7   5  189.22   28.14   4  2.2200
 -10 -13   9  739.30  141.21   4  0.9900
  -9 -18  12 2283.66  292.19   4  0.9100
  -5  -9   4  269.81   37.73   4  1.6900
  -4  -9   5  341.26   38.32   4  1.8900
  -7  -7   5  197.57   33.15   4  1.4700
  -8 -17  13  955.50  153.45   4  0.9900
  -7  -9   5  336.08   41.44   4  1.3900
  -4  -7   6  275.30   32.22   4  2.2300
  -9 -11   8  350.87   82.54   4  1.1200
  -7 -12   6  760.75   99.54   4  1.2500
  -8 -16   4  605.08  120.07   4  0.9600
 -10 -13  10 1467.94  196.30   4  1.0000
  -7 -14  10  662.11  106.72   4  1.1800
 -10 -15  15  850.52  186.11   4  0.9600
  -6 -12   2  509.60   83.45   4  1.2500
  -6  -8   7  218.41   37.56   4  1.6700
  -7 -12  11  539.97   80.24   4  1.2900
 -10 -17   5 1373.24  237.55   4  0.8400
  -7 -12   3  260.50   69.16   4  1.1800
  -9 -10  10  319.57   70.56   4  1.1700
 -10 -12   6  473.03   90.29   4  0.9700
 -11 -15  14  840.16  161.57   4  0.9100
  -6 -15   9  357.02   78.92   4  1.1700
  -5  -7   7  206.37   30.90   4  1.9800
  -8 -14   7  712.92  106.03   4  1.0800
  -9 -11   7  576.02   98.10   4  1.1100
  -8 -18   6 1222.60  216.10   4  0.9100
  -5  -8   8  242.93   38.17   4  1.8600
  -7  -9   9  708.08   71.77   4  1.4600
  -5  -9   7  208.78   42.59   4  1.7600
  -5  -6   4  140.03   23.07   4  2.0100
  -7 -15   5  446.73   94.10   4  1.0800
  -8 -10  11  240.31   61.89   4  1.2900
 -10 -16  11 1340.41  248.62   4  0.9300
 -10 -13  13  953.54  158.25   4  1.0200
  -7 -13   2  356.97   86.99   4  1.1000
  -7 -11   7  165.98   39.74   4  1.3300
  -7 -15   2  519.17  122.39   4  1.0200
  -6  -9   9  367.77   60.33   4  1.6000
  -6  -7   4  216.86   30.25   4  1.6500
  -5  -9   8  238.63   38.22   4  1.7500
  -7 -14   6  613.10  102.47   4  1.1400
  -5 -11   3  342.33   61.49   4  1.4500
 -14 -16  10  980.59  247.03   4  0.7200
  -6 -10   5  101.96   33.26   4  1.4700
 -11 -12  11  381.94   93.07   4  0.9500
 -12 -15   7  905.43  227.25   4  0.8000
  -8 -13   5  234.10   70.82   4  1.0900
  -7 -14   1  648.13  114.10   4  1.0300
  -7 -16   9  522.28  152.18   4  1.0700
  -9  -9   8  276.76   50.80   4  1.1700
  -9 -17   3  784.13  180.08   4  0.8600
  -4  -7   2   65.43   15.03   4  2.0600
  -8 -11   6  395.81   79.30   4  1.1900
 -10 -17   3 1160.26  230.23   4  0.8100
  -6  -8  10  173.00   33.07   4  1.6700
  -6 -13   3  488.47   84.02   4  1.2100
  -6  -7   6  142.50   32.03   4  1.7200
  -5  -7   3   85.49   20.95   4  1.8500
 -11 -12   9  450.27  128.20   4  0.9400
  -9 -14  14  471.16  146.62   4  1.0500
  -6 -12   7  349.98   72.45   4  1.3600
 -10 -12  10  491.47   97.87   4  1.0200
  -8  -9   5  201.33   43.36   4  1.2400
  -3  -5   5   94.67   16.25   4  3.0300
  -5 -10   8  423.45   60.29   4  1.6400
  -5 -12   8  166.36   53.19   4  1.4400
  -4  -5   6  104.49   19.72   4  2.5600
  -9 -16   4 1221.61  213.05   4  0.9000
  -6 -10   9   92.87   32.09   4  1.5100
  -4  -4  -3 2464.71   53.18   4  1.5200
  -4  -6  -1 3386.86   73.82   4  1.8400
  -5  -5   2 2166.81   64.37   4  1.9200
  -4  -5   1 1927.25   56.73   4  2.2200
  -4  -6  -5 2115.96   67.13   4  1.2500
  -2  -3  -2  824.16   27.51   4  2.7800
  -3  -3  -2  666.90   25.04   4  2.1000
  -6  -4   1 1353.41   52.80   4  1.4600
  -5  -5  -3 1275.62   53.99   4  1.3100
  -8  -5   1 2392.13  102.26   4  1.0700
  -3  -5  -4  764.81   32.00   4  1.6200
  -4  -4  -2  872.94   35.54   4  1.7100
  -4  -5  -3  928.74   40.12   4  1.5500
  -7  -5   2 1293.47   59.35   4  1.3200
  -3  -2  -1  406.71   17.01   4  2.3200
  -5  -6  -4 1178.82   60.87   4  1.2100
  -4  -4  -1  550.29   28.12   4  1.9100
  -8  -9  -1 2802.10  147.48   4  1.0000
  -5  -9  -3 1494.39   76.64   4  1.2500
  -3  -4  -3  495.20   24.47   4  1.8500
  -6  -8  -1 1199.99   68.98   4  1.2900
  -3  -4  -1  518.85   26.94   4  2.4300
  -5  -5  -4  826.51   50.00   4  1.1800
  -4  -6  -3  749.54   40.11   4  1.5400
  -5  -4   1  562.77   32.64   4  1.8100
  -6  -7  -2 1255.31   73.86   4  1.2300
  -6  -6  -1  840.21   55.98   4  1.3200
  -5  -4   0  593.56   34.91   4  1.6800
  -6 -11  -3 1243.51  101.68   4  1.0700
  -7  -4   1  741.87   54.68   4  1.2200
  -6  -8   0 1033.60   62.01   4  1.3600
  -6 -10  -2 1514.43   97.10   4  1.1600
  -3  -3   0  432.51   24.11   4  2.8100
  -5  -7  -4  892.74   61.38   4  1.2100
  -7  -6   1  904.03   65.84   4  1.2700
  -4  -2   0  243.20   15.83   4  1.9400
  -3  -5  -3  354.28   23.48   4  1.8400
  -6 -11  -4 1669.89  115.83   4  1.0200
  -5  -6  -3  459.60   43.39   4  1.3200
  -8  -6   3  834.06   68.86   4  1.2000
  -4  -5   0  335.02   26.54   4  2.0700
  -4  -5  -4  340.36   30.19   4  1.3800
  -3  -5  -1  319.62   22.76   4  2.3100
  -7  -8  -3 1239.43  115.92   4  1.0200
  -6  -5   1  472.14   37.58   4  1.4900
  -3  -4   0  306.71   21.73   4  2.7200
  -4  -3   1  242.91   18.75   4  2.2900
  -8 -11  -4 2613.08  204.27   4  0.8600
  -4  -7  -3  442.21   35.67   4  1.5000
  -9  -7   1 1696.93  125.76   4  0.9700
  -6  -6  -4  639.36   65.64   4  1.0500
  -4  -6   0  368.56   30.18   4  1.9800
  -8 -11   0 1681.68  137.39   4  1.0100
  -2  -3   0  337.04   25.44   4  3.9500
  -9  -8  -2 1978.20  173.02   4  0.8500
  -8  -6  -1 1002.60   89.72   4  0.9900
  -5  -5  -1  332.27   31.51   4  1.5600
 -10  -5  -1 2212.86  189.36   4  0.7400
  -8  -5  -1  826.73   79.28   4  0.9600
  -5  -5   1  352.17   32.33   4  1.8100
  -4  -7  -2  297.97   31.32   4  1.6300
  -9  -9   4 1348.55  105.60   4  1.0800
  -6  -6  -3  718.94   66.52   4  1.1400
  -5  -6   0  336.44   35.46   4  1.6600
  -9  -7   2 1222.73  103.57   4  1.0100
  -5  -4  -1  224.16   24.17   4  1.5400
  -5  -7  -5  450.86   55.22   4  1.1100
  -6  -8  -4  535.72   68.02   4  1.0700
  -8 -10  -4 1217.52  144.29   4  0.8600
  -8  -5   0  622.67   81.88   4  1.0100
  -6  -7   2  261.86   33.76   4  1.5400
  -4  -4   0  201.07   20.31   4  2.1100
  -8  -8  -2 1168.61  118.13   4  0.9600
  -9  -9  -3 1348.66  181.69   4  0.8200
  -5  -4  -2  190.85   24.22   4  1.3900
  -8  -4   0  579.65   68.43   4  0.9700
  -9  -7  -4 1545.41  184.11   4  0.7500
  -6  -5   3  211.49   27.50   4  1.6500
  -9 -11  -3 1183.12  183.94   4  0.8200
  -7  -4   0  416.64   45.64   4  1.1400
  -4  -3  -1  150.54   16.31   4  1.8600
  -6  -6   2  294.93   32.05   4  1.5700
  -6  -9  -8  900.88  131.48   4  0.8100
  -9  -6   2  678.09   83.84   4  1.0000
  -7  -8   1  374.66   49.70   4  1.2500
  -8 -12  -2  855.31  137.06   4  0.9200
  -9 -10  -2  966.03  156.40   4  0.8600
  -6 -11  -2  551.21   70.15   4  1.1200
  -5  -4   2  119.30   17.02   4  1.9300
 -11  -9  -1 1529.72  219.29   4  0.7300
  -7  -6   2  169.24   34.21   4  1.3300
  -7  -6  -3  574.28   85.47   4  0.9900
  -9  -8  -1  830.33  132.96   4  0.9000
  -8 -11  -3  487.42  120.27   4  0.9000
  -3  -3  -1   78.20   11.78   4  2.4600
  -7 -12  -2  638.49  103.36   4  1.0000
 -10  -7   1  625.20  109.59   4  0.8600
  -8  -6  -4  601.32   93.22   4  0.8200
  -7 -12   0  735.63  102.39   4  1.0800
  -6 -10  -3  387.14   69.07   4  1.1000
  -6  -6   0  139.70   34.85   4  1.4100
  -5  -7  -2  295.29   40.93   4  1.4100
  -9 -10   0  560.01  111.06   4  0.9300
  -8  -8   1  341.96   71.00   4  1.1000
  -9  -8   0  481.49  115.17   4  0.9400
  -8  -6  -3  390.24   87.82   4  0.8700
  -5  -8  -2  194.64   37.29   4  1.3800
  -7 -13  -1  639.03  117.19   4  1.0100
  -6  -5   0   99.56   26.94   4  1.4100
  -6  -6   1  182.85   34.16   4  1.4900
  -6  -5   2  197.84   27.69   4  1.5800
  -3  -2   0   59.71    8.16   4  2.7300
  -8 -11  -2  692.06  136.53   4  0.9400
  -5  -7  -6  389.26   53.85   4  1.0300
  -6  -8  -6  362.78   77.52   4  0.9300
 -10 -11  -4 1128.10  230.48   4  0.7200
  -9 -12  -1  629.03  135.58   4  0.8800
  -8 -13   0  452.82   94.55   4  0.9600
  -8  -8   0  498.45   80.78   4  1.0600
  -6  -4  -1  139.35   33.75   4  1.2700
 -10  -8   2  504.08  100.84   4  0.9000
 -11 -13   3 1309.01  234.80   4  0.8200
  -9 -15  -4 1224.88  224.66   4  0.7500
 -10  -5   0  471.75  112.28   4  0.7800
  -6  -7   1  191.27   35.21   4  1.4700
  -9  -7  -3  525.00  128.58   4  0.8000
  -4  -3   0   69.13   13.27   4  2.0700
  -3  -4  -2   54.73   10.86   4  2.1500
 -10  -6   2  663.84  111.43   4  0.8800
  -3  -5   0   49.27   10.37   4  2.5500
  -7 -12  -4  305.59   89.02   4  0.9100
 -10 -14  -4  698.28  191.45   4  0.7100
  -5  -9  -7  290.41   74.57   4  0.9500
  -2  -2  -1   15.84    4.77   4  3.2500
  -3   0   0 2292.86   29.30   4  1.7200
  -4   0   0 2827.80   42.89   4  1.2900
  -4   0  -2 3171.49   65.79   4  0.8800
  -1  -3  -5 1262.79   27.58   4  1.4700
  -1  -1  -3  355.28    9.02   4  1.5400
  -4  -3  -5 3172.41   77.89   4  1.0400
  -3  -1  -4 1823.41   50.49   4  0.9100
  -2  -2  -6 3052.62   76.80   4  0.7700
  -2  -2  -4  751.28   21.12   4  1.4800
  -3  -1  -2  814.78   22.39   4  1.5500
  -1  -1  -2  479.14   12.23   4  2.9600
  -3  -1  -5 3066.84   92.43   4  0.6800
  -3  -3  -4 1035.22   31.66   4  1.4700
  -2   0  -2  387.83   13.06   4  1.0800
  -3  -1  -3  757.61   26.76   4  1.2000
  -4  -1  -3 1335.39   48.62   4  1.0100
  -2  -4  -8 2940.03   97.77   4  0.8100
  -5  -2  -2 1200.35   42.64   4  1.1800
  -1  -3  -6  541.49   22.76   4  1.0600
  -3  -5  -7 1626.26   63.12   4  1.0400
  -4  -1  -2  576.36   26.52   4  1.2100
  -7  -2  -2 2670.60  124.48   4  0.8300
  -2  -1  -5 1419.53   62.55   4  0.6000
  -5  -1  -5 3364.83  161.21   4  0.6100
  -1  -2  -4  195.46   10.14   4  1.6200
  -3   0  -2  445.52   22.84   4  1.0100
  -3  -6  -7 1016.26   51.15   4  1.1000
  -4  -2  -7 2503.15  141.57   4  0.5900
  -5   0  -4 2552.63  159.04   4  0.5300
  -4  -2  -4  786.85   40.92   4  1.0500
  -3  -2  -3  320.23   17.46   4  1.5600
  -5  -2  -1  588.53   29.07   4  1.3300
  -6   0  -2 2192.59  120.56   4  0.6700
   0  -5  -9 1520.42   88.51   4  0.6400
  -5  -3  -3  648.49   39.44   4  1.1700
  -4  -2  -2  227.16   17.68   4  1.4700
  -3  -3  -5  391.10   27.22   4  1.2100
  -3  -1  -1  165.96   10.36   4  1.9400
  -2  -1  -3  131.64    9.21   4  1.4500
  -5  -3  -7 1436.81  140.49   4  0.6800
  -3  -4  -5  281.14   25.30   4  1.3500
  -4  -1  -4  673.93   52.30   4  0.8200
  -4  -5  -8 1027.84   88.28   4  0.8300
  -3  -4  -7  551.38   47.12   4  0.9500
  -5  -5  -8 1409.35  127.08   4  0.7600
  -6   0  -4 2649.02  205.98   4  0.5000
  -8  -2  -2 1525.90  148.25   4  0.7200
  -2  -4 -10 1904.24  173.41   4  0.5100
  -8   0  -2 2058.81  265.23   4  0.5400
  -4  -4  -7 1098.45   79.92   4  0.8600
  -4   1   0  332.67   30.65   4  0.8400
  -2  -5  -7  301.26   32.67   4  1.1200
  -4  -4  -9 1171.11  133.83   4  0.6400
  -3  -6  -8  825.57   60.66   4  0.9600
  -5   2   2  427.62   56.36   4  0.6600
  -2  -3  -8 1154.45   97.53   4  0.6200
  -1  -2  -3   59.25    5.66   4  2.5000
  -7   1   0  994.34  110.29   4  0.5900
  -6  -1  -4 1198.52  140.92   4  0.6500
  -4  -6  -7  560.37   55.67   4  1.0000
  -2  -5 -11 1009.29  125.44   4  0.5300
  -5  -6  -7 1007.70   89.26   4  0.9000
  -2  -2  -3   85.60    8.22   4  2.0000
  -4  -6  -9  855.02  104.37   4  0.7900
  -5  -3  -4  472.40   59.11   4  1.0300
  -2  -1  -1   73.31    6.67   4  2.9300
  -8  -5  -5 1498.93  176.49   4  0.7300
  -8   0   0 1121.49  125.07   4  0.6500
  -4  -8  -9  650.81   85.43   4  0.8500
  -5  -2  -3  258.75   38.21   4  1.0300
  -5  -3  -6  777.47   75.81   4  0.7900
  -6  -1  -2  717.75   62.88   4  0.8400
  -8  -1  -1  789.75  117.87   4  0.6900
  -7  -4  -4 1130.94  110.09   4  0.8400
  -2  -3  -6  194.04   22.35   4  1.0700
  -7  -5  -6  914.81  112.56   4  0.7500
  -3  -4  -6  145.57   27.70   4  1.1400
  -1  -3  -7  176.35   36.19   4  0.7500
  -2  -3  -5  142.98   17.52   4  1.3800
  -4  -6  -8  607.18   73.53   4  0.8900
  -2  -4  -7  162.53   26.32   4  1.0100
  -2  -1  -2   71.63    7.05   4  2.1000
  -5  -3  -5  524.09   61.20   4  0.9000
  -2  -6 -11 1135.23  151.63   4  0.6200
  -5  -4  -8 1017.86  126.39   4  0.6800
  -1   0   0   44.33    5.08   4  5.1500
  -3  -3  -7  243.05   60.78   4  0.8100
  -4  -7 -11  963.40  155.73   4  0.6600
  -5  -7 -10 1254.47  180.17   4  0.6900
  -4  -7  -8  502.58   64.61   4  0.9200
  -2  -2  -5  122.30   15.79   4  1.0700
  -2  -4  -5   67.38   11.40   4  1.5300
  -5  -1  -4 1176.19   83.41   4  0.7300
  -3  -8 -12 1069.89  163.66   4  0.6400
  -9  -3  -4  920.61  171.39   4  0.6100
  -3  -5  -6  178.28   28.86   4  1.2200
  -7  -4  -5  471.76  103.65   4  0.7600
  -5  -8 -12  925.49  198.07   4  0.6000
  -5 -11 -15 1718.85  300.06   4  0.5200
  -6  -6  -8  524.87  136.28   4  0.7400
  -5  -7  -9  179.55   72.86   4  0.7700
 -11   0   0 1217.50  261.82   4  0.4700
  -7  -6  -9  968.13  241.37   4  0.6200
   1  -1   1 1191.18   15.73   4  1.9700
   0   0   8 2993.07   47.39   4  1.4600
   2  -2   6 4715.74   88.31   4  1.0200
   1  -1   2  839.37   16.09   4  2.1400
   0   0  14 7954.55  194.90   4  0.8300
   2  -4   8 2766.84   69.59   4  1.2600
   0   0   4  716.44   17.55   4  2.9200
   1  -1   3  458.15   13.79   4  2.0300
   2  -2   4 1279.22   40.42   4  1.0700
   1  -1   5  526.82   18.41   4  1.6500
   3  -5   7 2008.74   84.89   4  0.9700
   2  -4  10 2042.15   75.25   4  1.1100
   1  -1  12 3022.41  129.84   4  0.8700
   1  -2   7  880.30   32.32   4  1.7200
   2  -3   8 1248.78   56.70   4  1.1300
   0  -1   9  746.56   28.27   4  1.7300
   1   0   8 9285.41  184.76   4  0.7700
   1   0   6 1447.49   63.57   4  0.7900
   1  -3  14 1679.57   81.11   4  1.0200
   2  -2  11 3394.10  155.40   4  0.7800
   1  -1   9  828.24   46.55   4  1.1100
   2  -3  13 2670.50  140.06   4  0.8200
   0   1   9 1275.97   77.11   4  0.7900
   1  -2  10  722.34   43.52   4  1.2600
   3  -3   4 2145.70  130.28   4  0.6900
   1  -1   8  609.31   35.62   4  1.2100
   2  -1   5 2401.95  120.00   4  0.5800
   1  -2   6  288.01   16.47   4  1.9400
  -1   2  13 3378.73  192.14   4  0.6300
   2  -2   8 1081.40   72.90   4  0.9200
   1  -2   8  392.37   24.59   4  1.5400
   1  -2   4  188.62   12.30   4  2.5200
   2  -1   6 1355.29  109.09   4  0.6200
   0  -1  12  505.59   36.88   4  1.2300
   3  -5   9 1263.55   95.95   4  0.9000
   0   0   2  173.84   11.84   4  5.8300
   0   1  13 1943.96  159.67   4  0.6600
  -1   1  15 1140.62  114.81   4  0.7900
   0  -1  14  588.47   52.30   4  1.0200
   3  -3   3 1428.90  113.57   4  0.6600
   1  -3  13  504.93   50.34   4  1.1000
  -1   1  13  772.89   64.03   4  0.9100
   3  -4   9 1712.16  141.04   4  0.8000
  -1   1  14  595.40   61.77   4  0.8500
   4  -6   9 1422.35  195.07   4  0.7000
   3  -3  11 1360.86  175.66   4  0.6400
   2  -2   3  410.93   28.32   4  1.0600
   3  -4   7  760.46   98.31   4  0.8600
   1  -1  13  402.53   78.00   4  0.8200
   0  -2  19  987.89  125.82   4  0.8100
   0   0   6   45.67    7.82   4  1.9400
   1  -1  16  722.31  142.96   4  0.6800
   3  -4  12  505.30  119.18   4  0.7100
   0  -1  10  108.50   16.10   4  1.5200
  -1  -2  24  933.06  164.07   4  0.7000
   1  -1   4   21.52    4.75   4  1.8500
   3  -6  11  193.48   47.06   4  0.8700
   1  -4   8 2157.21   51.66   4  1.8200
   0  -2   7 1994.19   45.82   4  2.7300
   0  -2   9 1141.78   35.28   4  2.0300
   0  -4  12 1617.65   58.02   4  1.6300
   0  -4  13 1677.41   63.82   4  1.4900
   0  -4  10 1127.31   42.79   4  1.9700
  -1  -3  16 1419.49   61.04   4  1.3000
  -1  -3  14 1379.92   55.38   4  1.5500
   0  -7  11 1445.29   60.67   4  1.6800
   0  -3  13  974.97   44.85   4  1.4100
   0  -3  11  815.13   37.47   4  1.7200
   1  -5  14 1509.78   80.39   4  1.1600
   0  -5   9  968.37   42.66   4  2.1300
  -1  -4  14 1154.78   53.70   4  1.6100
  -1  -3  10  909.01   38.96   4  2.3700
   0  -8  14 1742.14   81.01   4  1.3600
   1  -5  17 2081.48  118.11   4  0.9500
  -1  -4  19 1861.95   98.31   4  1.0900
  -1  -3  11  793.85   38.28   4  2.1100
   0  -4  11  868.75   41.33   4  1.7900
  -1  -5  12  867.36   42.14   4  1.9200
   0  -6  10  720.66   39.35   4  1.8800
   0  -5  10  664.31   39.74   4  1.9500
   0  -6  18 1949.77  116.63   4  1.0800
  -1  -3   8  511.39   29.77   4  3.0600
  -2  -8  19 1347.91   89.84   4  1.2500
   2  -7  13 1153.12   79.89   4  1.0400
   0  -7  15  934.00   69.11   4  1.3100
   0  -3  12  433.69   31.41   4  1.5600
  -1  -4  10  608.36   35.34   4  2.3600
  -1  -4  13  473.37   35.28   4  1.7600
   0  -4   7  464.30   27.42   4  2.7200
  -1  -4  17  843.58   64.54   4  1.2600
   0  -6  12  568.29   43.43   4  1.6200
  -1  -6  17  894.35   71.49   4  1.3100
  -1  -8  15  708.36   54.81   4  1.4300
   2  -7  17 2169.65  154.44   4  0.8500
   0  -4  14  558.05   45.88   4  1.3600
   0  -9  14  753.88   68.04   4  1.3200
  -1  -4  12  465.21   33.30   4  1.9300
  -2  -6  17  545.70   53.14   4  1.4300
   0  -9  15  682.14   69.10   4  1.2600
  -1  -4  11  371.16   28.71   4  2.1300
  -1  -8  20 1294.10  120.47   4  1.0900
   0  -4  17  703.72   68.15   4  1.0900
   0  -6   9  309.35   26.30   4  2.0200
  -1  -5  15  497.15   45.87   4  1.5000
   0  -4   9  291.99   25.20   4  2.1900
   1  -6  10  339.65   32.47   4  1.5400
   1  -6  17 1041.31  103.24   4  0.9900
   0  -5  15  494.54   48.20   4  1.3000
   1  -6  12  437.24   42.86   4  1.3500
   1 -10  17 1492.19  144.62   4  1.0000
  -2  -6  24 1334.62  135.50   4  0.9500
  -1 -11  20 1326.14  121.92   4  1.0400
  -2  -5  19  573.13   60.47   4  1.2400
   0  -6  19 1130.33  111.97   4  1.0200
   0  -7  18  454.00   82.43   4  1.1000
   0  -7  17  782.29   92.93   4  1.1600
  -1  -6  14  312.34   36.30   4  1.6100
  -1  -7  18  533.87   67.77   4  1.2300
  -1  -4  25 2294.46  205.57   4  0.7600
  -1  -9  20  705.74  105.26   4  1.0800
   0  -7  25 1584.24  237.60   4  0.7600
  -2  -7  19  666.06   74.03   4  1.2600
   1  -4  10  261.77   32.58   4  1.5200
   0  -6  23 1540.32  219.77   4  0.8200
   0 -10  16  727.44   82.73   4  1.1600
  -1  -3   9  163.48   19.33   4  2.6900
   0  -3   7  186.28   17.63   4  2.8100
   1  -6  13  560.48   56.62   4  1.2700
   0  -9  19 1137.70  123.79   4  1.0300
  -2  -6  21  631.27   82.04   4  1.1200
  -1  -8  17  507.26   62.43   4  1.2800
  -1  -6  15  288.53   53.41   4  1.5000
  -1  -7  17  477.80   62.69   4  1.3000
   1  -9  15  655.35   83.82   4  1.1100
   1  -6  11  435.72   43.63   4  1.4400
   0  -1   4  100.39   12.59   4  4.6500
   1  -5   9  169.69   23.55   4  1.6800
  -1 -10  20  685.58   97.02   4  1.0600
   0  -7  22 1156.65  186.88   4  0.8800
   0  -6  21 1194.37  138.92   4  0.9100
   0  -4   6  125.36   15.05   4  3.0300
   0  -5  20  478.03   95.51   4  0.9300
   0  -2   5  104.92   13.97   4  3.9300
  -3 -10  26 1112.18  157.71   4  0.9300
  -3  -8  23  892.14   96.89   4  1.0700
  -1  -8  16  181.71   40.11   4  1.3600
  -1  -6  23  882.57  133.08   4  0.9100
  -1  -5  24  808.36  127.37   4  0.8400
   0  -2   8   76.73   10.29   4  2.3300
  -1  -8  23  635.42  122.85   4  0.9400
  -1  -8  19  536.57   76.09   4  1.1500
  -1  -6  16  331.73   56.57   4  1.4000
  -1  -9  29 1905.43  312.27   4  0.7200
   2 -11  20 1438.90  219.74   4  0.7800
   0  -7  13  459.59   57.89   4  1.4800
  -2 -10  22  578.02   98.83   4  1.0400
  -2  -5  15   84.24   22.68   4  1.6500
  -2  -5  24 1028.79  128.20   4  0.9200
  -3  -8  28 1215.69  202.05   4  0.8500
   2 -12  22 1595.83  276.66   4  0.7200
  -2  -8  21  438.51   73.04   4  1.1200
  -2 -11  24  571.43  127.80   4  0.9500
  -2  -6  20  309.80   56.56   4  1.1900
  -2  -8  20  415.98   73.33   4  1.1800
   1  -8  20  610.12  126.67   4  0.8700
  -3  -7  26  510.55  121.31   4  0.9200
  -3  -9  25  468.99  118.10   4  0.9800
   0 -12  23  551.06  126.95   4  0.8400
   0  -9  27 1903.64  319.93   4  0.7200
   0 -14  25  773.15  194.82   4  0.7600
   1  -8  13  210.19   51.87   4  1.2400
   0  -5  14  174.51   40.00   4  1.4000
  -1  -9  22  365.54   81.82   4  0.9800
   0  -3   6  114.29   15.92   4  3.2400
  -1  -5  22  339.22   86.30   4  0.9400
  -1 -12  21  299.36   92.69   4  0.9800
   0  -2   6   58.45    9.35   4  3.0300
  -2  -5  11 1565.10   50.49   4  2.2700
  -2  -9  12 1486.97   60.65   4  1.7000
  -3  -7  12 1331.35   54.66   4  1.9600
  -1  -4   6 1053.00   41.03   4  3.6200
  -1  -6  10  830.86   35.47   4  2.1600
  -2  -6   8  951.35   40.59   4  2.6100
  -5  -9  15 1410.66   66.29   4  1.5200
  -2  -6   9  985.01   43.03   4  2.4600
  -4  -7  13 1337.28   55.66   4  1.8400
  -3  -6  16 1113.29   50.47   4  1.6100
  -5 -10  20 2430.54  119.68   4  1.2400
  -1  -6   8  726.28   33.07   4  2.4900
  -2 -10  11 1097.79   55.07   4  1.6500
  -1  -4   5  822.90   38.80   4  3.9800
  -3 -10  11  975.72   55.16   4  1.6900
  -1  -8  10  649.90   38.64   4  1.8800
  -2  -4  10  399.51   23.72   4  2.5700
  -1  -4   4  722.64   36.94   4  4.3100
  -2 -10  17 1204.43   69.34   4  1.3000
  -3  -5   9  509.62   28.22   4  2.6000
  -6 -11  18 1176.44   88.71   4  1.2700
  -3 -11  12  960.73   64.38   4  1.5300
  -2  -6  10  511.10   33.77   4  2.3100
  -5 -12  20 1487.94  121.14   4  1.1700
  -2  -7   7  457.38   28.64   4  2.4700
  -5  -8  15  690.50   45.16   4  1.5800
  -2  -8   8  540.07   33.64   4  2.1600
  -4  -9  13  702.29   49.74   4  1.6700
  -1  -7  10  396.90   26.55   4  2.0200
  -2 -10  12  603.74   47.43   4  1.6000
  -3  -7  15  624.71   44.88   4  1.6700
  -2  -7   9  501.04   31.67   4  2.2600
  -1  -4   7  345.31   23.54   4  3.2600
  -4 -12  16 1260.77   89.40   4  1.3100
  -1  -7  11  346.14   27.40   4  1.9000
  -2  -8  15  533.73   42.21   4  1.5500
  -2  -6   7  322.67   24.09   4  2.7500
  -3  -9  11  616.63   45.93   4  1.8100
  -3  -7  17  564.88   48.64   4  1.4900
  -2 -12  18  905.95   88.72   4  1.1600
  -2  -9  10  475.77   36.53   4  1.8400
  -4  -7  12  391.81   30.33   4  1.9200
  -4 -12  18 1163.71   93.35   4  1.2300
  -3 -10  15  534.16   54.16   4  1.4700
  -2 -10  15  621.37   59.79   4  1.4200
  -1  -5   8  312.42   21.76   4  2.7200
  -3  -8  11  370.08   34.42   4  1.9300
  -4  -8  16  465.03   46.71   4  1.5500
  -6 -10  18  695.63   63.72   4  1.3000
  -4 -11  20  633.71   93.25   4  1.1900
  -3  -6  10  273.40   25.49   4  2.3100
  -3  -6  12  333.97   30.63   4  2.0600
  -5 -12  24 1312.36  128.61   4  1.0300
  -3  -7  10  341.23   29.96   4  2.1600
  -2 -10  13  510.83   46.48   4  1.5400
  -4 -11  19  692.80   74.58   4  1.2400
  -5 -16  19 1177.47  138.08   4  1.0300
  -1  -5   7  225.97   19.16   4  2.9500
  -1  -5   6  248.17   22.27   4  3.1900
  -4  -8  17  438.86   50.08   4  1.4800
  -3 -11  15  860.17   71.83   4  1.4000
  -4 -10  13  479.04   47.33   4  1.5800
  -1  -6   7  221.75   20.19   4  2.6500
  -4 -15  26 2570.34  251.97   4  0.8800
  -5 -10  17  665.67   61.59   4  1.3700
  -2  -7   8  173.25   20.69   4  2.3700
  -1  -6   9  184.64   19.23   4  2.3200
  -2  -5   9  273.76   24.66   4  2.6600
  -5 -12  19  792.46   89.23   4  1.2000
  -4  -7  16  225.23   35.33   4  1.5900
  -5 -16  18 1375.01  156.46   4  1.0500
  -3 -11  13  424.63   46.01   4  1.4900
  -4 -10  16  400.31   56.02   4  1.4300
  -6 -11  26  734.88  133.89   4  0.9800
  -3  -9  13  376.54   43.49   4  1.6800
  -4  -9  20  641.94   76.11   4  1.2600
  -4 -10  21  641.37   77.33   4  1.1800
  -3 -13  19  508.34   85.73   4  1.1200
  -6 -16  20 1014.96  151.80   4  1.0000
  -2 -13  17  897.99   89.39   4  1.1500
  -6 -13  19  961.69  106.93   4  1.1500
  -2  -4   7  228.63   21.06   4  3.3800
  -3  -7  18  257.35   36.56   4  1.4100
  -3  -8  18  379.06   44.21   4  1.3800
  -4 -10  20  525.69   79.14   4  1.2300
  -4  -9  21  358.07   59.07   4  1.2100
  -5 -16  22  950.49  147.81   4  0.9600
  -6 -12  25  891.03  133.92   4  1.0000
  -4 -14  20  309.64   76.75   4  1.0800
  -6 -13  20  717.84  112.78   4  1.1200
  -2 -12  14  309.22   56.82   4  1.3200
  -3  -6  15  217.87   29.15   4  1.7200
  -3 -14  19  747.30  100.21   4  1.0800
  -6 -10  19  301.54   47.61   4  1.2600
  -5 -11  18  491.52   68.67   4  1.2800
  -5  -9  17  349.95   44.74   4  1.4200
  -3  -9  19  330.30   50.48   4  1.2900
  -1  -8  12  182.72   26.63   4  1.6900
  -3 -12  13  399.26   51.17   4  1.4000
  -4 -13  21  554.60   97.96   4  1.0800
  -3 -10  16  362.44   58.11   4  1.4100
  -4 -15  22 1014.08  166.20   4  0.9900
  -4 -13  14  312.90   58.89   4  1.3100
  -1  -3   6  125.11   15.85   4  4.0200
  -4  -9  18  403.50   58.58   4  1.3700
  -4 -10  22  270.63   71.18   4  1.1400
  -5 -14  23  601.06  130.80   4  1.0000
  -5 -10  22  400.73   76.74   4  1.1500
  -8 -13  27  741.75  135.69   4  0.9200
  -3 -12  22  726.17  101.06   4  1.0500
  -1  -9  12   86.31   21.83   4  1.6000
  -3  -8  19  213.44   38.21   4  1.3100
  -3  -8  13   93.45   22.08   4  1.7700
  -3  -6  11  143.66   20.77   4  2.1900
  -2 -10  16  220.88   47.35   4  1.3600
  -2  -9  13  376.52   44.75   4  1.6300
  -3  -6  14  179.04   25.78   4  1.8300
  -3  -5  11  125.07   16.02   4  2.2900
  -3 -10  21  467.45   84.25   4  1.1500
  -4 -11  18  541.99   87.32   4  1.2900
  -3 -13  24  698.21  147.13   4  0.9500
  -3  -9  10  172.47   26.90   4  1.8600
  -4  -8  12  169.04   24.04   4  1.8200
  -8 -14  27  893.15  180.20   4  0.9000
  -2  -6  12  145.88   23.49   4  2.0200
  -3  -9  16  229.35   54.89   4  1.4700
  -5 -11  26  516.83  105.75   4  0.9800
  -5 -13  23  549.08  111.99   4  1.0400
  -5 -17  21  814.66  163.61   4  0.9500
  -3 -12  23  582.78  102.36   4  1.0100
  -8 -14  26  841.23  140.36   4  0.9200
  -3 -11  16  272.92   62.47   4  1.3500
  -7 -12  22  609.89  110.78   4  1.0800
  -4 -17  19  637.72  118.72   4  0.9800
  -2  -8  12  117.35   22.32   4  1.8100
  -1  -3   4   88.93   14.22   4  5.2200
  -3 -14  20  604.34  114.75   4  1.0500
  -5 -10  26  375.46   82.35   4  0.9900
  -5 -18  18  484.16  108.34   4  0.9600
  -8 -13  26  703.12  133.16   4  0.9400
  -2  -8  13  226.88   39.44   4  1.7200
  -6 -15  19  419.16   99.49   4  1.0600
  -4 -14  15  167.43   47.46   4  1.2100
  -2  -4   8   57.81   12.77   4  3.1000
  -6 -19  28  683.02  204.71   4  0.7800
  -1  -2   5   46.68   10.14   4  5.1400
  -6  -3   4 1763.78   49.34   4  1.6600
  -8  -2  10 3417.11   96.22   4  1.2400
  -7  -4   4 1611.94   55.53   4  1.4200
  -5  -2   1  871.44   28.66   4  1.6300
  -4  -2   4 1175.77   38.28   4  2.6500
  -6  -2   5 1145.06   41.73   4  1.6300
  -7  -3   6 1678.69   60.53   4  1.4600
  -5  -1   3  690.46   24.58   4  1.7000
  -3  -1   3  817.30   28.15   4  3.3500
  -4  -2   5  920.69   34.04   4  2.7000
  -9  -4   5  788.77   68.48   4  1.0700
  -6  -3   7  914.08   40.21   4  1.8000
  -8  -4   8 1643.73   72.62   4  1.3300
  -3  -2   2  585.00   24.77   4  3.4200
  -8  -4   5 1149.93   59.75   4  1.2400
  -4  -2   2  502.17   21.92   4  2.3800
  -7  -3   9 1070.49   51.00   4  1.5200
  -5  -1   5  560.12   25.49   4  1.8800
  -4  -1   4  474.91   21.88   4  2.4200
 -10  -3   7 2980.50  138.02   4  0.9300
  -4  -1   5  491.11   22.26   4  2.4800
  -6  -2   6  646.34   31.43   4  1.6800
  -5  -1   6  508.56   25.55   4  1.9300
  -5  -2   6  503.88   27.17   4  2.1000
  -5  -2   2  366.54   19.86   4  1.7700
  -6  -1   7  664.24   34.08   4  1.5700
  -4  -2   3  401.31   21.01   4  2.5400
  -4  -1   2  270.69   14.52   4  2.1200
  -5  -3   4  431.52   23.49   4  2.1000
  -5  -1   4  272.20   18.01   4  1.8000
  -6  -1   6  429.61   29.71   4  1.5400
  -8  -3   5  770.67   51.57   4  1.1800
  -7  -2   7  538.41   38.48   4  1.4100
  -8  -4   6  946.50   57.71   4  1.2700
  -7  -3   8  489.67   36.81   4  1.5100
  -6  -1   5  289.71   21.08   4  1.4900
  -5  -3   5  373.36   24.37   4  2.1600
  -9  -4   7 1090.06   68.08   4  1.1200
 -10  -4   7 1183.85   90.63   4  0.9800
  -6  -4   5  341.61   26.11   4  1.7700
  -9  -3   9 1541.87   83.92   4  1.1200
  -6  -3   6  425.11   29.86   4  1.7700
  -7  -2   5  405.79   31.38   4  1.3300
  -2  -1   1  211.02   14.94   4  4.7500
  -7  -1   6  357.83   29.50   4  1.2600
  -8  -5   7  460.12   41.50   4  1.3300
 -10  -1   9 1104.66  100.79   4  0.8600
  -6  -2   8  353.02   27.83   4  1.7200
  -9  -5   6  777.05   70.13   4  1.1300
  -7  -3   4  361.04   31.36   4  1.3600
 -10  -5   7  874.01   86.51   4  1.0100
 -10  -6  10  764.88   82.68   4  1.0800
 -11  -8   7 1274.95  123.90   4  0.9300
  -8  -6   5  487.88   43.49   4  1.2800
 -12  -2  10 1625.42  175.38   4  0.7400
  -7  -3   3  341.17   30.33   4  1.3000
  -7  -2   4  220.82   30.23   4  1.2700
 -10  -3  13  921.27   85.65   4  1.0200
 -12  -4  11 1419.38  150.10   4  0.8300
  -3  -1   1   78.69    7.28   4  2.7800
  -9  -3   7  640.12   69.57   4  1.0700
  -7  -2   9  233.40   28.74   4  1.4500
 -10  -6   9  464.03   78.35   4  1.0700
  -5  -2   5  113.29   15.02   4  2.0600
 -13  -5  14 1831.70  199.75   4  0.8000
  -8  -2   9  256.61   44.13   4  1.2300
 -12  -5  10 1308.83  155.72   4  0.8400
 -10  -4  13  658.69   73.08   4  1.0600
  -8  -3  10  328.35   43.36   4  1.3100
  -3  -1   2  104.15   10.21   4  3.1300
 -11  -5  11 1061.50  111.28   4  0.9600
  -9  -2  11  477.08   50.12   4  1.0900
  -9  -3   6  328.19   65.18   4  1.0500
  -9  -2  10  477.18   57.81   4  1.0700
  -9  -5   3  302.70   54.87   4  1.0100
  -5  -3   2   71.73   10.87   4  1.8900
  -9  -1   9  346.43   54.08   4  0.9800
 -10  -6   8  619.54   84.26   4  1.0500
 -10  -2   8  685.72   88.11   4  0.9000
  -8  -2   7  236.68   35.93   4  1.1800
  -7  -4   6  190.76   27.85   4  1.5100
  -9  -3   5  344.15   55.16   4  1.0100
 -11  -2  11  938.72  124.21   4  0.8500
  -8  -4   7  371.79   50.19   4  1.3100
 -13  -7   9  947.67  167.72   4  0.7900
 -11  -3  11  494.66  107.82   4  0.8900
  -7  -4   7  143.00   21.60   4  1.5400
  -9  -3  10  299.85   51.30   4  1.1300
 -10  -6   6  306.53   60.08   4  1.0000
 -10  -3   9  412.17   67.25   4  0.9800
  -6  -2   4   84.99   16.53   4  1.5700
  -9  -4  11  217.83   36.25   4  1.1900
 -13  -4  17 1174.14  171.00   4  0.7900
  -7  -3   7  120.91   25.93   4  1.4900
 -11  -5   9  661.12  112.44   4  0.9300
  -9  -3  11  119.61   39.55   4  1.1400
  -6  -3   3  143.97   20.42   4  1.5900
 -13  -8   8  791.67  152.56   4  0.7800
 -13  -4   9  849.44  173.63   4  0.7200
  -9  -2   5  198.35   48.41   4  0.9500
  -2  -1   2   76.99   11.92   4  5.3100
  -9  -6   6  284.44   58.62   4  1.1400
 -11  -6   6  433.40   79.45   4  0.8900
 -12  -6   4  991.63  145.09   4  0.7500
 -13  -4  10 1419.83  229.35   4  0.7300
  -8  -1   7  271.79   43.78   4  1.0900
 -12  -3  10  480.93  102.79   4  0.7800
 -12  -7  11  854.76  142.69   4  0.8900
 -13  -3  16  491.03  137.51   4  0.7600
 -13  -6  15  487.85  118.05   4  0.8200
  -7  -4   3   51.03   20.03   4  1.3500
 -12  -4  14  468.88  120.69   4  0.8500
  -3   2   7 3455.33   54.76   4  1.2100
  -3   2   6 2764.65   49.27   4  1.1800
  -3   1   3 1247.87   24.30   4  1.7400
  -1   1   4  579.55   11.94   4  2.1000
  -3   2   5 1312.33   31.84   4  1.1100
  -3   1   7 1764.02   42.56   4  1.9000
  -4   2  13 4668.45  122.05   4  1.0300
  -4   2   5 1666.39   45.73   4  1.0500
  -4   2   4 1605.11   46.78   4  0.9500
  -4   2  12 3307.44   98.68   4  1.0700
  -2   2   7  903.92   28.49   4  1.0600
  -5   2  10 2690.62   83.32   4  1.0800
  -4   2  11 2543.96   80.67   4  1.1100
  -3   2   9 1158.91   42.32   4  1.1700
  -4   1   6  783.61   28.45   4  1.6300
  -4   1   5  552.56   21.93   4  1.5800
  -6   2   7 2042.60   84.48   4  0.9200
  -6   1   9 1587.99   60.72   4  1.2000
  -4   1   8  913.85   35.89   4  1.6200
  -3   2  10  882.22   41.24   4  1.1300
  -8   2  10 3716.75  162.46   4  0.7900
  -8   2  12 4233.19  187.66   4  0.8200
  -5   3  12 2277.28  116.23   4  0.8000
  -5   2   4 1197.52   53.69   4  0.8500
  -4   2   8  839.13   40.11   4  1.1700
  -5   3   9 1965.04   97.63   4  0.7800
  -5   1   6  541.35   28.51   4  1.3400
  -2   1   2  118.07    5.84   4  1.8900
  -3   1   9  434.35   24.96   4  1.6900
  -6   2   5 1066.79   66.61   4  0.8200
  -4   1   7  346.75   22.26   4  1.6400
  -5   2  12  932.81   71.65   4  1.0500
  -5   2  15 1391.28   98.67   4  0.9500
  -4   3   8 1065.65   72.87   4  0.7500
  -7   3  10 1878.05  143.43   4  0.7100
  -5   1   7  345.38   24.73   4  1.3800
  -6   2  12  984.30   75.53   4  0.9800
  -5   3  14 1667.82  125.51   4  0.7800
  -5   2   8  441.65   37.27   4  1.0700
  -6   2   9  989.58   66.14   4  0.9700
  -6   2  14 1314.07  100.00   4  0.9500
  -5   1   9  498.20   33.53   4  1.3900
  -5   2   6  535.79   36.93   4  0.9900
  -4   2  10  392.19   33.28   4  1.1500
  -5   3  10  908.95   81.94   4  0.8000
  -4   2   6  270.39   24.91   4  1.1100
  -5   1   8  266.50   24.24   4  1.3900
  -5   2  14  824.54   79.70   4  0.9900
  -4   3  10  731.10   66.81   4  0.7900
  -7   3   6 1557.89  141.80   4  0.5900
  -3   1   5  145.66   11.54   4  1.9700
  -4   1  12  348.85   31.75   4  1.3600
  -6   2   6  574.42   51.88   4  0.8700
  -6   3   9  767.97   82.46   4  0.7500
  -6   2   8  362.36   44.67   4  0.9500
  -4   2   9  233.90   31.43   4  1.1700
  -6   4  21 3287.19  387.69   4  0.5500
  -6   3  16 1505.26  151.49   4  0.7500
  -3   1   4   36.85    6.30   4  1.8900
  -7   4  10 1255.53  173.57   4  0.5400
  -2   1   5   61.26    7.47   4  2.2900
  -2   1   6  135.79   12.61   4  2.1400
  -8   2  13 1271.62  129.79   4  0.8200
  -6   4  12 1131.99  134.69   4  0.5900
  -8   2  15 1706.93  162.65   4  0.8200
  -9   3   9 1095.41  170.37   4  0.5800
  -7   2  11  764.46   89.46   4  0.8900
  -7   3   9 1106.73  113.51   4  0.6900
  -8   2  11   82.12   39.72   4  0.8000
  -5   4  14  518.44  104.76   4  0.5800
  -6   3  12  636.55   97.96   4  0.7800
  -8   3  15 1758.00  181.12   4  0.7000
  -7   2  16  354.58   72.21   4  0.8600
  -7   2   9  552.32   81.18   4  0.8600
  -9   2  14 1108.45  137.94   4  0.7500
  -6   2  16  809.13  117.36   4  0.9000
  -4   4  17 1626.49  216.27   4  0.5100
  -7   3  13  520.22   98.84   4  0.7400
  -8   2  16  655.43  131.64   4  0.8100
  -6   3   6  589.74   82.30   4  0.6300
  -4   3  11 1006.85   78.43   4  0.7900
  -5   4  17 1287.52  215.02   4  0.5700
  -7   3   8  341.71   62.47   4  0.6600
  -7   1  10  178.29   33.83   4  1.0500
  -1   1   3    3.82    1.16   4  2.6400
  -3   1   8   81.85   13.99   4  1.8000
  -8   4  11  798.99  142.59   4  0.5400
  -6   2  13  137.34   37.20   4  0.9700
  -8   3  14  206.31   71.15   4  0.7000
  -2   2   8   13.29    5.70   4  1.1300
 -10   3  19  467.28  195.82   4  0.6200
  -8   1  11  121.64   33.16   4  0.9300
  -2  -2  14 1638.63   46.77   4  1.6400
  -2   0   8 1011.61   28.26   4  2.4900
  -2  -2  10  815.50   31.45   4  2.5300
  -3  -1  15 1154.88   49.43   4  1.4700
  -1  -1   9  581.93   22.54   4  2.3300
  -2  -1  13  686.88   30.13   4  1.6400
  -4  -1  17 1099.71   53.17   4  1.3000
  -3  -2  16 1054.21   48.96   4  1.4800
  -2  -1  11  521.28   25.87   4  2.0500
  -4  -3  20 1419.46   76.40   4  1.2200
  -3  -3  15  792.98   39.94   4  1.6900
  -4  -2  14  854.65   43.90   4  1.7400
  -5  -3  17  886.55   48.46   4  1.4600
  -4  -5  20 1060.95   59.75   4  1.3000
  -6  -4  21 1688.96   91.17   4  1.2000
  -3  -2  14  599.46   32.91   4  1.7400
  -4  -4  25 2049.90  135.28   4  0.9500
  -5  -2  24 1872.12  126.42   4  0.9500
  -3  -4  16  528.35   34.67   4  1.6100
  -5  -2  19  694.42   64.43   4  1.2400
  -2  -1   8  306.93   19.00   4  3.0100
  -4  -3  18  706.60   49.11   4  1.3900
  -5  -3  21 1015.59   81.83   4  1.1700
  -4  -3  16  400.89   36.12   4  1.5900
  -4  -3  26 1760.20  144.65   4  0.8700
  -5  -5  22  881.90   73.45   4  1.1800
  -3  -1  16  462.02   39.27   4  1.3500
  -4  -2  15  374.64   31.54   4  1.6200
  -2  -2  18  507.66   44.16   4  1.1700
  -2  -3  14  255.33   22.90   4  1.7400
  -6  -2  28 2852.99  245.46   4  0.8000
  -6  -1  21 1157.96   98.67   4  1.0300
  -3  -4  21  573.92   58.89   4  1.1400
  -5  -4  23  683.22   78.15   4  1.0900
  -4  -4  20  481.85   52.06   4  1.2700
  -2  -2  12  202.60   18.95   4  2.0100
  -5  -1  21  880.01   86.68   4  1.0300
  -3  -1  11  139.16   15.47   4  2.1000
  -5  -3  20  547.29   58.08   4  1.2300
  -5  -4  31 2152.08  243.52   4  0.7500
  -4  -5  21  479.98   51.54   4  1.2200
  -3  -5  22  198.14   41.86   4  1.1100
  -6  -3  21  507.40   60.89   4  1.1600
  -3  -4  17  225.08   29.30   4  1.4900
  -4  -1  20  584.00   74.30   4  1.0700
  -5  -2  26  765.09  131.02   4  0.8600
  -5  -3  29 1793.42  196.37   4  0.7800
  -6  -6  31  997.71  167.32   4  0.8100
  -2  -2   9  125.75   13.92   4  2.8700
  -3  -3  20  341.07   51.23   4  1.1700
  -9  -6  31 1981.47  212.95   4  0.8100
  -5  -4  30 1361.79  191.60   4  0.7800
  -3  -2  12  125.79   18.89   4  2.0900
  -5  -2  22  603.22   77.41   4  1.0500
  -8  -4  31 1196.49  206.62   4  0.7800
  -2  -3  12  121.59   15.66   4  2.1100
  -6  -3  26 1041.46  135.16   4  0.9200
  -7  -6  29  708.51  120.44   4  0.8900
  -3  -3  21  222.44   48.06   4  1.1000
  -6  -5  28  968.27  139.63   4  0.9000
  -3  -2  11  169.77   18.11   4  2.2900
  -4  -1  15  134.54   21.65   4  1.5000
  -5  -1  20  408.70   66.39   4  1.0900
  -4  -3  19  116.42   35.19   4  1.3100
  -5  -4  22  250.23   58.57   4  1.1500
  -2  -3  15  137.05   18.89   4  1.5900
  -6  -1  25 1374.47  152.88   4  0.8600
  -5  -3  18  364.11   46.70   4  1.3800
  -5  -4  26  595.47   99.06   4  0.9400
  -4  -4  24  631.39   98.20   4  1.0100
  -5   0  18  259.58   37.50   4  1.1100
  -7  -3  26  773.01  111.96   4  0.9200
  -4  -2  26 1080.99  143.82   4  0.8200
  -2  -1  12  145.36   16.60   4  1.8200
  -8  -7  32 1336.19  194.92   4  0.8100
  -4  -4  18  194.89   30.64   4  1.4400
  -5  -5  23  362.71   57.21   4  1.1200
  -4  -3  22  696.73   77.22   4  1.0800
  -3  -4  18  148.70   26.53   4  1.3900
  -5  -4  19  222.10   36.72   4  1.3500
  -1  -1   8   36.58    6.01   4  2.7400
  -3  -1  17  333.46   37.50   4  1.2500
  -3  -3  14   82.94   16.33   4  1.8300
  -2  -2  17  190.18   32.95   4  1.2600
  -5  -5  25  509.68   83.94   4  1.0100
  -6   0  24  594.78  110.43   4  0.8300
  -5  -1  22  328.75   65.20   4  0.9800
  -5  -2  18  194.82   32.12   4  1.3200
  -7  -2  28  511.38  106.68   4  0.8100
  -5  -6  26  457.07   90.27   4  0.9900
  -6  -2  26 1096.03  185.67   4  0.8700
  -7  -5  29 1022.70  174.52   4  0.8700
  -7  -4  27  994.40  135.13   4  0.9100
  -5  -5  24  440.52   80.53   4  1.0600
  -6  -5  24  217.30   66.01   4  1.0700
  -8  -5  27  567.47   98.99   4  0.9300
  -6  -3  20  205.66   37.32   4  1.2100
  -4  -6  28  477.67  106.13   4  0.8700
  -4  -4  26  751.68  114.66   4  0.9000
  -6  -6  28  310.67   72.54   4  0.9200
  -7  -3  27  883.08  149.92   4  0.8800
  -5  -7  27  350.84   80.56   4  0.9500
  -7   0  26  434.10   99.18   4  0.7700
  -8  -5  32  893.79  187.49   4  0.7700
  -6  -7  34  366.36  123.40   4  0.7400
  -1  -1   5   72.99   11.86   4  5.0600
  -3  -2   7 1364.08   52.16   4  3.2500
  -5  -5  11 1583.45   65.50   4  2.0000
  -3  -3   8 1099.02   48.32   4  3.0300
  -5  -3   9 1314.80   59.69   4  2.1300
  -4  -4  11  857.81   40.71   4  2.2300
  -3  -2   6 1149.71   54.73   4  3.4700
  -9  -6  15 2771.87  148.93   4  1.2100
  -4  -5   9  946.40   48.11   4  2.3900
  -6  -4  14 1093.86   61.97   4  1.6300
  -5  -6   9 1006.99   55.56   4  2.0400
  -9  -6  17 2026.30  133.06   4  1.1800
  -6  -4  12 1027.17   61.03   4  1.7400
  -4  -3   8  698.15   42.79   4  2.6100
  -5  -3  10  762.51   47.58   4  2.0700
  -5  -4  14  527.65   40.19   4  1.7600
  -3  -3   6  689.40   43.51   4  3.4300
  -6  -7  12  871.31   59.91   4  1.6800
  -3  -2   5  627.48   41.21   4  3.6200
  -8  -6  19 1361.45  102.94   4  1.2200
  -6  -5  16  684.89   52.96   4  1.5200
  -8  -8  19 1400.30  111.98   4  1.2100
  -9  -6  18 2129.15  146.26   4  1.1600
  -7  -8  12  790.14   64.85   4  1.4900
  -4  -3   7  656.96   44.33   4  2.7000
  -7  -5  19 1007.66   71.48   4  1.2800
  -9 -10  18 1636.38  133.84   4  1.1300
  -5  -6  11  581.32   45.53   4  1.9500
  -5  -5  12  446.77   36.96   4  1.9300
  -9 -10  22 1294.38  146.56   4  1.0500
  -4  -5  11  325.78   28.09   4  2.1900
  -5  -5  10  359.01   37.05   4  2.0600
  -4  -3  10  400.27   32.19   4  2.3600
  -8  -6  17  827.61   92.60   4  1.2800
 -10 -11  22 1772.66  178.10   4  0.9900
  -6  -5  15  489.67   49.31   4  1.5800
  -5  -4  12  346.95   34.11   4  1.9400
  -7  -6  18  489.37   60.18   4  1.3300
  -8  -6  20  891.22  104.46   4  1.1800
  -9  -9  19 1234.88  135.96   4  1.1300
  -6  -5  12  445.84   46.65   4  1.7400
  -9  -8  22  806.46  120.54   4  1.0700
  -5  -5  13  407.37   35.35   4  1.8500
 -10 -11  19 1360.95  150.23   4  1.0300
  -8  -6  18  871.09   96.34   4  1.2500
 -10  -6  20 1211.94  148.75   4  1.0400
  -8 -10  16  684.03   85.47   4  1.2400
  -8  -7  21  897.95  106.73   4  1.1600
  -6  -7  15  351.90   45.87   4  1.5500
  -6  -7  10  399.91   41.42   4  1.7300
  -8  -7  17  652.97   79.16   4  1.2800
  -5  -4  11  180.84   24.83   4  2.0200
  -7  -8  15  456.61   63.60   4  1.4200
  -6  -7  14  403.72   47.68   4  1.6000
  -7  -8  16  437.28   56.37   4  1.3800
 -10  -7  24 1305.65  177.83   4  0.9600
  -8  -8  15  468.09   64.36   4  1.3100
  -9  -9  24  786.84  117.48   4  1.0100
 -10  -6  22 1021.49  136.96   4  1.0000
  -5  -5   9  268.42   29.73   4  2.1100
  -4  -3  11  152.94   19.12   4  2.2200
  -9  -7  17  439.36   86.53   4  1.1800
  -5  -6  10  183.43   26.99   4  2.0000
  -8  -5  17  499.79   70.63   4  1.2700
 -10 -12  20 1201.15  175.96   4  1.0000
  -8 -10  22  373.34   79.26   4  1.1000
  -8  -5  15  539.97   77.33   4  1.3200
 -10  -7  17 1015.51  137.25   4  1.0900
 -14  -9  24 1532.16  339.96   4  0.7700
  -7  -5  18  284.08   47.15   4  1.3300
  -9  -9  16  373.74   73.62   4  1.1800
 -10  -8  23  999.58  150.07   4  0.9900
  -8  -9  17  449.11   75.75   4  1.2500
 -10 -10  19  429.60  108.60   4  1.0400
  -8 -10  18  581.48   82.32   4  1.2000
  -9  -8  19  561.84  111.18   4  1.1400
  -6  -7  13  341.10   47.76   4  1.6400
  -9  -9  17  712.93  108.38   4  1.1600
 -10 -10  21  824.41  137.92   4  1.0200
  -7  -7  18  568.82   68.94   4  1.3300
  -7  -5  13  230.77   43.05   4  1.5200
  -3  -3   7  126.22   20.20   4  3.2500
 -10 -12  22  845.78  135.22   4  0.9700
 -10  -8  24  716.78  113.52   4  0.9700
 -10  -6  19  781.10  126.80   4  1.0500
 -11 -12  21  889.36  164.09   4  0.9400
  -8  -9  15  338.10   58.12   4  1.2800
 -11  -8  20 1057.17  192.15   4  0.9800
  -4  -3   9   95.60   18.05   4  2.4900
 -10  -9  23  786.38  151.76   4  0.9900
  -5  -4   9  152.50   24.20   4  2.1500
  -7  -6  17  241.51   47.84   4  1.3800
 -11  -7  27 1164.02  208.28   4  0.8600
 -11  -9  22 1190.86  208.85   4  0.9500
 -13  -9  23 1204.10  261.18   4  0.8300
 -10  -6  18  502.75  104.13   4  1.0700
  -9  -8  18  417.64   82.47   4  1.1600
  -6  -6  14  144.77   34.81   4  1.6200
  -6  -6  10  281.48   39.57   4  1.7900
 -12 -11  20 1691.90  308.28   4  0.9000
 -10  -8  22  733.00  156.19   4  1.0100
  -6  -5  13  153.71   32.47   4  1.6900
  -7  -6  12  143.11   39.24   4  1.5400
  -7  -9  18  230.09   46.41   4  1.2900
 -14 -11  31 1254.83  346.63   4  0.7200
  -7  -8  17  267.00   55.75   4  1.3500
  -9  -7  21  302.02   73.92   4  1.0900
  -8  -7  20  100.34   43.05   4  1.1900
  -4  -5  10  245.43   29.77   4  2.3000
  -8  -8  18  291.81   64.37   4  1.2400
 -12 -15  31 1619.87  321.38   4  0.7500
  -9 -12  25  314.07   77.07   4  0.9600
 -14 -11  28 1206.94  292.23   4  0.7500
 -12 -12  29  733.18  180.25   4  0.8000
  -4  -4   9   85.51   15.64   4  2.4900
 -14 -11  30 1836.42  382.52   4  0.7300
  -6  -5  10   65.23   17.89   4  1.8200
  -3  -3   5  116.55   17.32   4  3.5700
  -5   0   8 2625.31   57.46   4  1.6900
  -6   0  12 4849.72  108.18   4  1.3600
  -4   0   6 1040.85   32.82   4  2.1100
  -5  -2  10 2061.78   68.88   4  1.9900
  -6   0  16 2814.13  106.86   4  1.1900
  -6   0  14 4170.03  147.53   4  1.2800
  -4  -2  11  943.56   35.07   4  2.1400
  -4  -1  11 1419.26   51.51   4  1.9800
  -6   0  10 1592.93   60.24   4  1.4000
  -5   0  12 1724.26   71.11   4  1.5100
  -3  -1   7 1080.80   43.16   4  3.0300
  -7   0  18 2605.11  130.28   4  1.0400
  -8  -3  15 1700.52  100.58   4  1.2600
  -9  -1  15 2825.69  189.28   4  1.0100
  -6  -2  12  921.51   59.57   4  1.6200
  -7   0  16 1720.31  128.86   4  1.1000
  -7   0  20 1978.52  125.85   4  0.9700
  -5  -2  12  455.61   32.22   4  1.8300
  -9   0  14 1661.16  114.40   4  0.9400
  -7  -3  18  707.75   65.85   4  1.2600
  -3   0   8  248.21   19.21   4  2.3700
  -7  -2  11  556.89   45.09   4  1.4400
  -8  -2  13 1004.26   77.05   4  1.2400
  -5  -2  14  417.74   31.78   4  1.6500
  -9  -2  21 1740.97  177.12   4  0.9700
  -4  -1   7  343.44   26.35   4  2.4400
  -7   0  14  725.47   71.21   4  1.1600
 -10  -4  17 1137.26  105.88   4  1.0400
 -10  -3  16  943.38  104.61   4  1.0100
  -5  -1   8  139.20   16.88   4  1.9300
  -8  -1  12  433.63   57.89   4  1.1600
  -7  -3  13  702.75   65.02   4  1.4600
 -10   0  18 2175.27  196.13   4  0.8300
  -5  -1  14  296.85   34.70   4  1.5300
  -5  -1   9  293.26   29.79   4  1.8900
  -5   0  14  335.02   38.26   4  1.3800
 -11   0  18 1493.63  210.34   4  0.7700
  -7  -1  12  452.02   49.64   4  1.3200
  -7  -2  12  253.88   42.30   4  1.4200
  -8  -2  14  560.43   61.81   4  1.2200
 -11   0  20 1659.62  225.65   4  0.7600
  -7  -3  14  395.70   48.74   4  1.4300
 -12  -4  21 1543.29  212.93   4  0.8400
  -7  -1  18  629.30   73.54   4  1.1300
  -9  -3  22 1097.25  136.47   4  0.9800
  -3  -1   5  135.68   15.22   4  3.3900
  -6  -1  10  189.38   26.92   4  1.5700
  -8  -2  15  287.08   53.98   4  1.2000
  -7  -1  15  279.81   62.73   4  1.2400
  -5  -1  11   77.74   20.76   4  1.7700
 -11   0  21  535.26  151.08   4  0.7600
  -9  -3  16  465.88   78.06   4  1.1200
 -13  -3  20  830.89  161.93   4  0.7600
  -8  -3  20  375.71   59.95   4  1.1100
  -9  -3  21 1237.76  152.60   4  1.0100
  -6  -2  11  187.85   30.40   4  1.6600
  -8  -1  13  354.50   52.92   4  1.1500
  -3   0   6   47.65    9.22   4  2.7100
  -6  -1  17   79.47   26.86   4  1.2500
  -3  -1   8   96.27   14.71   4  2.7800
  -9  -3  20  479.45   94.89   4  1.0300
  -6  -2  10  188.10   28.80   4  1.6900
 -11  -2  17  866.08  121.91   4  0.8700
 -10  -2  16  430.51   87.10   4  0.9600
 -12  -5  29  625.34  160.97   4  0.7700
   0  -8   6 5319.22   83.90   5  2.2300
  -1  -8   8 4929.19   79.27   5  2.1800
   0  -8   7 3041.98   64.98   5  2.2000
  -1  -8   6 2501.80   57.62   5  2.2300
   0  -6   5 2238.12   51.70   5  2.9400
  -1  -8   5 1407.20   42.00   5  2.2100
   0  -7   3 1590.87   37.21   5  2.5100
  -1  -5   4 1952.81   47.06   5  3.4600
  -2  -9   9 2560.69   65.24   5  1.8900
  -1 -12   7 2199.50   67.39   5  1.4900
  -1 -10  10 2560.05   68.35   5  1.7500
   0 -10   6 1996.74   56.62   5  1.7900
  -1  -9   5 1454.92   45.46   5  1.9700
  -1  -7   8 1440.05   45.11   5  2.4300
  -1  -8   4  958.40   32.45   5  2.1800
  -1  -4   4 1101.22   36.34   5  4.1900
  -1  -4   5 1181.16   39.55   5  4.0500
  -2 -10  11 1586.56   57.33   5  1.6900
  -1  -5   3  943.59   32.63   5  3.4000
  -2 -10   8 1243.30   46.51   5  1.7300
  -1  -6   4  880.88   32.94   5  2.9200
  -1 -15  10 2296.03   99.78   5  1.2000
  -1 -10  12 1259.50   51.67   5  1.6800
   0  -5   5  954.58   35.86   5  3.4300
  -1 -14   9 2012.85   81.64   5  1.2800
   0  -7   4  751.70   29.16   5  2.5500
  -2  -8   8  771.16   32.57   5  2.1000
   0  -7   8  797.70   31.69   5  2.3800
  -3 -14  12 2000.71   96.66   5  1.2300
  -2 -17  19 4117.08  186.95   5  1.0100
   0 -11   7  983.52   46.93   5  1.6300
   0  -6   6  803.09   32.93   5  2.8600
  -3 -13  13 1747.75   78.93   5  1.3000
   0 -16   7 2278.35   99.98   5  1.1000
  -2 -10   7 1045.07   44.40   5  1.7300
  -3 -14  11 1843.90   86.33   5  1.2300
  -2 -14  12 1968.97   86.68   5  1.2600
  -1 -14  10 1766.10   80.76   5  1.2800
   0 -15  16 2776.43  129.86   5  1.1300
   0 -14  15 1954.92   99.68   5  1.2100
   0 -11  11 1129.47   54.84   5  1.5600
   0 -13  10 1241.52   67.14   5  1.3700
  -2 -12  13 1169.58   61.70   5  1.4300
  -2  -9   6  523.52   28.29   5  1.8800
  -1  -8   9  677.88   34.00   5  2.1300
  -1  -7   4  430.69   22.16   5  2.5000
  -1 -10   6  685.07   35.27   5  1.7800
  -2 -10  12  949.79   48.18   5  1.6600
   0  -8   5  570.04   29.10   5  2.2400
  -1 -17  19 2846.94  170.87   5  1.0000
  -2 -11  11  948.81   50.66   5  1.5700
   0 -15  11 1350.26   84.66   5  1.1900
  -1 -12   6  708.21   41.00   5  1.4700
  -1 -13  13 1475.81   77.47   5  1.3400
  -2 -16  14 1811.20  113.94   5  1.1100
  -2 -12  10 1008.29   53.48   5  1.4600
  -3 -13  11  971.07   60.70   5  1.3100
   0  -5   4  439.48   23.14   5  3.5400
  -2 -13  12 1100.22   67.48   5  1.3500
   0 -12  12 1027.59   59.54   5  1.4400
  -2 -12   9  861.58   47.10   5  1.4600
   0  -8   8  546.08   31.52   5  2.1500
   0  -9   8  555.09   32.73   5  1.9500
  -1 -16  19 1923.27  127.74   5  1.0500
   0  -8   9  488.01   26.81   5  2.0900
  -2  -9  10  598.66   35.62   5  1.8600
  -2 -12   8  713.13   48.96   5  1.4600
  -1 -11   9  556.51   40.51   5  1.6200
   1 -19  12 2337.38  173.45   5  0.9300
  -1  -6   7  455.30   25.78   5  2.8100
   0 -10   5  429.27   29.35   5  1.7800
  -1 -10   9  454.98   35.70   5  1.7700
  -2 -13   8  597.90   55.33   5  1.3500
  -1  -5   6  362.36   22.62   5  3.3200
  -2 -11  10  550.25   41.46   5  1.5800
  -1 -15  12 1460.20   91.94   5  1.1900
   0 -19   9 1917.66  152.28   5  0.9300
   0  -9  10  466.23   31.48   5  1.8600
  -1  -6   5  331.49   20.58   5  2.9300
  -3 -17  17 2280.78  158.90   5  1.0200
  -1  -7   6  334.87   22.01   5  2.5200
  -2 -13  10  808.88   57.80   5  1.3600
   0  -4   2  304.56   19.03   5  4.4400
   0 -13  14 1160.46   74.94   5  1.3000
  -1 -12   8  576.60   42.86   5  1.5000
  -2 -13  11  624.19   60.92   5  1.3600
   1 -16  12 1547.46  104.39   5  1.0900
   1 -15   9 1093.37   75.92   5  1.1700
  -1 -13  11  682.24   56.85   5  1.3700
   0  -3   2  424.45   27.63   5  5.9500
  -1  -6   6  226.31   17.91   5  2.8900
   0  -7   7  306.81   21.97   5  2.4500
  -1 -16  13 1340.68  108.94   5  1.1200
   0 -10  10  458.09   36.49   5  1.7200
   1 -15   7  809.08   64.22   5  1.1600
  -1  -9   6  377.60   25.80   5  1.9800
  -2  -9   8  329.33   25.62   5  1.9000
  -3 -18  16 2033.10  159.69   5  0.9700
  -4 -17  17 1921.32  142.94   5  1.0000
   0 -15  12 1092.54   78.49   5  1.1800
  -3 -16  20 1162.82  102.55   5  1.0300
  -1  -9  10  313.01   26.79   5  1.9000
  -2 -14  11  489.62   59.87   5  1.2600
  -1 -14  15  959.51   86.92   5  1.2300
  -1 -10   7  303.99   28.91   5  1.7900
   0 -15   9  929.66   72.52   5  1.1900
  -2 -14   9  677.81   54.03   5  1.2600
  -3 -14  16  756.34   80.10   5  1.2000
  -2 -11   6  250.78   26.55   5  1.5600
   0  -3   3  339.23   25.10   5  5.7200
   0 -14  11  721.16   67.27   5  1.2700
  -2 -10  10  493.13   40.46   5  1.7200
  -1 -11   8  306.16   34.56   5  1.6300
  -1 -12  11  514.86   50.00   5  1.4700
   1 -19   9 1462.93  143.80   5  0.9200
  -1 -15   8  684.40   69.79   5  1.1900
   0 -19  15 1893.21  189.62   5  0.9300
   1 -20  11 1612.90  158.14   5  0.8800
  -1 -16  10  923.36   89.90   5  1.1200
  -1 -20  13 2237.04  226.08   5  0.9000
   0 -13  15  375.35   47.89   5  1.2700
  -2 -16   8  553.10   59.04   5  1.0900
  -3 -16   9  945.51   82.90   5  1.0700
  -1 -18  14 1270.26  144.01   5  1.0000
  -2 -13  14  481.25   59.31   5  1.3200
  -2 -14  13  704.48   74.01   5  1.2600
   0 -13   8  471.19   44.53   5  1.3800
   1 -16  11  721.11   77.76   5  1.0900
  -4 -17  15 1051.59  118.82   5  1.0000
  -2 -18  15 1153.67  140.70   5  0.9900
  -2 -14  16  534.15   66.79   5  1.2100
   0 -16  14 1296.63  105.41   5  1.1000
   0 -12  10  457.70   44.10   5  1.4700
  -1 -16   9  722.58   86.42   5  1.1200
  -3 -12  13  574.53   49.68   5  1.3900
  -2 -18  18 1251.79  151.31   5  0.9700
  -3 -16  12  284.99   67.42   5  1.0800
   0 -13   6  317.41   46.30   5  1.3600
   0  -7   6  200.70   20.27   5  2.5200
  -2 -15  13  743.58   83.35   5  1.1800
  -1 -19  10  870.42  131.18   5  0.9400
  -1 -15  14  644.04   78.34   5  1.1800
   0 -12   7  331.91   38.21   5  1.4900
   0  -6   3  143.00   13.31   5  2.9600
  -3 -17  15  852.94  108.15   5  1.0300
  -2 -11   8  178.33   25.55   5  1.5800
   0  -9   6  214.25   23.87   5  1.9900
  -4 -19  16 1485.87  189.45   5  0.9100
  -3 -16  15  955.86   92.15   5  1.0800
  -3 -17   9  727.48   92.10   5  1.0100
   0 -14   7  461.34   49.71   5  1.2700
  -1 -20   9  440.42   90.57   5  0.8800
   0 -16  17  694.58   94.96   5  1.0600
  -2 -14  15  393.22   60.00   5  1.2300
   1 -20  12  980.67  143.39   5  0.8800
  -1 -15  16  950.33   93.66   5  1.1500
   0  -6   4  159.74   15.21   5  2.9800
   0 -11  12  184.45   30.19   5  1.5300
   0 -14   6  338.84   42.30   5  1.2600
   0 -13  13  408.05   50.96   5  1.3300
   0  -7   5  143.22   15.43   5  2.5500
  -2 -11   9  231.29   31.63   5  1.5900
  -3 -15  13  321.74   49.65   5  1.1600
  -3 -14  14  729.73   68.82   5  1.2200
  -2 -13   9  261.31   45.05   5  1.3600
   0 -17   9  537.08   79.43   5  1.0500
  -4 -17  19 1152.53  124.07   5  0.9800
  -2 -16  12  802.16   87.52   5  1.1100
  -1 -18  10  511.64  100.72   5  0.9900
  -1 -20  14 1180.88  153.68   5  0.9000
  -3 -18  10  552.51  102.59   5  0.9600
  -1 -14   7  232.27   49.32   5  1.2600
  -1  -9   7  150.99   20.90   5  1.9800
  -2 -21  12 1393.77  201.92   5  0.8500
   0 -18  16  853.75  140.73   5  0.9800
  -3 -16  14  468.08   79.11   5  1.0900
   0 -16   9  380.60   63.46   5  1.1200
  -1 -18  11  648.53  102.77   5  1.0000
  -1 -12  12  242.19   39.34   5  1.4600
  -3 -19  12  561.31  102.33   5  0.9200
  -2 -16  18  864.50  101.02   5  1.0700
  -2 -12  14  400.34   48.23   5  1.4000
   0 -11   8  228.04   30.75   5  1.6200
  -1 -14  11  328.90   50.58   5  1.2800
  -3 -19  15  888.31  130.54   5  0.9300
  -2 -11   7  118.59   23.30   5  1.5800
   0 -10   7  182.86   24.90   5  1.7900
   0 -17  15  683.97  110.73   5  1.0300
  -3 -19  11 1043.16  142.88   5  0.9200
  -2  -9  11  108.26   17.70   5  1.8300
  -3 -15  12  399.84   55.33   5  1.1600
   0 -17  13  702.17  103.61   5  1.0500
  -1 -12  10  181.20   35.74   5  1.4900
  -3 -14   9  333.74   50.98   5  1.2100
   0 -19  11 1223.37  144.57   5  0.9400
  -1  -9   8  104.97   19.91   5  1.9700
  -1 -18  13  569.05  108.50   5  1.0000
  -2 -17  17  693.09   99.35   5  1.0300
   0  -9   7   99.27   17.30   5  1.9700
  -4 -20  13 1775.29  213.19   5  0.8600
  -3 -16  10  432.02   75.48   5  1.0800
  -1 -22  15 1458.97  227.29   5  0.8200
  -1 -22  13 1551.15  235.21   5  0.8200
  -1 -16   8  542.41   81.36   5  1.1100
   0 -14  10  208.17   42.68   5  1.2700
  -1 -10  11  169.39   25.52   5  1.7100
  -3 -14   8  250.06   42.60   5  1.2000
   1 -20   9  766.76  118.60   5  0.8800
  -3 -14  10  423.00   62.55   5  1.2300
   1 -18  14  941.66  130.75   5  0.9700
  -4 -18  22  590.89  111.02   5  0.9200
   0 -18  13  344.88   90.93   5  0.9900
  -1  -5   5   50.62    8.90   5  3.4200
   1 -17  13  400.39   88.59   5  1.0300
   0 -20  13  613.24  129.98   5  0.8900
   0 -21   9  862.26  152.35   5  0.8400
  -2 -14  17  401.87   53.75   5  1.1900
   1 -17   7  274.73   60.03   5  1.0200
  -2 -22  14  676.66  176.07   5  0.8100
  -1 -20  17  983.33  177.54   5  0.9000
  -2 -20  14  288.11   94.80   5  0.8900
   1 -20  17  948.20  174.04   5  0.8600
  -1 -19  19 1324.16  177.79   5  0.9200
  -2 -19  11  694.03  118.42   5  0.9400
   0 -16  12  265.38   58.15   5  1.1100
  -2 -16  19  543.82  102.38   5  1.0500
   1 -19  13  744.90  142.79   5  0.9300
  -2 -18  10  468.09   77.69   5  0.9800
  -1 -20  16  862.05  224.69   5  0.8900
  -1 -11   7   63.57   18.58   5  1.6300
  -1  -7   5   40.42    9.66   5  2.5300
   1 -19  14  867.34  146.93   5  0.9300
   1 -16  10  298.03   64.33   5  1.1000
   1 -19  15 1074.44  154.38   5  0.9200
  -2 -23  24 1886.37  369.94   5  0.7500
  -4 -22  21 1068.24  237.48   5  0.7900
  -2 -23  11  439.45  118.69   5  0.7700
   0 -21  10  493.84  114.30   5  0.8400
  -4 -20  14  629.48  194.87   5  0.8600
   0  -6   0 3336.29   60.92   5  2.4900
   1  -8  -2 2100.74   53.72   5  1.5800
   1  -9   0 3055.80   69.65   5  1.6600
  -1  -9   0 3118.61   74.14   5  1.5700
  -1  -9   2 2520.23   62.10   5  1.7900
   1  -9  -2 3092.77   75.00   5  1.4300
   1 -12   2 3560.07   88.99   5  1.3500
  -2  -9   0 2989.34   74.48   5  1.4100
  -1  -8  -1 2106.31   54.98   5  1.5800
   0  -6  -1 1633.16   42.66   5  2.2000
   1 -13   2 4657.36  125.31   5  1.2400
   1 -10   1 2505.59   66.83   5  1.5700
  -1  -5   2 1625.92   41.47   5  3.2400
   0 -11   2 2472.72   73.09   5  1.4900
  -1 -10  -1 2985.33   85.08   5  1.3200
   0 -11   1 2747.32   79.02   5  1.4300
  -1 -12  -2 4647.15  140.79   5  1.0500
   0 -11  -2 3312.90  103.15   5  1.1900
  -1  -8   3 1648.93   47.54   5  2.1100
  -1 -13  -2 6135.46  182.44   5  0.9900
   0  -6   1 1252.85   37.20   5  2.7200
   0  -7  -2 1351.22   41.16   5  1.6900
  -1  -8   0 1293.74   43.49   5  1.7500
   0 -15   4 3850.03  128.79   5  1.1300
   0  -9  -2 1703.45   57.79   5  1.4000
   1  -7  -1 1053.51   35.69   5  1.9300
   1  -7  -2 1015.69   34.39   5  1.7300
   0  -9   2 1301.79   44.12   5  1.8500
   1  -8   0 1314.89   43.80   5  1.8500
  -1  -7   1 1034.75   35.31   5  2.1600
  -1  -7  -1 1038.80   36.88   5  1.7500
   0 -12   2 2080.78   75.12   5  1.3600
  -2 -11  -1 2489.07   96.28   5  1.1200
  -1 -10   0 1526.88   59.65   5  1.4300
   0  -8   0 1083.88   40.43   5  1.8700
   1 -10   0 1486.78   55.53   5  1.4900
   0  -7   2  888.92   33.11   5  2.4300
  -1  -7   0  936.49   35.16   5  1.9700
   0 -12  -2 2793.99  115.07   5  1.1000
  -2 -12  -2 3417.07  143.57   5  0.9700
   0 -12   0 2235.88   87.64   5  1.2500
   0  -4   0  935.52   34.97   5  3.7300
  -1 -12   3 1802.60   73.49   5  1.3800
   0 -15  -4 5404.11  265.90   5  0.8100
   1 -12  -3 2232.71  106.96   5  1.0500
  -1  -7   2  759.73   31.83   5  2.3200
  -1  -9  -1  816.16   41.83   5  1.4400
   1 -13   3 1286.76   68.19   5  1.2800
  -2 -10   3  810.37   43.09   5  1.5600
  -1  -8   2  535.13   29.03   5  2.0200
  -2 -13   5 1263.91   66.73   5  1.2800
   1 -10  -3  767.90   55.72   5  1.2000
   1  -8  -1  475.21   28.13   5  1.7200
  -1 -16   2 2570.57  149.35   5  0.9800
  -1  -8   1  434.92   26.34   5  1.9000
   0 -10   1  623.43   37.57   5  1.5800
   1 -14   0 1987.30  115.02   5  1.0700
  -2 -13  -2 2052.12  138.32   5  0.9200
  -1 -10   3  527.69   34.02   5  1.6700
  -2  -9   2  551.05   34.67   5  1.6300
  -1 -14   0 1510.73  114.78   5  1.0400
   1 -14  -1 1227.09   96.44   5  1.0300
  -2 -14   0 2285.40  134.82   5  0.9800
  -1 -13  -3 1771.19  130.48   5  0.9200
  -3 -17   1 4645.39  269.38   5  0.8200
   0 -10  -1 1765.15   63.70   5  1.4000
  -1 -15   2 1726.02  109.72   5  1.0500
   1 -16  -2 2800.69  189.24   5  0.8700
  -3 -14  -1 2525.46  187.45   5  0.8600
   1 -13   1 1060.23   73.84   5  1.2000
  -1 -11   0  635.42   48.93   5  1.3000
  -2  -9   3  477.81   29.24   5  1.7200
   1 -11   0  563.02   47.46   5  1.3600
  -3 -16   4 1824.63  137.91   5  0.9600
   0  -4  -1  242.59   14.73   5  3.0700
  -2 -14   5  748.52   63.94   5  1.1900
   0 -19   3 3261.42  209.63   5  0.8600
  -1  -6   2  282.07   19.11   5  2.7100
   0 -16   4 1618.98  115.29   5  1.0500
  -2 -14   2 1023.34   89.54   5  1.0800
   1 -15  -2 1827.40  139.42   5  0.9200
  -3 -14   5  943.67   71.32   5  1.1300
  -3 -14   4 1055.89   82.71   5  1.0900
  -1 -13  -1 1260.90  100.91   5  1.0500
  -3 -14   6  885.53   69.25   5  1.1600
  -2 -10   0  625.41   51.58   5  1.3000
   1 -14   3  870.57   71.39   5  1.1800
  -1 -12   2  586.77   48.67   5  1.3300
   2 -14  -2 1180.01  109.71   5  0.9700
  -2 -11   0  565.15   53.09   5  1.2100
   0 -14   3  808.94   65.40   5  1.1900
   2 -13  -3  976.33   95.24   5  0.9700
  -1 -14   1 1118.57   91.72   5  1.0800
  -1 -10   2  288.80   30.47   5  1.6000
  -2 -15   5  920.45   79.68   5  1.1100
  -2 -10   1  428.10   38.98   5  1.4000
  -1 -14  -3 1232.99  139.73   5  0.8700
   0 -14  -3 1218.30  125.13   5  0.9100
  -1 -12  -1  741.02   73.58   5  1.1300
   0 -10  -2  388.45   47.12   5  1.2800
   0 -19   5 1880.39  169.49   5  0.8900
   0 -10   2  343.13   32.08   5  1.6500
  -1 -13   0  586.86   67.13   5  1.1100
   0 -16   2 1064.04  100.65   5  1.0000
  -2 -17   3 1665.53  150.48   5  0.9200
   0  -8  -2  204.14   25.19   5  1.5300
  -2 -20   3 2469.09  251.11   5  0.7800
  -3 -15   5  431.54   63.38   5  1.0700
  -2 -16   3  629.04  107.09   5  0.9900
   1 -12   0  373.15   51.08   5  1.2500
   1 -16   4 1049.79   93.93   5  1.0500
  -2 -13   4  371.70   52.88   5  1.2500
   1 -12  -2  710.66   68.95   5  1.1200
   0 -10   3  272.05   25.96   5  1.7100
  -2 -16   1 1201.13  124.54   5  0.9100
   2 -17  -3 1997.99  223.93   5  0.7800
   1 -10  -2  309.96   40.57   5  1.3100
   1 -11   2  251.37   26.71   5  1.4800
   0  -8   2  260.56   22.72   5  2.1100
  -1  -6   1  132.80   14.54   5  2.5000
  -4 -19   5 2029.19  214.74   5  0.8000
   0 -12  -1  701.23   64.44   5  1.1700
  -1  -6   0  142.67   15.08   5  2.2400
   0 -13  -1  578.28   66.22   5  1.0900
  -1 -20   3 1701.16  234.29   5  0.8000
   2 -16   0  931.53  110.03   5  0.9300
  -2 -16   2  846.30  116.38   5  0.9500
  -1 -18   2 1007.60  171.80   5  0.8700
  -2 -21   2 2737.04  294.31   5  0.7300
   0 -16  -2 1305.58  154.79   5  0.8600
   0 -13   1  641.64   66.96   5  1.2000
  -3 -13   0  542.15   76.77   5  0.9700
   1 -15  -3 1056.66  154.43   5  0.8700
  -1 -14   4  305.18   44.75   5  1.2000
  -1 -16   3  681.75   94.26   5  1.0100
  -1 -23   5 1803.03  273.33   5  0.7200
  -1 -15   3  666.04   84.80   5  1.0900
  -3 -14   3  645.42   80.95   5  1.0500
  -3 -20   6 2145.75  315.09   5  0.8100
   0 -14  -1  573.01   91.29   5  1.0200
  -2 -17   5  930.37  121.96   5  0.9700
   0 -15   1  570.01   78.57   5  1.0400
   0  -4   1  143.87   15.23   5  4.2100
   0 -12   1  452.86   50.88   5  1.3100
   1 -13  -2  594.85   86.33   5  1.0400
  -2 -13   2  742.35   78.78   5  1.1600
  -2 -16  -1  668.26  131.50   5  0.8300
   2 -16  -1 1346.94  151.44   5  0.9000
   2 -20   3 1368.09  193.96   5  0.8000
  -2 -16   0  866.06  132.52   5  0.8700
   0 -10  -3  411.52   50.11   5  1.1700
  -3 -18   4  798.04  147.72   5  0.8600
  -3 -18   3 1346.58  163.80   5  0.8400
   1 -18   4  656.73  118.16   5  0.9200
  -1 -11  -2  480.89   67.96   5  1.1300
   0 -19  -3 3267.61  358.76   5  0.7000
  -4 -18   6  897.91  125.34   5  0.8600
  -4 -17   3 1189.78  160.31   5  0.8300
   0 -18   0 1072.96  171.61   5  0.8300
   2 -16  -2  726.27  123.97   5  0.8600
   0 -21   4  821.72  186.51   5  0.7800
   2 -18  -1 1225.88  188.28   5  0.8000
  -2 -14  -1  279.78   85.83   5  0.9300
   2 -17   1 1026.89  109.91   5  0.9000
  -2 -21   5 1299.63  218.06   5  0.7800
  -3 -18   1 1932.36  227.00   5  0.7800
   1 -21   2 1577.58  241.89   5  0.7500
  -2 -11   1  323.64   43.18   5  1.2900
   0  -5   1   74.21   11.25   5  3.3000
   2 -17  -2  598.47  143.01   5  0.8100
  -3 -18   2  842.77  155.13   5  0.8100
  -1  -5   1  115.40   12.53   5  2.9600
  -2 -15   1  410.61   80.28   5  0.9700
   0 -21   6 1811.98  218.69   5  0.8100
   0 -18   3  365.97  110.33   5  0.9000
  -1 -12   1  110.06   29.04   5  1.2700
   0 -15   2  405.16   75.22   5  1.0700
   0  -5  -1  101.31   11.94   5  2.5700
   1 -13   0  373.29   68.85   5  1.1500
   0 -14   1  346.10   56.63   5  1.1100
   0 -18  -2 1158.59  196.12   5  0.7700
  -1  -9   3   57.43   12.66   5  1.8700
   1 -20  -1 1862.36  273.97   5  0.7300
  -3 -13   1  358.23   78.57   5  1.0200
   1 -16   2  677.70   98.54   5  1.0000
  -1 -20   0 1633.80  272.66   5  0.7300
  -2 -18   5  881.76  131.82   5  0.9100
  -3 -15   0  587.47  123.24   5  0.8600
   0 -18   2 1110.91  219.55   5  0.8800
   0 -15  -1  675.03  137.29   5  0.9600
  -3 -12  -1  437.80   82.16   5  0.9500
  -1 -16  -4 1309.22  223.63   5  0.7400
  -1 -18   1  973.51  193.27   5  0.8500
  -4 -23   8 1669.61  266.52   5  0.7000
   2 -16  -3  658.41  140.21   5  0.8200
  -2 -21   6  869.25  162.68   5  0.7900
   0  -9   1  149.52   31.37   5  1.7700
   1 -17   2  499.74   85.61   5  0.9400
   0 -13   3  189.17   39.65   5  1.2900
   1 -23   4 1416.87  274.14   5  0.7100
   2 -15  -1  385.21  117.16   5  0.9500
  -2 -11   2   91.38   22.24   5  1.3600
  -2 -24   8 1386.33  289.24   5  0.7100
  -3 -22   5 1254.73  269.06   5  0.7200
   0  -2   0   40.96   10.41   5  7.4500
   1  -4  -4 3587.32   38.15   5  1.1600
   1  -5  -4 4537.27   51.49   5  1.3100
  -1  -4  -3 3558.18   40.21   5  1.1700
   1  -2  -2  952.12   12.09   5  2.2000
  -1  -6  -4 3627.91   66.26   5  1.0200
   0  -8  -6 9759.61  172.66   5  0.8000
   0  -6  -5 4089.09   77.25   5  0.9300
  -2  -3  -2 1736.08   34.88   5  0.8400
   1  -5  -3 1557.65   31.63   5  1.7300
  -1  -7  -4 3389.73   72.19   5  1.0500
   0  -3  -2  807.57   16.85   5  2.4500
   1  -8  -6 4610.81  115.99   5  0.8700
   0  -3  -3  635.40   12.88   5  1.3300
   1  -4  -3  774.19   18.07   5  1.7600
   0  -7  -3 2622.48   55.72   5  1.4500
   1  -6  -5 1972.12   52.28   5  1.0300
   1  -4  -5 3671.95   74.37   5  0.6600
   1  -6  -4 1370.56   34.65   5  1.3200
   3  -7  -6 5106.49  126.71   5  0.8100
   0  -2  -2  187.22    5.12   5  1.9800
   1  -8  -8 7354.95  225.39   5  0.5500
   0  -5  -5 1573.17   54.25   5  0.7900
  -2  -5  -3 1265.57   41.43   5  0.9400
   0  -5  -4  732.74   25.48   5  1.1800
   2  -5  -6 2326.68   79.45   5  0.6200
  -1  -8  -5 3215.58  102.32   5  0.8700
  -1  -4  -2  412.68   13.79   5  1.7600
   0  -4  -2  545.12   17.33   5  2.3200
   1  -6  -3  809.87   27.25   5  1.6300
   1  -8  -4 1547.09   53.57   5  1.2200
   0  -8  -7 4338.71  164.74   5  0.6400
  -2  -6  -3 1072.86   38.03   5  1.0200
   0  -1  -1  137.14    4.18   5  3.9600
  -1  -6  -3  723.27   29.48   5  1.3200
  -2  -6  -2  642.19   26.89   5  1.2800
  -1  -6  -5 1574.98   69.99   5  0.7600
  -1 -10  -4 1700.62   89.52   5  0.9700
   0  -2  -1  440.08   16.67   5  4.6400
   0 -10  -6 2674.21  125.29   5  0.8100
   1 -11  -5 2425.27  115.33   5  0.9300
  -1  -9  -4 1522.23   69.44   5  1.0100
   2  -8  -5 1097.09   55.69   5  1.0400
  -3  -9  -3 1992.04   98.23   5  0.8600
   2 -12  -6 2800.71  162.93   5  0.8100
   1  -7  -4  549.76   32.08   5  1.2800
  -2  -9  -5 1775.23  105.93   5  0.7500
   4  -6  -7 1987.17  139.57   5  0.5100
   2  -9  -5 1026.52   62.08   5  1.0000
  -1  -6  -2  332.23   19.60   5  1.6300
   3  -9  -9 2424.03  194.06   5  0.5200
   0  -6  -6 1116.33   76.73   5  0.6600
  -3 -10  -3 1473.40   98.11   5  0.8500
   4 -10  -9 2487.95  212.97   5  0.5400
  -3  -8  -4 1365.46  105.58   5  0.7200
   0  -5  -3  248.10   15.52   5  1.6300
  -1  -7  -6 1183.16   92.34   5  0.6400
   0  -8  -5  692.28   47.14   5  0.9800
   2 -11  -5 1734.05   97.94   5  0.9300
   1  -3  -3   71.15    6.24   5  1.5500
   2 -15  -7 3276.84  260.42   5  0.6700
   3  -6  -6  928.27   65.03   5  0.7300
  -1  -8  -3  539.58   37.98   5  1.2200
   3  -8  -6  990.28   72.88   5  0.8400
  -2  -7  -4  832.93   62.46   5  0.8600
  -1  -2  -1   45.63    3.43   5  2.2700
  -3  -6  -3  679.14   60.64   5  0.7600
   2  -7  -7  994.60   84.09   5  0.6700
   1  -7  -6  488.92   62.19   5  0.8300
   1 -12  -7 2356.75  174.45   5  0.7300
   2 -10  -7 1428.00  109.70   5  0.7600
  -4  -4  -1  787.27   62.63   5  0.6300
  -1  -4  -1  157.30   10.46   5  2.4100
  -2  -7  -2  264.79   24.90   5  1.2500
   2  -9  -6  659.71   64.06   5  0.8800
   0 -11  -7 1115.98  127.96   5  0.7000
  -2 -10  -4  770.86   93.57   5  0.8700
  -3 -11  -3  852.06   91.02   5  0.8300
   2  -8  -8 1137.79  133.59   5  0.5800
  -1 -12  -6 1895.20  165.27   5  0.7300
   0 -10  -5  617.45   64.82   5  0.9300
   0  -6  -3  143.97   15.68   5  1.5500
  -4 -10  -3  961.13  113.99   5  0.7200
  -2 -15  -7 3571.55  352.78   5  0.5800
  -1 -12  -8 2225.45  252.59   5  0.5700
  -1  -5  -3  198.20   17.49   5  1.3000
  -2  -6  -4  374.72   53.36   5  0.7800
  -3  -7  -5 1279.36  148.37   5  0.5200
  -3 -11  -4 1234.85  157.21   5  0.7400
  -5 -13  -5 2183.69  294.46   5  0.5100
   3 -14  -7 1617.67  189.79   5  0.6900
   0  -6  -4  172.31   21.79   5  1.2300
  -4 -14  -5 2336.90  288.49   5  0.5800
   1 -14 -10 2536.06  371.08   5  0.5100
   2 -14  -7 1962.11  212.03   5  0.7000
  -3 -13  -7 1747.96  267.32   5  0.5300
   0 -16  -7 3317.59  330.46   5  0.6300
  -1 -13  -6 1335.39  187.73   5  0.7100
   1 -14  -8 2050.86  258.02   5  0.6300
  -1  -3  -1   49.83    5.09   5  2.5600
   1 -10  -6  872.38   91.60   5  0.8600
  -4  -6  -3  761.92  109.24   5  0.5500
  -3 -13  -4  874.35  146.20   5  0.7100
   4 -11  -9 1923.48  224.91   5  0.5600
  -2  -9  -6 1266.25  166.70   5  0.6300
   2  -8  -6  267.25   53.37   5  0.8800
   2  -5  -4  161.18   17.76   5  1.2400
  -4 -18  -5 2887.77  472.35   5  0.5400
   3  -7  -8 1006.19  135.32   5  0.5000
  -2 -13  -8 1268.99  271.28   5  0.5200
  -3  -6  -4  686.48   84.64   5  0.5700
   1 -12  -8  864.22  188.51   5  0.6500
  -4 -10  -5 1244.40  197.63   5  0.5500
  -4 -10  -4  920.56  149.36   5  0.6300
  -1 -15  -7 1093.82  224.66   5  0.6100
  -1  -5  -2  127.68   12.29   5  1.7300
  -4 -16  -5 1928.64  350.56   5  0.5600
  -2 -14  -8 1265.16  239.05   5  0.5200
  -2 -10  -7  471.90  109.32   5  0.5500
   3  -5  -5  154.86   30.16   5  0.8200
   3 -11  -7  736.57  120.35   5  0.7400
  -2 -17  -7 2316.27  363.69   5  0.5500
   0 -21  -9 1159.29  463.19   5  0.4800
   1  -6  -6  242.81   32.55   5  0.7500
   3 -16  -9 1222.19  266.89   5  0.5600
   2 -13  -6  900.03  145.62   5  0.7900
   1 -15 -10 2917.08  456.67   5  0.5100
  -2 -13  -5  409.18  105.84   5  0.7200
  -1 -12  -5  520.39   96.87   5  0.8100
  -4 -14  -4  878.30  211.33   5  0.6300
   0   2   7 5859.20   52.38   5  1.4700
   2   2   6 5441.98   78.60   5  0.9200
  -1   1   3  967.65   13.35   5  1.8800
   0   1   3  772.47   12.34   5  2.7800
  -3   2   7 5528.93   92.44   5  0.7900
  -2   2   8 2011.81   34.66   5  1.4000
  -2   3   9 5105.84   91.97   5  0.8100
   0   2   9 2387.03   44.51   5  1.4500
  -1   1   4  766.62   13.87   5  2.5800
   1   1   3  612.32   11.35   5  1.8400
   0   2  12 2980.48   61.07   5  1.3000
   1   2   7 1689.74   36.54   5  1.2500
  -2   2  10 1660.35   36.68   5  1.3600
  -1   3  10 2432.25   61.37   5  0.9800
   0   2   6  680.52   17.19   5  1.3900
   1   1   5  684.74   17.57   5  2.0800
  -1   3  13 2487.59   74.14   5  1.0100
   1   3  10 2602.94   82.36   5  0.8800
   1   2   6  735.22   25.04   5  1.1800
  -1   3  14 2198.71   77.45   5  1.0000
  -2   4  12 4367.72  146.71   5  0.6600
   0   2  11 1032.90   36.41   5  1.3500
   2   2   8 1441.75   51.58   5  1.0300
  -2   4  17 5293.54  192.88   5  0.7500
  -3   4  12 5285.34  187.62   5  0.5700
  -1   3  11 1765.09   59.21   5  1.0100
   1   3   9 1729.44   67.68   5  0.8500
   2   2   7 1146.81   43.82   5  0.9900
  -1   2   8  531.81   19.26   5  1.5000
  -3   2  16 1839.38   62.76   5  1.1000
   1   2  10 1014.50   39.25   5  1.2400
   1   3  14 3512.97  130.70   5  0.8800
  -1   3   8 1347.29   50.49   5  0.8200
   0   2   5  328.65   13.24   5  1.1800
   0   4  12 3382.43  135.63   5  0.7000
   1   2   8  751.08   31.50   5  1.2700
   0   3  11 1373.73   56.01   5  0.9900
   2   3  13 4379.66  167.02   5  0.8000
  -1   3  16 2691.84  101.58   5  0.9500
   0   3  13 1619.59   76.05   5  0.9800
  -3   3  15 1660.73   82.20   5  0.9100
   2   1   3  229.21   11.74   5  1.1100
   0   1   4  231.90    9.11   5  2.9500
   0   3  12  839.06   52.40   5  0.9800
   0   4  13 2835.78  143.26   5  0.7200
  -1   2  11  548.07   26.67   5  1.4200
   0   1   5  363.22   14.22   5  2.8100
   2   3   8 1820.64   95.28   5  0.6700
   0   4  10 2044.58  122.45   5  0.5900
  -4   3  20 2460.08  141.34   5  0.8100
   3   3  11 2143.72  142.97   5  0.6700
   3   3  12 2152.88  159.02   5  0.6900
   0   4  11 1565.21  111.42   5  0.6500
  -2   2   6  393.34   26.73   5  0.9300
  -4   4  14 2001.06  156.03   5  0.5800
  -1   2   6  104.49    9.43   5  1.3100
  -1   4  17 1766.92  141.14   5  0.7600
  -4   4  17 2435.97  172.67   5  0.6600
   2   4  10 2880.17  186.90   5  0.5100
  -1   1   5  148.87    8.07   5  2.7200
  -1   4  19 2403.46  174.98   5  0.7400
  -2   2   9  186.11   17.32   5  1.3500
  -3   4  14 1344.45  118.01   5  0.6700
  -4   3  18 1104.78   91.26   5  0.8200
  -2   3  19 1069.01   87.60   5  0.8900
  -2   3  14  383.84   45.43   5  0.9800
   0   2  10  227.56   21.48   5  1.4100
  -1   4  10  988.29   93.36   5  0.5700
   0   4  14  866.47  111.07   5  0.7400
   0   3   9  278.23   33.99   5  0.9300
  -1   2   5  138.21   12.98   5  1.0000
  -2   2  12  258.57   24.10   5  1.3200
  -3   5  17 2222.34  221.57   5  0.5600
  -1   1   6  112.26    7.93   5  2.6300
   1   5  17 2755.48  258.65   5  0.5600
  -3   4  16  995.48  119.20   5  0.7100
  -4   5  20 2166.55  256.82   5  0.5600
   1   3   8  752.86   57.25   5  0.7700
  -2   3  15  395.47   50.14   5  0.9700
  -5   3  12 2598.80  192.03   5  0.5600
  -2   4  10 1114.09  119.53   5  0.5000
  -3   2   8  158.37   21.18   5  0.9600
  -4   4  15 2138.61  180.83   5  0.6200
  -1   3   9  265.67   33.10   5  0.9200
  -5   4  17 2029.26  186.79   5  0.5900
  -2   3  12  281.37   43.33   5  0.9700
   0   3   7  123.73   20.41   5  0.7100
   3   3   8  650.45  106.85   5  0.5600
   1   1   4   45.84    5.68   5  2.0700
   0   3  15  246.95   50.27   5  0.9400
   1   3  19  575.01  139.29   5  0.7900
   1   3  11  456.30   64.47   5  0.9000
   1   4  14 1197.13  140.57   5  0.6900
  -3   4  17  353.83   82.53   5  0.7300
   0   0  14 8347.62  133.68   5  1.6200
   0   1  13 2496.38   59.64   5  1.5100
  -1   0  12 2831.55   68.25   5  2.0200
  -1   0  14 3083.88   77.02   5  1.7200
   0   0   8 2637.96   63.35   5  2.8300
   1   1  17 4036.00  113.85   5  1.1000
   0  -1  13 2588.60   77.97   5  1.9300
  -2   1  13 1217.86   39.97   5  1.5800
  -1   0   8 1462.50   46.20   5  3.0300
  -1   1  13 1087.11   39.33   5  1.6000
  -1   1  15 1483.02   57.21   5  1.4100
  -1   1  11  815.02   30.50   5  1.8300
   0  -3  22 4676.22  181.77   5  1.2000
  -1   1  14 1030.37   46.32   5  1.5000
   1   1  15 1533.55   68.36   5  1.2200
  -2   0  16 1512.08   64.08   5  1.5200
   0   1  12  667.61   31.93   5  1.6100
   1   1  16 1468.41   72.12   5  1.1600
  -2   0  26 5441.63  244.11   5  0.9300
   0   0  20 3389.95  138.65   5  1.1300
  -1  -1  13 1343.40   56.48   5  2.0600
   0  -1   9 1064.84   48.25   5  2.8800
   1   1  18 1809.96   93.20   5  1.0500
  -1  -1   9 1131.40   49.70   5  3.0900
   1   1  13  764.82   40.11   5  1.3500
  -3  -2  28 4577.16  252.32   5  0.9600
  -1  -1  14 1062.63   51.95   5  1.9000
  -2   0  20 1841.71   96.76   5  1.2200
   0   1  14  890.78   42.16   5  1.4200
   0  -2  19 1929.25  103.15   5  1.3600
  -1  -1  11  913.48   45.79   5  2.4800
  -2  -2  16  945.84   50.79   5  1.7600
   0  -1  12  783.99   45.74   5  2.1000
  -2   1  15  433.37   33.46   5  1.4200
   1  -1  18 2050.06  107.64   5  1.2500
  -3   0  22 1670.90  102.55   5  1.1000
   0   1  25 3688.35  240.01   5  0.8500
  -1  -2  18 1210.70   73.39   5  1.5200
  -3   2  28 4893.79  307.86   5  0.7500
  -1  -3  25 2367.58  174.33   5  1.0900
   0   1  21 1656.19  126.15   5  0.9900
   1   0  18 1275.68   81.20   5  1.1600
  -1  -1  23 1740.52  148.35   5  1.1000
   0  -1  14  936.28   57.03   5  1.7800
  -2  -3  28 3086.72  229.26   5  0.9800
  -2  -3  27 2720.74  195.13   5  1.0200
   0   1  10  241.44   17.53   5  1.8600
  -1   2  24 1719.07  155.14   5  0.8400
   0   1  16  766.90   54.63   5  1.2600
   0  -1  21 1329.06  101.50   5  1.1600
  -2  -2  18  828.73   58.80   5  1.5500
   0   0  18 1077.60   77.60   5  1.2600
  -2   0  25 2297.42  167.92   5  0.9600
  -1  -2  24 2033.62  150.10   5  1.1000
  -2   1  12  308.59   21.44   5  1.6700
  -1  -2  16  776.40   52.00   5  1.7400
   0   0  26 3206.52  250.26   5  0.8700
  -1   1  23 1273.54  141.34   5  0.9600
   0   0   4  521.21   35.76   5  5.6500
  -2  -1  26 2513.28  196.42   5  0.9900
   0  -1  16  875.08   62.86   5  1.5400
  -2   1  26 2331.10  200.48   5  0.8700
  -1  -1  16  465.17   42.42   5  1.6400
   0  -3  21 1156.48  101.94   5  1.2600
  -2  -1  15  444.37   38.40   5  1.7700
  -1   1  16  795.13   52.43   5  1.3300
  -1  -1  27 2908.51  237.04   5  0.9200
  -1  -1  22 1038.52  117.56   5  1.1500
  -2  -2  28 2422.92  212.00   5  0.9500
   1   1  22 1197.85  117.28   5  0.8900
  -1  -1  19  681.00   69.55   5  1.3500
  -3  -3  28 2044.69  196.76   5  0.9900
  -3  -1  26 1619.58  174.38   5  0.9900
  -1  -3  24 1654.65  139.41   5  1.1400
  -2   2  28 2628.86  274.21   5  0.7500
   1   1  20  787.25   86.51   5  0.9700
   0  -1  18  572.08   65.97   5  1.3600
  -4   0  34 2982.20  368.48   5  0.7100
  -3  -3  27 1681.54  162.26   5  1.0300
   0   1  18  570.75   66.11   5  1.1400
  -1   1  12  243.19   22.85   5  1.7100
  -1  -2  19  462.64   61.15   5  1.4300
  -4   0  30 2467.03  272.48   5  0.8100
  -1   1  27 2068.62  222.59   5  0.8200
  -1  -1  12  306.00   28.39   5  2.2600
  -4   2  26 1115.57  149.34   5  0.7900
  -1  -2  20  673.56   68.73   5  1.3500
  -3  -2  26 1762.09  148.01   5  1.0400
   0   0  10  324.26   25.47   5  2.2600
   1  -2  27 1829.93  259.02   5  0.8800
  -4  -4  37 4465.27  483.38   5  0.7500
  -1  -4  31 2262.26  275.14   5  0.8800
  -1   0  16  112.41   24.56   5  1.5000
  -2  -2  22  913.67   97.52   5  1.2400
   0   1  19  575.24   73.06   5  1.0900
   0  -3  27 1394.39  179.17   5  0.9600
  -3   1  20  491.21   60.44   5  1.1000
  -1   1  22  488.41   78.14   5  0.9900
  -4  -2  30 1477.89  227.20   5  0.8900
   0  -1  10  298.74   27.28   5  2.5600
  -3   1  26 1192.01  152.21   5  0.8700
   1  -1  22 1224.69  136.40   5  1.0300
  -5  -4  34 1545.69  221.66   5  0.8200
  -5  -3  34 1673.40  271.36   5  0.8000
  -1   2  19  497.09   64.04   5  1.0100
   1  -2  23 1255.14  152.30   5  1.0300
  -4   1  29  697.81  136.33   5  0.7900
   0  -2  24  519.03  110.90   5  1.0500
  -5   0  34 2722.88  411.40   5  0.7100
  -3  -2  30 1331.67  200.11   5  0.8900
   1  -4  27 1015.39  177.15   5  0.9400
  -2  -2  26  982.61  145.76   5  1.0300
   1   1  21  809.07  102.34   5  0.9300
  -2  -4  31 1063.66  205.72   5  0.9000
  -4   0  32  706.84  178.37   5  0.7600
   0  -2  16  343.49   45.91   5  1.6400
  -1  -3  31 2897.62  347.55   5  0.8500
   0  -3  25  927.18  139.58   5  1.0500
  -1  -4  32 1367.72  237.42   5  0.8400
   0  -1  19  631.56   66.64   5  1.2800
   0  -2  32 2980.53  404.54   5  0.7700
  -2   0  18  363.47   44.36   5  1.3500
   0  -4  31 1659.44  293.57   5  0.8500
  -2   1  25  746.98  140.57   5  0.9000
  -2   2  22  849.75  100.34   5  0.9200
  -2  -2  17  430.73   49.94   5  1.6500
   2   0  28 2041.19  279.06   5  0.7300
  -1  -2  30 1118.51  223.35   5  0.8600
   0  -2  30 2272.65  313.23   5  0.8300
  -1  -1   8  133.90   18.18   5  3.5200
  -4  -2  31 1155.80  160.96   5  0.8600
   0  -2  18  291.94   49.19   5  1.4400
   0   0  28 1916.47  256.28   5  0.8100
  -1  -1  26  788.65  167.64   5  0.9600
   0   0  12  145.45   22.87   5  1.8900
  -4   2  24  720.34  119.92   5  0.8300
  -1  -4  37 3180.66  486.08   5  0.7200
  -2  -5  39 3451.59  549.08   5  0.7100
   0  -3  23  611.29   83.05   5  1.1400
  -2   1  21  159.02   37.56   5  1.0600
  -3   2  26 1052.63  168.79   5  0.8000
   0   1  30 1022.30  245.79   5  0.7100
  -5  -3  33 1500.50  237.83   5  0.8200
  -2  -3  25  146.95   59.16   5  1.1200
   0  -2  25  620.21  121.39   5  1.0100
  -4  -1  28  425.05  102.04   5  0.9100
  -1  -2  25  932.69  122.02   5  1.0500
  -1   0  20  346.72   63.86   5  1.1900
   0  -2  17  397.69   53.97   5  1.5300
   0  -1  32 1354.63  282.65   5  0.7400
  -1   0  22  309.12   65.18   5  1.0800
  -2  -1  23  470.22   83.74   5  1.1300
   0  -2  14  204.92   32.06   5  1.8900
   0   2  24  446.29   95.76   5  0.8000
  -3  -3  33 2898.15  388.51   5  0.8300
   0   0   6   67.24   12.71   5  3.7700
  -1   0   9   20.46    6.32   5  2.6600
  -2  -4  17 4280.93   94.59   5  1.7300
   0  -4  13 2108.95   58.32   5  2.1200
   0  -4  12 2082.73   57.72   5  2.2800
   0  -2   7 2060.81   55.86   5  3.9300
  -1  -4  19 2612.11   85.12   5  1.5100
   0  -2   9 1547.17   45.01   5  3.0400
  -1  -3  14 1871.69   56.43   5  2.0700
  -1  -3  16 2250.55   68.74   5  1.7900
   0  -4  10 1638.74   49.19   5  2.6800
  -1  -3  10 1570.79   48.20   5  2.9300
   0  -6  18 2571.09   85.13   5  1.5200
  -1  -3  13 1840.70   57.71   5  2.2500
  -1  -4  14 1840.74   59.77   5  2.0800
  -1  -5  11 1388.78   43.19   5  2.4800
   0  -3  13 1422.73   46.68   5  2.1100
  -1  -3  11 1245.68   43.58   5  2.6700
   0  -7  18 1982.22   78.72   5  1.5000
   0  -5  10 1008.33   36.12   5  2.5400
   0  -3  11 1084.55   40.31   5  2.5100
  -1  -5  12 1273.76   46.78   5  2.3300
   0  -4  11 1118.35   41.81   5  2.4700
  -3 -10  23 2811.24  115.11   5  1.2100
  -2  -8  19 1911.64   78.24   5  1.4700
  -3  -9  22 2065.04   90.78   5  1.2800
  -1  -6  17 1504.70   62.62   5  1.6800
  -1  -8  20 1826.89   88.78   5  1.3900
   0  -7  15 1236.90   52.24   5  1.7300
   0  -6  19 1503.95   69.91   5  1.4500
   0  -6  21 1709.69   85.17   5  1.3100
   0  -6  15 1227.84   54.68   5  1.7700
  -1  -4  10  929.34   39.02   5  2.8200
  -1  -4  13  881.35   41.67   5  2.2400
  -1  -3   8  790.07   34.23   5  3.5700
  -2  -6  24 2416.19  122.49   5  1.2200
   0  -4  14  829.35   40.41   5  1.9700
  -3  -8  23 1424.83   86.47   5  1.2600
   0  -9  19 1555.18   74.72   5  1.3600
  -1  -7  22 1894.84   92.92   5  1.3000
  -1  -9  29 3229.72  199.93   5  0.9800
  -1  -6  23 1996.68  102.61   5  1.2500
  -1  -5  21 1336.39   77.37   5  1.3700
   0  -7  17 1156.20   59.47   5  1.5700
   0  -7  25 2443.12  135.52   5  1.1000
   0  -5  15  683.89   42.95   5  1.8200
   0  -4  17 1012.66   52.69   5  1.6200
  -1  -5  24 1796.89  109.28   5  1.1900
   0  -7  22 1734.19   99.20   5  1.2500
  -1  -8  22 1334.92   86.26   5  1.2800
  -2  -7  16  806.09   42.74   5  1.7300
  -1  -4  12  665.05   34.52   5  2.4100
  -1  -7  18  845.03   54.10   5  1.5600
  -1  -8  17  914.36   52.13   5  1.5800
  -3 -10  26 2228.97  138.61   5  1.1000
  -3  -7  21 1117.78   64.61   5  1.3800
  -1  -4  11  521.48   28.92   5  2.6100
  -1  -2  11  473.91   25.76   5  2.6300
  -1  -5  15  692.41   40.19   5  1.9200
   0  -5  18  844.67   58.08   5  1.5300
  -1  -9  20  933.91   65.71   5  1.3500
  -2  -7  19  757.60   55.11   5  1.5100
  -1  -6  15  503.94   36.28   5  1.8700
  -1  -6  14  539.97   32.55   5  1.9700
  -3  -8  24 1377.69   90.51   5  1.2100
  -2  -4  14  483.02   30.62   5  2.0900
   0  -9  27 2071.35  172.06   5  1.0100
  -1  -8  19 1024.67   67.16   5  1.4500
  -2  -6  21  978.70   69.43   5  1.4000
  -2  -5  19  751.81   53.48   5  1.5500
  -2  -4  20  707.59   46.92   5  1.4600
   0  -8  21  889.67   76.87   5  1.2900
  -1  -7  17  671.37   46.05   5  1.6300
  -1  -4  21  861.23   69.73   5  1.3600
   0  -4   9  367.65   23.39   5  2.9100
   0  -4  20  706.77   53.35   5  1.3600
  -4 -11  28 1936.70  146.55   5  1.0100
  -3  -5  23 1012.34   71.42   5  1.2800
  -1  -2   8  361.65   23.74   5  3.6800
  -3  -6  21  767.56   57.96   5  1.4000
  -2  -5  24 1113.22   86.07   5  1.2200
  -2  -3  14  392.54   28.55   5  2.0900
  -3  -5  20  569.00   47.85   5  1.4600
  -1 -10  25 1075.44  106.56   5  1.1100
   0  -2   6  414.60   25.50   5  4.5500
  -1 -10  22 1053.04   77.19   5  1.2300
  -3  -7  19  509.14   38.66   5  1.5000
  -2 -10  22  834.62   73.52   5  1.2400
  -1  -7  20  752.39   62.97   5  1.4200
  -4 -11  27 1479.00  130.63   5  1.0400
   0  -5  20  790.73   63.80   5  1.3800
  -2  -4  22  638.11   60.11   5  1.3200
  -4  -8  27 1466.17  115.50   5  1.0800
  -1  -5  22  666.63   70.20   5  1.3100
  -1  -6  16  404.50   35.40   5  1.7700
  -1  -9  22  467.33   63.16   5  1.2600
  -1  -3   9  259.00   20.39   5  3.2300
  -2  -5  18  438.02   41.06   5  1.6400
   0  -8  18  597.64   53.04   5  1.4600
  -1  -5  25  628.47   87.53   5  1.1400
  -4  -8  28 1270.59  126.68   5  1.0500
   0  -3   7  262.37   20.75   5  3.7700
   0  -7  20  731.45   64.93   5  1.3600
   0  -2  10  270.29   19.68   5  2.7200
  -1  -7  16  261.29   32.70   5  1.7000
  -1  -9  21  678.25   67.46   5  1.3000
  -2  -5  22  791.94   77.90   5  1.3300
  -1  -7  23  854.47   83.94   5  1.2400
   0  -5  14  332.63   29.80   5  1.9400
   0 -10  23 1007.50   95.80   5  1.1500
  -1  -8  29 1905.31  174.16   5  0.9800
  -1 -11  28 1729.81  149.25   5  0.9900
  -2  -3  15  379.94   29.90   5  1.9500
  -3  -8  28 1210.83  129.68   5  1.0500
  -2  -4  23  806.77   74.87   5  1.2500
   0  -5  17  339.05   32.55   5  1.6200
  -3  -8  21  619.52   55.90   5  1.3500
  -1  -8  25  967.06  108.73   5  1.1400
  -1  -6  21  527.46   63.64   5  1.3700
   0  -4  16  388.45   40.01   5  1.7200
  -3  -4  22  683.00   55.98   5  1.3200
  -2 -10  23  690.03   72.80   5  1.2000
   0  -8  20  596.66   62.08   5  1.3400
  -2  -5  15  243.24   28.05   5  1.9400
  -1  -7  29 1237.64  166.53   5  0.9800
  -1 -10  21  677.93   65.79   5  1.2700
  -3  -8  30 1613.60  162.32   5  0.9800
  -2  -7  17  331.08   36.93   5  1.6500
   0  -3  15  210.15   23.99   5  1.8100
  -3  -5  22  509.98   57.24   5  1.3300
  -1  -4  16  340.28   34.23   5  1.8100
   0  -5  22  586.98   70.68   5  1.2500
  -1 -10  27 1501.92  135.23   5  1.0300
  -3  -8  22  456.73   56.61   5  1.3100
   0  -1   5  232.93   20.01   5  5.4400
  -3  -8  20  457.03   43.19   5  1.4100
  -2  -6  14  167.74   21.92   5  1.9800
  -1  -5  19  321.03   46.69   5  1.5200
  -1  -5  23  710.99   84.00   5  1.2400
  -1  -6  18  449.81   44.79   5  1.5900
  -1  -5  13  168.46   23.20   5  2.1700
   0  -3  10  150.76   15.36   5  2.7500
   0  -5  11  194.64   21.07   5  2.3700
   0  -3   9  170.73   16.88   5  3.0400
  -3  -9  25  831.66   98.81   5  1.1500
   0 -11  29 1474.25  158.14   5  0.9300
   0  -6  14  321.94   32.97   5  1.8900
  -4  -8  29 1253.02  160.23   5  1.0100
  -1  -7  21  329.68   56.69   5  1.3600
  -4  -8  32 1158.15  185.41   5  0.9200
   0  -2   5  251.68   21.95   5  5.3400
  -3  -8  19  318.45   37.14   5  1.4600
  -1 -10  24  648.40   80.16   5  1.1400
   0  -6  20  401.79   45.94   5  1.3800
   0  -6  17  178.69   30.82   5  1.5900
  -2  -4  13  201.77   21.75   5  2.2300
  -3 -11  26  514.46   83.28   5  1.0700
  -2 -12  27  636.57  106.26   5  1.0200
   0  -9  23  476.42   75.52   5  1.1700
  -2  -5  23  757.12   75.60   5  1.2800
  -4  -7  33 1410.12  207.73   5  0.8900
  -1  -4   9  145.13   15.56   5  3.0600
   0  -8  23  750.13   81.42   5  1.1900
   0  -7  24  519.14   94.57   5  1.1500
  -3  -7  25  959.88   98.29   5  1.1800
   0  -6  16  278.06   35.99   5  1.6900
  -1 -10  30 1409.79  215.51   5  0.9400
   0 -10  22  575.90   71.31   5  1.1800
  -2  -9  22  394.61   64.66   5  1.2800
  -1  -9  33 1765.77  220.65   5  0.8600
   0 -11  27  784.73  110.96   5  0.9900
  -2  -6  20  328.28   46.55   5  1.4600
  -2 -11  24  591.55   77.66   5  1.1400
  -2  -8  20  446.21   53.81   5  1.4100
  -4  -6  34 1213.29  199.88   5  0.8500
  -2  -5  13  158.99   16.93   5  2.1700
  -2  -6  22  370.73   61.71   5  1.3300
  -1  -8  32  751.82  150.06   5  0.8900
  -1 -11  25  587.11   84.09   5  1.0800
  -3  -9  24  423.56   73.71   5  1.1900
   0  -8  27 1045.17  119.20   5  1.0200
  -4 -10  29  599.36  108.27   5  1.0000
  -2  -7  34 1298.43  208.97   5  0.8500
   0  -3   6   83.48   11.51   5  4.2300
   0  -7  27  952.43  124.63   5  1.0200
  -4  -6  28  720.40   97.11   5  1.0400
   0  -5  13   89.82   16.51   5  2.0700
  -2  -9  27  561.53  106.95   5  1.0700
  -2  -5  25  273.54   57.08   5  1.1600
  -2  -8  23  459.54   67.40   5  1.2500
  -3 -10  30 1468.88  173.92   5  0.9700
   0  -5  21  395.47   54.03   5  1.3100
   0  -4  15  163.63   22.98   5  1.8400
  -2  -5  27  521.17  103.58   5  1.0700
  -5  -8  36  772.31  176.83   5  0.8100
  -4 -10  32 1200.33  184.84   5  0.9200
  -1  -9  27  827.42  126.09   5  1.0500
  -2  -4  19  269.56   36.50   5  1.5500
  -4  -9  31  617.93  130.48   5  0.9500
  -3  -8  31  974.88  164.39   5  0.9500
  -3  -7  26  547.41   82.91   5  1.1300
  -3  -5  21  176.41   44.77   5  1.4000
  -1 -11  27  429.83   86.81   5  1.0200
  -1  -8  24  662.90   98.00   5  1.1800
  -5  -7  34 1091.41  177.35   5  0.8600
  -3  -6  23  245.03   47.90   5  1.2800
   0  -2   8   83.93   12.31   5  3.4400
  -4 -11  30  613.03  118.80   5  0.9600
  -1  -9  24  469.84   94.33   5  1.1600
  -4 -15  34 1233.59  232.74   5  0.8100
   0  -1   4  117.03   17.31   5  6.8700
  -1  -5  16  201.37   33.98   5  1.8000
  -3  -7  20  179.55   30.05   5  1.4400
  -4  -6  32  560.07  137.42   5  0.9100
  -4 -10  36 1544.28  262.88   5  0.8200
   0  -9  39 1751.87  342.20   5  0.7000
  -1  -6  30  769.64  130.83   5  0.9400
  -4  -9  30  643.10  109.17   5  0.9800
   0  -6  24  376.12   68.94   5  1.1500
   0 -13  28 1291.56  164.91   5  0.9300
  -1  -7  36 1833.75  291.92   5  0.7800
  -4  -8  30  397.21   99.57   5  0.9800
  -4  -7  32 1189.79  208.25   5  0.9200
  -4  -8  36 1437.47  277.48   5  0.8200
  -2  -9  25  360.42   74.40   5  1.1400
  -2  -4  18  162.21   26.27   5  1.6400
  -2 -12  31  644.41  160.12   5  0.9100
  -2 -12  26  376.71   70.12   5  1.0400
  -1  -5  14  113.98   22.88   5  2.0400
  -2 -10  39 1785.33  384.71   5  0.7400
  -4 -12  35  709.24  180.73   5  0.8300
   0  -8  17  213.30   38.49   5  1.5200
  -1 -17  37  460.88  206.61   5  0.7200
  -2  -6  32  348.40  113.08   5  0.9000
   0  -9  22  313.30   56.75   5  1.2100
  -1 -10  32  634.11  133.65   5  0.8800
  -3 -11  35  497.56  188.83   5  0.8300
  -4  -9  28  294.32   81.63   5  1.0400
  -1  -3  12   99.28   17.17   5  2.4300
  -2 -11  30  500.98  128.59   5  0.9500
  -1  -2   9   22.69    6.89   5  3.2400
  -1  -3   7   38.31    8.18   5  3.9600
  -2  -4   1 2029.87   36.68   5  2.5200
  -2  -5   3 2246.53   45.76   5  2.7900
  -2  -6   3 1536.96   37.88   5  2.4500
  -2  -6   1 1202.54   31.28   5  2.0600
  -4  -6   4 2061.50   54.32   5  1.6100
  -4  -7   4 1922.36   52.92   5  1.5400
  -4  -9   3 2575.09   69.44   5  1.3000
  -4  -6   5 1821.33   49.71   5  1.7200
  -2  -7   2 1082.23   30.64   5  2.0200
  -3  -5   2 1005.49   30.51   5  1.8800
  -3  -9   5 1414.17   45.35   5  1.6600
  -3 -10   2 1874.93   60.58   5  1.3200
  -3  -4   3  979.37   30.05   5  2.2000
  -3  -6   2  965.76   33.37   5  1.7800
  -4 -10   6 1650.52   59.75   5  1.4000
  -6  -9   7 2790.66   99.29   5  1.1300
  -3  -6   4  762.80   29.74   5  2.0800
  -2  -4   3  707.33   26.36   5  3.2000
  -3 -10   1 1293.69   53.75   5  1.2400
  -3  -5   3  662.52   25.58   5  2.0900
  -5 -14   8 2427.38  103.91   5  1.0400
  -5 -10   5 1507.82   72.50   5  1.1700
  -5 -14   7 2250.17  110.46   5  1.0200
  -4  -8   7  758.80   34.42   5  1.6500
  -5  -8   5 1209.34   57.88   5  1.2700
  -4  -9   6  905.57   42.46   5  1.5000
  -2  -7   3  526.54   22.49   5  2.1600
  -5 -10   4 1598.25   77.36   5  1.1100
  -6 -10   6 1974.01   96.25   5  1.0500
  -3  -7   3  567.48   27.84   5  1.7900
  -3  -9   3  715.72   33.15   5  1.5200
  -2  -5   1  331.05   16.63   5  2.2900
  -4  -5   4  437.75   22.29   5  1.6600
  -5 -10   6 1138.06   62.66   5  1.2200
  -2  -3   2  341.59   17.57   5  3.2200
  -2  -6   2  359.23   18.89   5  2.2700
  -3  -8   1  500.03   30.08   5  1.4100
  -3  -8   4  463.50   26.50   5  1.7400
  -4 -12   2 1160.13   74.48   5  1.0300
  -3  -6   3  403.08   22.22   5  1.9400
  -7 -12  10 1982.34  123.46   5  0.9700
  -2  -4   2  292.14   15.79   5  2.9100
  -5 -11   8  810.20   51.32   5  1.2300
  -6 -13   5 2203.33  138.77   5  0.9000
  -3  -9   2  448.00   30.55   5  1.4200
  -4  -6   6  397.51   26.05   5  1.8000
  -5  -7   5  707.37   45.01   5  1.3100
  -4 -12   4  852.84   57.02   5  1.1400
  -6  -8   6 1096.70   70.67   5  1.1000
  -5 -18   6 2993.91  196.95   5  0.8100
  -3  -7   4  343.66   22.76   5  1.9000
  -4 -13   4 1119.31   78.03   5  1.0700
  -4  -7   3  680.98   38.93   5  1.4300
  -5 -15   2 2407.96  164.46   5  0.8100
  -3 -10   3  562.80   35.73   5  1.4000
  -7 -11   8 1567.13  123.27   5  0.9500
  -4  -8   3  482.13   35.57   5  1.3600
  -4 -14   4  898.72   75.19   5  1.0100
  -3  -8   5  344.28   22.80   5  1.8200
  -5 -10   3  873.16   73.87   5  1.0400
  -4 -14   5  943.76   75.39   5  1.0500
  -4 -10   4  435.17   44.01   5  1.2900
  -3  -5   4  225.48   16.35   5  2.2500
  -8 -14  14 1805.65  143.56   5  0.8800
  -4  -7   6  364.62   26.21   5  1.7100
  -5 -12   5 1093.83   78.87   5  1.0600
  -4 -11   1 1034.49   68.40   5  1.0200
  -8 -11   8 2028.96  171.52   5  0.8200
  -6 -13   7 1654.87  122.62   5  0.9700
  -4 -13   2  896.34   77.80   5  0.9800
  -5  -8   6  547.58   43.93   5  1.3400
  -4 -11   6  480.76   41.04   5  1.3100
  -7 -10   8 1126.00  105.30   5  0.9700
  -5  -9   4  696.89   56.74   5  1.1600
  -5  -8   4  378.51   43.35   5  1.1900
  -3  -8   3  282.95   23.53   5  1.6500
  -5 -12   2  793.64   96.46   5  0.9100
  -5 -11   3  652.75   70.73   5  1.0000
  -7 -12   9  929.19   98.05   5  0.9500
  -8 -14   6 3054.07  273.62   5  0.7200
  -6 -15   5 1397.15  154.35   5  0.8300
  -4 -13   1  941.78   91.22   5  0.9300
  -5 -10   8  404.46   37.69   5  1.3000
  -7 -14   5 2325.45  209.95   5  0.7700
  -4  -9   5  275.23   30.05   5  1.4400
  -6 -14   9 1099.52  103.43   5  0.9800
  -7 -13  12  952.18  101.53   5  0.9800
  -6 -15   6 1171.47  124.51   5  0.8600
  -6 -12   5 1063.28  120.94   5  0.9300
  -9 -17  15 2049.23  224.21   5  0.7500
  -7 -15  12 1161.86  136.74   5  0.9000
  -4 -12   3  468.19   50.35   5  1.0900
  -4 -13   5  460.75   58.07   5  1.1100
  -9 -16  16 1582.14  196.93   5  0.7800
  -8 -14   8 1697.00  184.77   5  0.7700
  -4 -14   7  640.85   55.90   5  1.1100
  -7  -9   7  571.42   71.43   5  0.9500
  -4 -12   6  399.90   45.22   5  1.2300
  -4 -15   6  393.04   54.71   5  1.0200
  -5  -9   7  289.54   37.73   5  1.3300
  -6 -14   6 1054.78  123.84   5  0.9000
  -5 -13   8  648.97   63.60   5  1.1000
  -9 -15   9 2017.90  239.98   5  0.7000
  -4 -11   5  360.63   39.11   5  1.2600
  -4  -7   5  235.66   24.24   5  1.6300
  -4 -10   7  235.56   29.39   5  1.4400
  -4  -9   4  175.22   31.22   5  1.3700
  -6 -17   3 2580.00  261.71   5  0.7100
  -4 -11   2  416.66   52.49   5  1.0900
  -3  -5   5  120.08   11.84   5  2.3700
  -6 -16   8  901.37  132.80   5  0.8700
  -8 -13   9 1190.71  149.97   5  0.8200
  -8 -17   9 2291.24  259.39   5  0.7300
  -8 -13   8 1246.79  166.74   5  0.7900
  -7 -10   9  634.43   78.24   5  1.0000
  -5 -13   5  732.76   99.59   5  1.0100
  -7 -14  13  802.80   91.31   5  0.9500
  -5 -16   8  504.45   76.24   5  0.9400
  -7 -14  12  897.09  110.98   5  0.9400
  -9 -12  10 1551.98  197.07   5  0.7600
  -3  -6   5  148.15   14.10   5  2.1800
  -5 -17   3 1532.86  178.46   5  0.7800
  -6 -18   9  715.71  122.36   5  0.8200
  -5  -9   3  304.45   38.85   5  1.0800
  -5 -13   6  256.39   48.30   5  1.0400
  -6 -15   7  872.12  116.33   5  0.8900
  -1  -3   0   64.67    7.63   5  3.6700
  -5 -14   4  556.77   78.20   5  0.9200
  -4 -13   6  349.28   41.45   5  1.1500
  -5 -12   8  294.33   48.80   5  1.1700
  -7 -14  11  367.73   84.71   5  0.9300
  -8 -13  12  857.55  127.58   5  0.8800
  -5  -8   7  300.71   34.95   5  1.3900
  -7 -12  11  615.03   86.58   5  0.9900
  -7 -17   7  610.59  128.30   5  0.7500
  -3 -11   5  235.36   29.70   5  1.4000
  -5 -16   4  916.56  131.99   5  0.8400
  -5  -9   8  288.85   34.85   5  1.3700
  -9 -15  10 1231.83  253.12   5  0.7200
  -7 -16  12  941.83  116.01   5  0.8700
  -4 -11   3  296.75   44.07   5  1.1500
  -8 -10   8  688.51  100.46   5  0.8300
  -6 -19   8 1111.17  184.97   5  0.7700
  -5 -18   5 1136.93  147.29   5  0.7900
  -5 -17   5  745.47  126.89   5  0.8300
  -7 -15   5 1184.84  214.22   5  0.7500
  -4 -14   3  228.10   48.81   5  0.9700
  -7 -19  10 1488.54  191.83   5  0.7500
  -5 -16   6  547.38   94.38   5  0.8900
  -8 -17  13 1097.57  212.89   5  0.7900
  -7 -16   9  838.15  129.85   5  0.8200
  -7 -14  10  529.43  101.08   5  0.9100
  -6 -16   2  966.19  167.71   5  0.7100
  -2  -5   2   20.79    5.70   5  2.5800
  -5 -12   3  313.73   68.02   5  0.9600
  -6 -11   4  413.09   89.04   5  0.9100
  -5 -15   5  584.79   92.69   5  0.9100
  -5 -14   9  207.91   46.46   5  1.0700
  -3 -10   4  182.70   34.89   5  1.4700
  -7 -19  12  912.23  162.84   5  0.7700
  -4 -11   7   94.28   23.17   5  1.3400
  -4 -11   4  136.20   33.10   5  1.2100
 -10 -17  17  744.55  164.10   5  0.7100
  -8 -16  13  814.61  153.72   5  0.8100
  -4  -8   5  109.11   20.48   5  1.5300
  -8 -17  10  662.03  150.71   5  0.7400
  -6 -17   5  676.82  131.98   5  0.7700
  -7 -18   9  820.22  146.99   5  0.7600
  -6 -20   8  491.35  125.42   5  0.7300
  -6 -18  10  523.53  116.75   5  0.8300
  -7 -14   6  401.58   96.42   5  0.8100
  -6 -18   6  402.45  136.50   5  0.7600
  -1  -3   1   26.75    6.04   5  4.5400
  -3  -1   3 2264.72   28.67   5  1.6100
  -5   0   8 5861.98   91.83   5  0.9700
  -4  -2   4 2530.40   40.33   5  1.4000
  -2  -1   1  612.55   10.26   5  1.7900
  -3  -2   2 1488.48   25.51   5  1.6500
  -4   0   6 2334.34   41.73   5  1.1400
  -4  -2   5 2453.00   44.28   5  1.6000
  -3   0   4  931.82   18.46   5  1.3400
  -1  -1   0  373.17    7.64   5  3.3700
  -4  -1   6 1427.73   31.80   5  1.5000
  -5  -2   7 2668.78   59.06   5  1.2900
  -5  -4   3 2524.73   65.31   5  1.0200
  -6  -2   7 3408.73   93.56   5  0.9100
  -4  -1   5 1016.45   27.44   5  1.3200
  -4  -3   2 1289.98   35.88   5  1.1400
  -4  -1   4 1098.93   30.89   5  1.0900
  -5  -2   4 2100.11   61.50   5  0.8800
  -4  -2   3 1021.91   29.91   5  1.1600
  -3  -3   0  598.38   18.34   5  1.1300
  -6  -4   7 2300.13   70.20   5  1.1100
  -6  -1   9 2828.51   85.66   5  0.9300
  -4  -2   2 1065.49   36.51   5  0.9000
  -6  -3   4 3446.87  116.87   5  0.7200
  -6   0  10 2791.29   96.45   5  0.8300
  -6  -3   7 1839.01   64.85   5  1.0300
  -8  -2  12 6285.41  212.32   5  0.7500
  -5  -2   6  982.82   37.66   5  1.1700
  -8  -2  10 5525.22  217.32   5  0.6600
  -6  -2   9 1606.36   63.15   5  1.0700
  -4  -1   7  615.24   23.50   5  1.6300
  -5  -3   4  924.41   43.99   5  1.0500
  -5  -3   5  801.70   35.20   5  1.1900
  -4   1   7  655.25   30.28   5  0.8900
  -7  -3  10 2527.29  102.27   5  0.9500
  -3  -1   2  209.47   10.52   5  1.1500
  -6  -5   5 1826.20   74.81   5  0.9900
  -7   0  10 3500.27  163.12   5  0.6200
  -5  -1   6 1018.08   45.25   5  0.9600
  -5  -1   7  636.52   32.62   5  1.1000
  -5  -1   9  706.14   32.97   5  1.2700
  -7  -3   6 2651.26  140.51   5  0.6800
  -5  -2   8  717.37   34.57   5  1.3800
  -5  -4   4  624.61   35.08   5  1.1600
  -6   0   8 1610.33   91.31   5  0.6700
  -8  -2  15 2813.59  141.67   5  0.8400
  -7  -6   7 2080.21   98.87   5  0.9300
  -2  -1   2  183.76    8.42   5  2.7900
  -4  -3   1  529.53   32.69   5  0.8900
  -6  -2   6 1071.12   67.35   5  0.8100
  -8  -4   8 2844.42  165.37   5  0.7000
  -5  -4   1  995.72   76.61   5  0.7100
  -7  -6   4 1811.01  113.43   5  0.7300
  -6  -2   8  724.43   50.29   5  0.9900
  -3  -1   5  220.18   13.26   5  2.2400
  -6  -1   7 1069.43   80.70   5  0.7500
  -8  -5   8 1979.15  137.74   5  0.7500
  -5   1   9  658.67   48.57   5  0.8100
  -9  -8   6 3415.05  242.25   5  0.6100
  -5  -1   8  470.33   29.61   5  1.2000
  -7  -3  11 1068.39   73.81   5  0.9900
  -9  -3  14 2411.91  182.51   5  0.7200
  -7  -4   4 2575.45  160.79   5  0.6000
  -9  -1  15 3294.34  234.59   5  0.6300
  -7  -2  11  977.00   72.92   5  0.9100
  -4  -4   0  273.34   27.85   5  0.8400
  -3  -2   3  142.63   10.56   5  2.0500
  -2  -2   0   50.28    4.25   5  1.6900
  -8  -2  13 1413.33  115.70   5  0.7900
  -8  -4   6 1966.55  179.03   5  0.5800
  -8  -6   7 1215.09  127.17   5  0.7400
  -8  -2  14 1178.33  127.45   5  0.8200
  -4  -3   4  207.78   17.67   5  1.5800
  -9   0  14 2062.66  243.68   5  0.5200
  -5  -2   5  247.60   29.99   5  1.0300
  -6  -1   6  510.92   67.96   5  0.6400
  -9  -2  14 1555.90  169.27   5  0.6700
  -9  -8   5 3039.36  262.79   5  0.5700
  -9  -7   9 1446.08  157.34   5  0.7100
  -7  -5   7  677.90   74.86   5  0.8900
  -7  -1  12  657.44   68.14   5  0.8500
  -7  -6   5  805.38   82.21   5  0.8000
  -8  -4   5 1996.79  199.84   5  0.5200
  -7  -2   7  898.84   98.99   5  0.6500
 -11  -6  13 2798.92  283.98   5  0.5800
 -11   0  20 2968.70  341.60   5  0.4800
  -5  -4   2  226.10   33.43   5  0.8600
 -10  -1  19 1362.46  246.12   5  0.6000
  -6  -5   1  669.75   91.29   5  0.5900
  -6  -5   3  392.02   59.45   5  0.8000
 -12  -8  12 2988.53  417.74   5  0.5100
 -11  -8  12 1655.86  236.78   5  0.6000
  -8  -5   7  905.54  126.48   5  0.7000
  -3  -1   4   63.51    7.23   5  1.9900
  -8  -1  13  672.09  101.60   5  0.7000
 -10  -3  13 1324.77  210.30   5  0.5700
  -7  -2  12  443.16   63.41   5  0.9500
  -7  -6   6  531.69   66.77   5  0.8700
 -11  -3  15 1613.88  229.92   5  0.5200
  -7  -5   6  369.60   69.52   5  0.8300
  -6  -5   6  163.24   37.49   5  1.0800
  -5   1   8  522.92   55.54   5  0.7000
  -9  -3   9  659.78  139.89   5  0.5400
  -7  -2   9  528.42   66.28   5  0.8000
  -7  -1  10  386.96   69.67   5  0.7500
  -7  -4   6  273.80   71.73   5  0.7600
 -10  -5  14 1477.14  189.92   5  0.6800
  -9  -3  13  738.06  139.58   5  0.6900
  -8  -6   3 1726.81  262.77   5  0.5100
  -7  -4   7  414.99   72.08   5  0.8400
 -10  -4  14 1432.65  213.63   5  0.6500
 -11  -4  16 1231.12  220.28   5  0.5800
  -7  -6   1  713.34  107.18   5  0.5000
  -6  -5   2  268.02   57.53   5  0.7000
  -8  -1  12  578.08  103.16   5  0.6600
  -9  -3  10  647.16  115.89   5  0.5800
  -5  -5   0  309.83   53.21   5  0.6800
  -9   1  15 2076.23  279.66   5  0.4700
  -5  -4   5   49.98   19.52   5  1.2800
  -2   0   3    4.63    1.25   5  2.1500
  -4  -2  13 4981.58   99.63   5  1.7800
  -4  -1  11 2802.84   57.21   5  1.7400
  -2   0  10 1917.39   39.84   5  2.3000
  -2   0   8 1675.32   35.11   5  2.6800
  -4  -2  12 4033.97   84.61   5  1.8400
  -4  -1  17 1613.47   57.91   5  1.4100
  -3   0  14 1841.46   50.17   5  1.6200
  -3  -1  15 2061.00   60.78   5  1.6900
  -3  -1  12 1202.10   40.48   5  2.0100
  -5  -2  15 1948.53   66.95   5  1.4300
  -3  -2  16 1944.66   64.38   5  1.7000
  -4  -2  14 1633.33   59.47   5  1.7100
  -3   0  10  643.11   23.36   5  1.9400
  -5  -4  17 1772.48   65.89   5  1.4600
  -2  -1  11  993.79   36.32   5  2.4100
  -8  -2  24 5764.44  226.12   5  0.8500
  -6  -4  21 3280.98  128.62   5  1.1800
  -6  -1  21 1940.87  112.28   5  1.0300
  -5  -3  17 1990.88   83.34   5  1.4200
  -5  -2  14 1222.03   52.31   5  1.4600
  -3  -2  14 1180.22   46.74   5  1.9200
  -5   0  20 1957.61   87.39   5  1.0700
  -2  -1   7  975.68   39.74   5  3.4200
  -5  -1  17 1361.08   67.62   5  1.2700
  -3  -1   9  652.85   28.11   5  2.3300
  -3  -2  10  874.09   38.66   5  2.4100
  -7  -4  21 2939.43  146.01   5  1.0700
  -7  -5  23 2975.71  148.17   5  1.0500
  -5  -3  21 1692.81   93.52   5  1.2400
  -5  -1  21 1665.57   90.77   5  1.1200
  -2  -1   8  575.11   29.75   5  3.1400
  -4  -1  12  584.39   28.98   5  1.7000
  -4   0  18  911.89   50.30   5  1.2500
  -5  -1  14  690.62   40.18   5  1.3500
  -5  -3  29 3522.68  192.76   5  0.9300
  -6  -1  18 1310.44   74.00   5  1.0900
  -7   0  24 2834.20  165.61   5  0.8200
  -3  -1  16  645.82   36.34   5  1.6000
  -6  -2  16 1109.16   61.53   5  1.2100
  -4  -3  16  777.27   43.09   5  1.6400
  -4  -3  14  767.41   43.43   5  1.7800
  -5  -2  19 1411.93   75.50   5  1.2700
  -7  -2  18 1417.66   90.60   5  1.0200
  -6   0  20 1300.50   94.17   5  0.9700
  -4  -2  15  750.01   46.17   5  1.6400
  -5  -3  20 1180.21   77.62   5  1.2800
  -5  -2  22 1036.10   76.29   5  1.1500
  -4   1  20  737.11   53.91   5  1.0500
  -6  -2  28 2783.62  185.63   5  0.9000
  -4  -1  20  797.29   59.97   5  1.2400
  -9  -2  24 2112.39  184.93   5  0.7700
  -1   0   4  257.31   16.96   5  5.3400
  -6  -2  20 1006.57   83.78   5  1.1200
  -3   0  12  224.69   18.70   5  1.7800
  -5  -1  15  421.84   37.43   5  1.3000
  -6  -2  18  640.05   56.36   5  1.1700
  -5   0  18  433.08   48.99   5  1.1300
  -3  -1  11  305.60   24.41   5  2.1300
  -7  -1  23 1278.60  127.37   5  0.9000
  -5  -3  16  392.56   45.28   5  1.4600
  -7  -3  26 1729.67  172.14   5  0.9300
  -7  -2  29 1508.68  203.36   5  0.8300
  -4  -1  15  339.31   31.66   5  1.5300
  -6  -3  26 1198.63  124.02   5  0.9900
  -8  -5  29 2820.89  237.74   5  0.8600
  -7  -4  22 1078.44  117.22   5  1.0500
  -6   0  24  838.16  109.29   5  0.8900
  -5  -1  20  554.66   56.25   5  1.1600
  -5  -3  19  492.93   56.36   5  1.3300
  -6  -2  26 1213.08  127.02   5  0.9500
  -7  -5  29 1554.03  184.76   5  0.9100
  -9  -6  31 3463.13  313.67   5  0.7900
  -7  -5  22  841.52   92.67   5  1.0700
  -7  -2  27 2025.98  196.62   5  0.8700
  -8  -4  31 2059.85  222.51   5  0.8000
  -6  -3  21  867.68   94.02   5  1.1400
  -3  -1   8  171.04   14.89   5  2.4100
  -4  -2  16  367.51   38.24   5  1.5700
  -6  -4  20  540.12   63.20   5  1.2100
  -7  -4  27 1485.82  178.58   5  0.9400
  -5  -2  26 1155.61  113.21   5  1.0000
  -4   0  20  323.93   41.31   5  1.1500
  -6  -3  25 1017.70  115.99   5  1.0200
  -7   0  26 1440.76  152.84   5  0.8000
  -6  -1  25  762.99  101.53   5  0.9300
  -3  -2  12  210.77   22.04   5  2.1600
  -5  -3  18  459.47   50.36   5  1.3700
  -8  -5  27 1464.06  187.62   5  0.8900
  -4  -2  22  520.41   54.65   5  1.2100
 -10  -3  26 2654.57  269.41   5  0.7200
  -5  -1  22  334.45   49.43   5  1.0800
  -6  -3  19  485.65   65.86   5  1.2000
  -8  -3  25 1492.15  150.54   5  0.8700
  -3  -2  11  194.62   19.49   5  2.2900
  -8  -3  30 1119.26  172.33   5  0.7900
  -4  -1  10   98.17   13.74   5  1.7500
  -6  -4  32  887.92  143.50   5  0.8500
  -7   0  30 1184.59  183.27   5  0.7300
  -5  -3  25  401.13   79.13   5  1.0700
  -6   0  22  418.43   68.02   5  0.9300
  -2  -1   9   74.86   12.34   5  2.8700
  -8  -3  33 2141.32  300.94   5  0.7500
  -7  -3  27 1628.05  172.62   5  0.9100
  -4  -1  19  327.26   43.65   5  1.3000
  -7  -1  24  812.85  119.66   5  0.8800
  -6  -3  20  382.19   62.66   5  1.1700
  -2  -1   6  113.96   14.29   5  3.6700
  -4  -1  22  357.25   53.36   5  1.1500
  -6  -3  24  583.02  100.98   5  1.0500
  -5  -1  13  178.00   23.11   5  1.3700
  -4  -2  20  365.17   49.43   5  1.3200
  -6  -2  29 1477.13  181.96   5  0.8700
  -5  -1  27  843.09  117.68   5  0.9200
  -7  -2  31 1912.66  243.58   5  0.7900
  -3  -1  14  110.58   17.00   5  1.7900
  -9  -3  24 1577.33  192.79   5  0.8000
  -5   0  24  490.65   86.79   5  0.9500
  -9  -6  35 2623.98  365.59   5  0.7300
  -7  -4  28  801.31  123.88   5  0.9100
  -5  -2  18  586.64   61.43   5  1.3200
  -7   0  32 1317.67  233.38   5  0.7000
  -5  -1  18  145.34   33.22   5  1.2300
  -6  -1  26  922.48  138.27   5  0.9000
  -4  -1  13  108.83   18.40   5  1.6400
  -6  -4  22  395.78   73.16   5  1.1500
  -7  -1  28  737.92  149.61   5  0.8100
  -9  -5  28 1324.81  205.73   5  0.8200
  -8  -2  20  350.40   86.01   5  0.8800
  -5  -1  23  290.13   56.52   5  1.0500
 -10  -7  32 1497.16  266.46   5  0.7400
  -8  -1  23  590.55  102.29   5  0.8100
  -3  -2  15  125.00   21.32   5  1.8000
  -4  -3  15   96.35   20.07   5  1.7100
  -4  -2  23  304.15   55.91   5  1.1600
  -4  -2  18  246.84   33.99   5  1.4300
  -5  -3  15   86.05   22.30   5  1.5100
  -7  -1  29  562.17  117.06   5  0.7900
  -7  -3  32 1319.38  218.34   5  0.8000
  -6  -4  28  282.74   84.77   5  0.9600
  -6  -1  31  666.11  131.59   5  0.7900
  -7  -5  26  459.48   87.49   5  0.9800
  -6  -2  24  699.49  109.61   5  1.0100
  -3  -2  17  154.71   25.84   5  1.6000
  -8  -2  30 1264.32  229.81   5  0.7700
  -9  -6  29  634.28  162.91   5  0.8200
  -8  -4  25  460.15  135.96   5  0.9100
  -7  -1  19  361.22   73.77   5  0.9500
  -3  -7  12 2594.53   74.25   5  1.9500
  -5  -7  16 3556.59  105.88   5  1.4700
  -4  -7  10 1991.42   59.49   5  1.8100
  -4  -7  13 2547.12   80.29   5  1.7400
  -2  -6   9 1597.16   49.26   5  2.4900
  -3  -6   9 1745.22   55.97   5  2.2400
  -2  -6   8 1408.52   45.56   5  2.5700
  -4  -6  15 1933.39   67.39   5  1.7000
  -5 -10  20 4043.70  142.31   5  1.2400
  -3  -4   9 1272.43   44.97   5  2.5200
  -5  -9  15 2779.45   98.14   5  1.4000
  -2  -3   7 1212.81   44.22   5  3.5000
  -3  -5   9 1011.03   41.29   5  2.3900
  -4 -12  18 2162.84   99.42   5  1.2500
  -4 -10  13  790.00   51.09   5  1.4900
  -6  -9  19 2296.12  115.32   5  1.2100
  -4  -9  13 1102.01   56.95   5  1.5700
  -3  -8  11  666.89   38.13   5  1.8700
  -3  -7  10  729.65   37.38   5  2.0500
  -5  -8  15 1250.16   68.26   5  1.4600
  -5 -11  15 1622.27   88.87   5  1.2900
  -6 -11  18 2070.08  118.94   5  1.1600
  -4 -12  16 1634.15   83.21   5  1.2800
  -5  -8  19 1528.66   83.18   5  1.3400
  -4  -9  20 1354.46   77.59   5  1.3300
  -4  -8  11  752.06   40.80   5  1.7000
  -5  -9  13  907.37   55.23   5  1.4300
  -4  -6  11  666.88   35.83   5  1.8800
  -4 -10  21 1249.83   82.45   5  1.2600
  -3  -6  12  650.32   38.33   5  2.0600
  -4  -7  12  681.72   43.60   5  1.7700
  -4  -8  16  854.94   53.26   5  1.5400
  -5 -12  24 2170.44  143.89   5  1.0700
  -5 -11  18 1246.54   90.31   5  1.2400
  -5  -9  17  849.21   63.74   5  1.3600
  -6  -7  19 1047.87   73.74   5  1.2600
  -6 -13  17 1421.33  103.08   5  1.0900
  -4  -6  14  551.99   36.89   5  1.7500
  -6 -10  18 1287.79   88.94   5  1.2000
  -2  -5   9  437.02   27.39   5  2.7100
  -6  -8  19 1448.46   87.85   5  1.2400
  -4 -11  19 1215.77   85.24   5  1.2700
  -5 -12  19 1432.24   95.42   5  1.1700
  -5 -10  17 1210.31   83.01   5  1.3100
  -2  -4   9  393.48   25.02   5  2.9700
  -3  -6  10  458.68   29.60   5  2.1900
  -4 -11  18  905.02   69.19   5  1.3000
  -5 -16  22 1677.92  138.88   5  0.9700
  -6 -13  19 1724.53  124.34   5  1.0700
  -7  -9  20 1244.44  108.86   5  1.1000
  -3  -9  13  560.28   39.68   5  1.6800
  -8 -12  21 2146.16  171.81   5  0.9500
  -5 -14  23 1233.04  122.28   5  1.0300
  -4 -10  20  867.33   71.76   5  1.2900
  -3  -5   8  313.63   22.93   5  2.4400
  -4  -8  12  370.31   33.67   5  1.6800
  -4  -8  17  623.47   51.67   5  1.5000
  -2  -4   7  268.96   22.80   5  3.2400
  -3  -4  10  302.58   23.22   5  2.4300
  -3  -6  14  298.99   26.98   5  1.9000
  -4  -9  21  570.54   53.94   5  1.2900
  -7 -10  23 1332.90  120.09   5  1.0400
  -3  -5  12  295.97   27.08   5  2.1500
  -4  -9  15  458.42   42.05   5  1.5200
  -4  -9  18  644.66   58.30   5  1.4100
  -5 -10  24 1182.80   98.82   5  1.1200
  -6  -9  18  614.89   65.02   5  1.2300
  -6 -12  25 1348.59  133.10   5  1.0100
  -2  -3   6  284.31   25.05   5  3.6900
  -6 -11  19  608.68   80.24   5  1.1400
  -4  -7  11  370.75   30.90   5  1.7900
  -5  -6  15  287.87   34.10   5  1.5300
  -4 -10  14  416.62   41.62   5  1.4600
  -3  -6  11  297.07   25.42   5  2.1300
  -5 -10  22  651.29   77.40   5  1.1800
  -3  -9  12  338.54   31.47   5  1.7100
  -3  -7  16  245.03   26.90   5  1.6900
  -5  -7  15  460.92   43.20   5  1.5000
  -6 -11  26 1498.49  133.03   5  1.0100
  -7  -9  22  917.58  104.31   5  1.0700
  -6 -11  24 1418.24  139.43   5  1.0600
  -6 -11  15  510.39   55.32   5  1.1800
  -4  -7  16  395.70   39.56   5  1.6000
  -5 -12  18  701.73   82.78   5  1.1900
  -8  -9  25 1406.83  134.96   5  0.9500
  -8 -14  26 1658.96  197.32   5  0.8700
  -4 -10  16  446.35   47.92   5  1.4200
  -6 -17  23 1126.09  151.53   5  0.8900
  -6 -12  18  509.17   79.47   5  1.1200
  -6 -13  20 1023.15  114.85   5  1.0600
  -5 -11  26  897.31  112.32   5  1.0500
  -6 -16  30 2354.94  243.86   5  0.8400
  -7 -15  23 1102.39  155.40   5  0.9200
  -3  -5  11  248.94   26.59   5  2.2400
  -6 -11  23  492.29   93.20   5  1.0800
  -7 -14  22  787.78  119.61   5  0.9500
  -6 -10  19  478.66   64.86   5  1.1800
  -7 -12  22  806.96  111.38   5  1.0100
  -5 -13  23  868.78  102.18   5  1.0600
  -6  -9  17  412.72   63.50   5  1.2500
  -1  -2   4  223.33   26.06   5  6.1700
  -5 -14  24  562.84  109.56   5  1.0000
  -7 -15  26 1067.63  154.32   5  0.8900
  -7 -13  31 1069.16  159.01   5  0.8500
  -4  -9  16  200.07   38.69   5  1.4800
  -9 -12  25 1106.09  180.30   5  0.8600
  -8 -13  26 1222.56  155.67   5  0.8900
  -6 -10  21  412.97   61.13   5  1.1400
  -7 -13  17  284.07   58.14   5  1.0100
  -7 -11  25  827.44  119.24   5  0.9900
  -7 -15  27 1181.38  210.35   5  0.8800
  -9 -11  28  748.02  160.48   5  0.8400
  -2  -5   7   94.68   13.00   5  2.9300
  -8 -13  27 1332.11  195.45   5  0.8800
  -6 -12  16  224.17   47.09   5  1.1400
  -5 -10  18  205.47   53.00   5  1.2800
  -8 -16  25 1012.07  190.90   5  0.8300
  -7 -12  23  560.57   96.26   5  1.0000
  -2  -4   8   94.50   13.73   5  3.0900
  -4  -8  15  288.76   37.95   5  1.5800
  -4  -8  13  181.32   28.90   5  1.6500
  -5 -15  20  725.67   96.21   5  1.0300
  -4  -8  19  412.75   45.30   5  1.4100
  -4  -8  14  353.81   38.90   5  1.6200
  -9 -17  33 2421.61  417.75   5  0.7300
  -6 -12  23  648.06   94.87   5  1.0500
  -6 -15  24  971.74  141.76   5  0.9400
  -5 -13  22  391.50   71.13   5  1.0800
  -7 -14  34 1667.01  229.55   5  0.8000
  -7 -13  19  600.90   81.18   5  1.0100
  -4  -5  12  150.81   23.70   5  1.9100
  -3  -6  13  100.55   18.14   5  1.9800
  -3  -8  13  163.09   25.10   5  1.7900
  -7 -14  21  784.62  113.53   5  0.9600
  -5 -10  19  324.31   49.23   5  1.2600
  -1  -3   4  140.80   16.12   5  5.1300
  -9 -14  29  987.04  154.33   5  0.8000
  -2  -5  10  104.59   16.32   5  2.5800
  -5 -12  25  630.04   95.97   5  1.0500
  -5 -13  19  507.98   76.20   5  1.1300
  -4 -11  15  352.79   48.07   5  1.3700
  -3  -8  15   82.96   18.78   5  1.6800
  -5 -16  21  832.39  116.02   5  0.9800
  -6 -16  21  502.12   98.88   5  0.9400
  -5 -12  27  821.61  105.62   5  1.0000
  -5 -10  23  328.12   59.31   5  1.1500
  -5 -13  18  575.65   92.06   5  1.1400
  -6 -15  20  396.38   79.73   5  0.9800
  -3  -5  10  122.32   17.17   5  2.3300
  -8 -13  33 1942.78  278.51   5  0.8000
  -6 -14  29 1139.59  186.53   5  0.8900
  -7 -11  26  660.81  120.63   5  0.9700
  -6 -10  25  450.21   82.44   5  1.0600
  -9 -13  26 1152.04  189.75   5  0.8400
  -8 -11  30  665.39  139.44   5  0.8600
  -3 -10  13  145.93   25.59   5  1.5800
  -9 -16  24  930.72  201.13   5  0.8000
  -9 -12  30 1298.65  211.87   5  0.8100
  -4  -7  14  118.50   22.03   5  1.7000
  -6  -9  20   96.64   37.39   5  1.1900
  -5  -9  20  255.35   48.40   5  1.2700
  -9 -11  27  977.37  178.09   5  0.8500
  -6 -16  24  759.78  138.06   5  0.9200
  -7 -11  24  387.69   85.39   5  1.0000
  -3  -9  14  153.88   29.64   5  1.6400
  -3  -7  13  132.85   22.80   5  1.8900
  -4  -6  13  129.76   23.47   5  1.8000
 -10 -16  30 1554.06  288.59   5  0.7300
  -3  -6   8   98.39   15.37   5  2.2700
  -7 -13  22  335.43   75.92   5  0.9800
  -9 -14  27  722.57  181.18   5  0.8200
  -6 -15  25  297.71  100.69   5  0.9300
  -7 -14  19  494.02  132.75   5  0.9700
  -5  -5   8 5305.75  111.53   5  1.5700
  -3  -2   6 2972.61   64.76   5  2.6600
  -3  -2   7 3262.01   72.18   5  2.6800
  -4  -4   5 2356.20   52.98   5  1.8100
  -3  -3   8 2349.24   53.93   5  2.6700
  -5  -3  12 3437.99   83.15   5  1.5900
  -3  -2   5 1739.25   43.39   5  2.5700
  -5  -3   9 3035.43   74.87   5  1.5500
  -4  -2   8 1266.26   37.75   5  1.9200
  -4  -3   7 1447.08   47.80   5  1.9800
  -4  -5   9 1601.86   63.98   5  2.0000
  -5  -6   9 1860.56   64.89   5  1.5800
  -6  -3  12 1235.09   57.30   5  1.2800
  -5  -5  13 1594.05   61.44   5  1.6000
  -6  -4  14 2489.21   95.07   5  1.3400
  -6  -4  12 2154.42   83.90   5  1.3300
  -4  -3   6  651.88   27.17   5  1.8900
  -5  -3  10 1491.01   57.12   5  1.5800
  -3  -4   6  720.67   30.43   5  2.6100
  -4  -3   8 1093.35   49.50   5  2.0200
  -6  -3  13 1606.52   74.80   5  1.2900
  -4  -3  10 1022.03   44.55   5  2.0100
  -4  -5   8  730.74   32.58   5  1.9900
  -5  -6  11 1064.58   51.74   5  1.6100
  -9  -6  15 4944.30  234.94   5  0.8600
  -7  -9  13 1695.25   88.99   5  1.1200
  -6  -7   9 1478.22   75.24   5  1.2700
  -8  -5  19 2851.25  143.55   5  1.0000
  -6  -5  14 1197.73   68.28   5  1.3600
  -9  -6  17 3623.16  218.69   5  0.8800
  -6  -7  12 1280.25   72.20   5  1.3400
  -6  -5  16 1251.28   63.57   5  1.3300
  -7  -7  10 2342.13  120.78   5  1.0800
  -6  -4  13 1315.22   71.97   5  1.3400
  -8  -6  19 3654.48  206.33   5  1.0100
  -7 -10  14 1267.85   90.27   5  1.1000
  -6  -5  15 1034.95   61.27   5  1.3500
  -7  -5  17 1964.51  116.59   5  1.1500
  -5  -5   7  829.56   48.26   5  1.5100
  -6  -6   9 1241.54   80.18   5  1.2800
  -9 -10  13 4233.83  262.19   5  0.8400
  -8  -4  17 3118.02  202.82   5  0.9700
  -5  -4  12  621.08   42.19   5  1.6300
  -7  -8  12 1244.31   91.10   5  1.1300
  -7  -6  18  778.38   66.06   5  1.1500
  -4  -4   6  439.24   33.15   5  1.9200
  -9  -5  17 2427.90  173.73   5  0.8600
  -5  -5  12  542.60   36.17   5  1.6300
  -9 -10  22 1911.05  170.60   5  0.9000
  -5  -7  10  468.03   32.69   5  1.5500
  -8 -11  16 1629.64  129.55   5  0.9700
  -7  -4  16  981.00   82.63   5  1.1300
 -10  -8  18 3413.59  290.53   5  0.8000
  -5  -5   9  435.85   33.28   5  1.6100
  -7  -7  18  933.93   72.46   5  1.1500
  -8  -7  21 1417.92  116.96   5  1.0000
  -5  -4  10  452.99   38.84   5  1.6300
  -8  -8  19 1532.48  119.09   5  1.0200
  -4  -4   7  325.39   24.27   5  2.0000
  -6  -4  11  758.72   60.21   5  1.3200
  -2  -2   3  356.85   26.35   5  3.8400
  -4  -2   9  448.52   33.56   5  1.9400
  -7  -8  11  928.36   85.89   5  1.1000
  -8  -6  20 1182.95  127.26   5  1.0100
  -6  -8  12  499.73   47.66   5  1.3100
  -7  -8  16  724.48   63.36   5  1.1500
  -5  -4   9  367.61   36.26   5  1.6000
  -9  -4  18 1507.55  139.58   5  0.8400
  -9  -9  13 2356.31  223.64   5  0.8500
  -9  -7  14 1249.87  156.45   5  0.8600
  -8  -6  18 1507.21  142.58   5  1.0200
  -6  -7  10  604.59   59.45   5  1.3000
 -11 -11  18 2035.01  280.95   5  0.7200
  -3  -3   5  136.59   15.84   5  2.6300
  -8 -10  16 1002.35  104.60   5  0.9900
  -8  -8  14  935.69  110.76   5  1.0000
  -8  -5  17  809.32   97.65   5  1.0000
 -10  -7  24 2935.90  320.88   5  0.8100
 -10  -5  19 1762.10  193.05   5  0.7600
  -5  -6  10  213.82   25.11   5  1.6000
  -4  -4  10  170.09   20.52   5  2.0300
 -10 -10  13 2562.36  301.35   5  0.7300
  -7  -6  17  440.63   64.83   5  1.1600
  -7  -3  14  548.35   54.73   5  1.0700
 -10  -8  24 1355.55  223.10   5  0.8100
  -6  -7  13  490.62   46.75   5  1.3500
  -8  -6  17  969.52  108.95   5  1.0200
  -9  -8  22 1220.52  156.37   5  0.9000
 -10 -11  19 1822.36  221.55   5  0.8000
  -7  -5  13  547.49   69.89   5  1.1400
 -10  -6  22 1814.68  231.37   5  0.7900
  -4  -3   9  206.43   25.22   5  2.0300
  -6  -6  15  416.94   47.26   5  1.3500
  -9 -12  19  730.41  111.46   5  0.8700
 -10  -6  20 1336.03  196.23   5  0.7900
  -5  -4  11  190.40   30.84   5  1.6300
 -10  -8  23 1116.70  185.34   5  0.8200
  -8  -8  15  536.20   87.27   5  1.0100
  -7  -4  15  345.57   71.14   5  1.1300
 -10  -5  20  960.61  182.54   5  0.7700
 -10  -7  17 1500.89  205.81   5  0.7800
  -8  -5  15 1373.04  125.59   5  0.9800
  -7  -9  14  340.79   54.74   5  1.1300
  -8  -7  20  664.48   97.78   5  1.0100
 -10 -12  22 1186.72  176.65   5  0.8000
 -10 -12  20 1234.69  185.89   5  0.8000
  -3  -3   7   98.76   12.78   5  2.7100
  -8  -9  15 1207.88  122.41   5  1.0000
  -2  -2   5  101.02   14.85   5  4.0400
  -3  -3   6   81.88   11.97   5  2.7100
 -10 -11  16  741.44  144.32   5  0.7800
  -7  -7  17  299.04   57.73   5  1.1600
  -7  -7   9  548.03   76.06   5  1.0500
  -9  -5  19 1003.63  135.22   5  0.8700
  -9  -7  16  744.36  132.01   5  0.8800
 -10  -7  23 1161.76  194.15   5  0.8100
  -7  -5  14  267.71   59.73   5  1.1500
  -3  -3   4  110.81   13.94   5  2.4700
  -9  -5  16  418.58   84.75   5  0.8500
  -4  -5   7  137.40   20.62   5  1.9500
  -9  -9  16  772.32  137.51   5  0.8900
  -8  -9  17  392.71   88.54   5  1.0100
  -6  -3  11  242.46   40.54   5  1.2600
  -9  -6  16  577.05  113.47   5  0.8700
  -7  -6  11  425.24   77.69   5  1.1100
  -9  -7  20  750.51  161.82   5  0.9100
  -9  -4  19  375.05   86.10   5  0.8400
  -9  -6  21  695.22  167.22   5  0.8900
  -6  -6   8  218.71   41.17   5  1.2300
  -5  -4   8   70.79   14.28   5  1.5300
 -11  -9  28  532.17  156.73   5  0.7400
 -11  -8  20 1489.14  265.27   5  0.7200
  -4   1 -10 2200.75   55.21   6  1.8700
  -2   0 -10 1706.87   42.55   6  2.3300
  -4  -1 -10 2245.80   57.28   6  1.9700
  -3  -2 -10 2154.81   55.57   6  2.1800
  -2   0  -6 1742.24   47.84   6  3.4600
  -3   0 -14 2028.19   56.90   6  1.6500
  -4   0 -14 1671.99   58.70   6  1.5500
  -4  -2 -14 1576.64   59.18   6  1.5900
  -5   0 -16 2034.59   79.43   6  1.3200
  -4   0 -10  998.26   39.51   6  1.9400
  -5  -1 -17 1789.86   80.39   6  1.2900
  -3  -1  -9  914.44   37.58   6  2.3500
  -5   0  -8  932.18   41.46   6  1.9100
  -2   1  -6  547.68   22.67   6  3.1800
  -4  -1  -8  812.54   34.60   6  2.2200
  -2   0  -8  593.03   26.00   6  2.8000
  -2   0 -12  545.64   25.85   6  1.9800
  -2  -1  -6  662.72   30.99   6  3.5200
  -4  -1 -15  984.95   52.06   6  1.5000
  -2  -1  -7  617.35   28.43   6  3.1700
  -7   0 -14 1737.33   88.53   6  1.2500
  -4  -2 -13  766.74   39.06   6  1.6700
  -2  -1  -5  669.87   31.87   6  3.9400
  -5   1 -17 1602.71   79.45   6  1.2400
  -1   0  -6  444.14   21.33   6  3.9400
  -4  -1 -16  920.46   51.76   6  1.4300
  -4   0  -6  570.08   27.58   6  2.4400
  -4   1 -15 1016.52   50.56   6  1.4300
  -4  -2  -9  553.47   29.00   6  2.0900
  -4   2 -13  672.95   37.40   6  1.5100
  -8   0 -20 2540.42  168.66   6  0.9700
  -4  -1 -14  618.97   39.97   6  1.5800
  -3  -1  -8  465.15   25.09   6  2.5300
  -3   1  -8  443.43   24.61   6  2.3600
  -3  -1 -16  640.19   40.06   6  1.4900
  -4   1 -16  903.53   52.41   6  1.3600
  -4   0 -20 1141.19   76.22   6  1.1600
  -4  -2 -15  829.02   49.05   6  1.5100
  -9   0 -18 2945.04  184.63   6  0.9700
  -5  -1 -10  459.42   31.60   6  1.7700
  -4  -1  -7  413.34   23.60   6  2.3500
  -4   2 -12  438.57   30.71   6  1.5900
  -5  -3 -19 1109.12   76.19   6  1.1900
  -4  -2 -12  552.24   36.52   6  1.7700
  -4   1  -9  431.62   26.71   6  1.9700
  -5   1 -23 1231.06  117.95   6  0.9800
  -6   2 -16 1018.97   76.09   6  1.1800
  -4  -1  -9  444.44   29.25   6  2.0900
  -5  -3 -15  806.83   56.58   6  1.4100
  -5   2 -11  517.52   37.03   6  1.5400
  -6  -2 -16 1017.74   69.41   6  1.2700
  -6   1 -12  620.13   46.78   6  1.4100
  -6  -1 -12  644.28   44.67   6  1.4800
  -5   1 -10  424.86   29.84   6  1.6800
  -3   1 -13  321.57   24.93   6  1.6900
  -3  -1 -13  385.12   30.93   6  1.7900
  -8   0 -12  759.46   65.26   6  1.2200
  -8  -3 -19 1549.23  136.92   6  1.0200
  -3   0 -12  322.16   24.75   6  1.8700
  -5  -1 -23 1176.25   98.87   6  1.0100
  -6   2 -14  636.72   51.84   6  1.2700
  -6  -1 -13  648.09   49.78   6  1.4200
  -7  -5 -21 1572.30  130.37   6  1.0000
  -4   0 -22  834.32   79.27   6  1.0700
  -5  -2 -11  489.95   37.41   6  1.6900
  -6   0 -12  404.62   41.31   6  1.4500
  -5   0 -18  781.04   67.58   6  1.2200
  -6   1 -13  523.30   48.42   6  1.3600
  -6  -2 -14  490.31   53.24   6  1.3700
  -6   2 -17  596.05   66.84   6  1.1400
  -6  -2 -17  772.21   72.82   6  1.2200
  -3   0 -16  358.23   30.33   6  1.4700
  -4   0 -18  512.95   53.15   6  1.2700
  -8   0 -14  616.34   69.30   6  1.1500
  -3  -1 -11  203.52   21.92   6  2.0400
  -5  -2 -14  404.57   40.34   6  1.4800
  -7  -2 -13  551.03   53.79   6  1.3100
  -6  -1 -15  529.27   67.92   6  1.3100
  -3  -2  -9  194.07   18.66   6  2.3400
  -7  -5 -23 1310.58  142.32   6  0.9400
  -4  -2 -18  375.73   48.25   6  1.3000
  -3   0 -18  274.42   36.71   6  1.3200
  -3   0  -8  217.35   19.32   6  2.4900
  -6   1 -11  288.37   33.04   6  1.4700
  -3   1 -11  188.61   20.96   6  1.9100
  -8  -1 -11  211.87   35.39   6  1.2700
  -4   2 -10  220.33   24.36   6  1.7600
  -4  -3 -12  200.63   24.47   6  1.7400
  -8  -5 -22 1561.45  160.05   6  0.9300
  -8   3 -19 1028.96  130.39   6  0.9300
  -6   0 -24  860.76  124.13   6  0.9300
  -4  -2 -10  208.01   21.44   6  1.9700
  -8  -3 -16  503.04   69.43   6  1.1100
  -4   0  -8  145.49   19.42   6  2.1700
  -7  -2 -17  482.89   81.32   6  1.1500
  -7  -1 -11  314.00   37.58   6  1.3900
  -4   1 -20  158.73   36.57   6  1.1400
  -7  -1 -16  366.82   65.98   6  1.1800
  -6  -1 -11  228.19   30.33   6  1.5400
  -9  -1 -17  699.38  110.28   6  1.0100
  -4   0 -16  204.64   36.45   6  1.4000
  -4  -1 -17  235.90   34.99   6  1.3600
  -7   1 -19  651.45   96.56   6  1.0300
  -5  -1 -21  549.64   91.68   6  1.0900
 -10   2 -18 1155.59  162.00   6  0.8800
  -8   2 -19  880.42  138.79   6  0.9600
  -3   0 -10  101.81   18.12   6  2.1400
  -7  -1 -19  589.35  106.70   6  1.0700
  -8   2 -16  477.52   80.47   6  1.0400
  -8   0 -22  739.59  127.87   6  0.9100
  -7  -1 -15  192.80   45.54   6  1.2200
  -6   0 -16  210.63   48.82   6  1.2400
  -2  -1  -9   90.07   12.21   6  2.6000
  -7  -5 -24  831.49  119.24   6  0.9100
  -9   1 -18  524.94  104.60   6  0.9500
  -9   1 -17  635.68   96.76   6  0.9800
  -9  -1 -13  426.30   72.04   6  1.1100
  -8  -3 -17  681.21   99.54   6  1.0800
  -4  -2 -11   82.34   14.30   6  1.8600
  -6  -4 -16  298.75   47.28   6  1.2600
  -6   0 -26 1235.87  152.80   6  0.8800
  -5   3 -12  131.78   22.32   6  1.4000
  -6   3 -18  448.46   73.71   6  1.0600
  -8   1 -20  407.01   87.59   6  0.9600
  -6  -2 -12  134.58   31.25   6  1.4800
  -8  -1 -13  234.37   48.27   6  1.2000
  -8  -2 -20  552.80  100.40   6  0.9900
  -8   1 -23 1152.04  189.42   6  0.8800
  -6   0 -20  210.56   70.32   6  1.0700
  -5  -2 -22  354.00   67.92   6  1.0600
 -12  -1 -20  804.76  182.15   6  0.7900
  -8   1 -15  330.34   56.86   6  1.1000
  -5  -1 -16  242.40   40.31   6  1.3500
  -7   0 -32 1983.95  345.91   6  0.7200
  -5   1  -9   90.48   16.18   6  1.7600
  -6   2 -12  227.10   35.31   6  1.3600
  -5   0 -30 1343.76  183.39   6  0.7900
  -6  -3 -27 1019.76  156.83   6  0.8700
 -10  -1 -15  356.58   83.38   6  0.9900
  -5  -2 -12  105.65   24.37   6  1.6200
  -5   0 -20  297.35   59.81   6  1.1200
  -5  -2 -23  449.36   86.65   6  1.0200
  -8  -1 -15  399.49   66.97   6  1.1300
  -8  -6 -25  949.11  168.09   6  0.8500
  -7  -3 -21  463.05  102.14   6  1.0100
  -7   3 -19  275.18   84.42   6  0.9800
  -8  -5 -21  449.31   95.39   6  0.9500
  -7  -2 -21  268.99   76.19   6  1.0100
  -7  -3 -15  171.66   43.35   6  1.2300
  -6  -1 -18  243.26   57.32   6  1.1700
  -6   1 -21  353.65   79.70   6  1.0200
 -11   0 -20 1386.68  240.66   6  0.8300
  -5  -1  -9  151.97   26.40   6  1.8600
  -9  -3 -22  383.02  125.33   6  0.8900
  -6  -1 -21  279.71   68.00   6  1.0500
  -4   2 -11  149.16   26.95   6  1.6800
  -8   4 -18  418.66  101.30   6  0.9300
  -8  -2 -21  371.03  111.17   6  0.9600
  -6   3 -16  184.93   37.19   6  1.1300
 -10  -1 -14  534.60   78.03   6  1.0100
  -7  -1 -10  262.40   41.28   6  1.4400
  -4  -1 -12  109.84   21.51   6  1.7600
  -8   1 -31 1494.78  347.25   6  0.7100
  -8  -5 -25  500.42  121.64   6  0.8500
  -9   0 -16  191.77   88.83   6  1.0200
  -2   0  -4   48.27    8.85   6  4.3400
  -1   0  -4   33.16    7.85   6  5.5900
  -2   4  -8 2564.45   56.42   6  1.7100
  -2   2  -6 1793.87   43.67   6  2.7600
  -2   3 -13 2258.31   66.25   6  1.5100
  -2   2 -11 1767.50   50.35   6  1.8800
  -2   4 -10 2145.80   62.38   6  1.5700
  -1   1 -12 1572.46   45.75   6  1.8900
  -1   3 -10 1494.04   47.07   6  1.7500
  -1   3  -9 1297.90   41.52   6  1.8600
  -1   3 -14 1727.70   62.98   6  1.3900
   0   2 -11  829.36   33.15   6  1.6800
  -1   2  -7  841.69   30.20   6  2.6100
  -3   3 -12 1416.70   53.86   6  1.5700
  -2   5 -11 1487.80   61.96   6  1.3100
  -1   3  -6  558.52   21.85   6  2.2000
   0   1  -9  691.64   27.44   6  2.2600
  -3   3 -11 1078.09   47.32   6  1.6500
  -1   1  -9  545.00   25.27   6  2.4700
  -1   3  -8  554.27   26.66   6  1.9700
  -2   4 -16 1576.52   81.76   6  1.1900
  -1   1 -15  750.46   42.47   6  1.5200
  -1   2 -10  596.30   30.13   6  2.0100
  -3   2 -18 1104.88   66.14   6  1.2300
   0   3 -22 2597.84  149.04   6  0.9000
  -2   1 -12  582.83   31.16   6  1.8800
  -2   2  -7  384.84   21.58   6  2.5400
  -1   1 -16  745.89   42.84   6  1.4300
  -2   4 -15 1100.92   66.30   6  1.2500
  -3   5 -15 1075.47   74.66   6  1.1500
  -3   5 -19 2110.17  134.69   6  1.0000
  -2   7 -17 2676.82  170.40   6  0.8700
  -4   4 -18 1651.62  105.14   6  1.0900
  -1   2  -8  388.36   22.43   6  2.3800
  -1   4 -16 1016.31   73.12   6  1.1400
  -1   2  -6  374.96   20.79   6  2.8600
  -1   4 -14  743.76   53.79   6  1.2400
  -2   5 -12  805.17   54.68   6  1.2600
   0   1  -5  237.42   14.21   6  3.5900
  -3   2 -14  664.15   42.21   6  1.5100
  -2   2 -13  449.47   32.89   6  1.6500
  -1   3  -7  330.18   20.41   6  2.0900
  -1   3 -21 1492.71  110.92   6  0.9900
  -4   6 -19 1625.28  138.29   6  0.9300
  -1   1 -11  295.20   20.97   6  2.0500
  -1   2  -4  211.49   14.60   6  3.4200
  -2   2 -14  349.58   34.34   6  1.5500
   0   2 -10  251.50   19.60   6  1.8000
  -2   2 -15  437.65   39.41   6  1.4600
  -1   1  -5  311.84   20.68   6  4.0300
  -1   2 -18  798.43   59.46   6  1.2100
  -3   4 -10  342.05   29.93   6  1.5600
  -1   3 -13  511.81   38.56   6  1.4600
  -3   6 -19 1671.17  148.62   6  0.9300
  -4   4 -24 1741.50  179.94   6  0.8800
  -1   3 -11  278.64   24.90   6  1.6500
  -3   1 -22 1024.19   89.35   6  1.0600
  -4   6 -21 1487.44  160.56   6  0.8800
  -2   3 -20  984.97   83.56   6  1.0700
  -5   4 -16 1231.67   81.20   6  1.1300
  -3   6 -12  316.99   45.60   6  1.1400
  -4   8 -20 2108.42  227.63   6  0.7900
  -2   4 -21  922.48  109.33   6  0.9700
  -1   2 -17  394.76   45.84   6  1.2800
  -2   7 -22 2327.33  258.53   6  0.7700
  -1   4 -10  244.45   26.93   6  1.4800
  -3   7 -13  533.36   75.97   6  0.9900
  -1   3 -18  403.39   58.03   6  1.1300
  -2   1 -15  296.43   30.32   6  1.5400
   0   4 -20  695.32  101.92   6  0.9000
   0   4 -21 1245.56  131.93   6  0.8700
  -1   4 -24 1337.18  181.85   6  0.8400
  -2   3 -15  413.86   43.66   6  1.3600
  -3   6 -16  743.40   99.08   6  1.0200
  -4   6 -15  661.59   87.76   6  1.0500
  -4   4 -19  751.97   85.76   6  1.0500
  -3   2 -22  850.84   98.99   6  1.0400
  -6   7 -19  990.49  144.17   6  0.8500
  -4   3 -17  358.70   54.23   6  1.2000
  -2   5 -19  307.09   90.02   6  0.9700
  -3   4 -14  292.28   41.01   6  1.3100
  -4   9 -17 1283.86  157.69   6  0.7700
  -3   5 -20 1083.93  133.11   6  0.9600
  -1   1  -3  180.52   18.13   6  5.5000
  -2   3 -24  798.28  131.70   6  0.9100
  -1   2 -23  555.91   93.29   6  0.9600
  -3   5 -13  322.33   42.38   6  1.2400
  -3   4 -12  354.07   43.62   6  1.4300
  -2   1 -14  174.84   22.23   6  1.6400
  -2   1 -23  469.08   70.84   6  1.0200
  -5   7 -24 2310.60  337.24   6  0.7600
  -3   3  -9  142.02   20.87   6  1.8400
  -2   3 -23  761.36  113.23   6  0.9500
  -1   5 -27 1715.91  223.99   6  0.7200
  -3   3 -10  343.10   27.41   6  1.7400
  -2   4 -22  854.91  119.01   6  0.9300
   0   3 -21  599.24   93.66   6  0.9400
  -4   5 -21  972.98  129.09   6  0.9200
  -6   7 -18  975.08  132.69   6  0.8700
  -3   5 -22  925.58  157.02   6  0.9000
  -2   1 -19  114.97   29.11   6  1.2300
  -3   1 -29 1084.80  167.26   6  0.8100
  -5   6 -20  899.57  134.27   6  0.8900
  -4   6 -14  452.12   67.07   6  1.0800
  -3   3 -13  134.70   27.86   6  1.4900
   0   2 -14  159.70   29.34   6  1.4000
  -2   6 -23 1078.42  178.15   6  0.8000
  -4   7 -15  938.02  118.39   6  0.9600
  -4   6 -25 1311.65  202.95   6  0.7800
  -3   2 -24  587.50   93.38   6  0.9500
  -4   5 -14  399.53   58.30   6  1.1800
  -5   7 -21 1476.08  193.63   6  0.8200
  -3   6 -22  834.37  160.80   6  0.8400
  -3   8 -16  323.07   71.51   6  0.8400
  -2   3 -18  208.26   41.51   6  1.1700
  -4   2 -27  570.18  131.71   6  0.8500
  -5   6 -25 1268.43  209.72   6  0.7700
  -1   2 -12   57.32   12.67   6  1.7400
  -3   8 -20  632.09  153.89   6  0.7700
  -1   4 -26  626.08  157.25   6  0.7800
  -2   6 -14  260.27   63.88   6  1.0400
  -1   1 -10   95.03   14.11   6  2.2500
  -1   5 -22  831.08  129.00   6  0.8400
  -5   5 -22  624.11  124.49   6  0.8800
  -3   3 -17  178.58   39.63   6  1.2200
  -4   3 -27  927.78  154.79   6  0.8200
  -1   2 -13  118.39   25.03   6  1.6300
  -5   5 -18  357.76   65.38   6  1.0000
  -3   2 -21  197.70   52.71   6  1.0700
  -5   4 -25  796.35  139.03   6  0.8400
  -1   3 -29 1086.80  256.66   6  0.7400
  -3   5 -24  971.46  157.31   6  0.8400
  -4   5 -28 1057.78  243.10   6  0.7400
  -3   3 -27 1073.53  177.79   6  0.8300
  -3   4 -13   88.36   24.97   6  1.3700
  -3   7 -25 1607.59  284.99   6  0.7300
  -2   4 -18  344.80   58.12   6  1.0900
  -1   1  -6   47.87    8.91   6  3.5000
  -4   5 -20  336.83   77.08   6  0.9500
  -4   9 -18  519.10  154.17   6  0.7600
  -3   2 -33  717.68  221.35   6  0.7000
  -3   1 -24  422.64   90.21   6  0.9800
  -1   4 -27  443.85  126.60   6  0.7600
  -1   1  -7   24.79    6.27   6  3.0900
  -1   4  -3 1778.21   25.80   6  1.3600
   0   4  -5 1656.83   38.44   6  0.8900
   1   2 -13 2625.61   62.07   6  1.2100
  -1   5  -8 1803.02   48.34   6  1.2400
   0   4 -12 2187.43   64.82   6  1.1700
  -1   5  -6  878.64   30.32   6  1.1800
   1   3 -13 1744.60   66.29   6  1.0400
   0   4  -7  746.96   29.11   6  1.1600
   1   3 -11 1102.09   41.57   6  1.0600
   0   5  -9 1425.09   54.73   6  0.9400
   2   2 -14 2708.07   99.21   6  0.8300
  -1   6  -4 1819.20   73.28   6  0.6400
   0   4 -11 1148.16   46.88   6  1.2000
   1   3 -14 1722.43   70.04   6  1.0200
   1   4 -14 1852.28   87.86   6  0.8800
  -1   4  -2  247.83   12.04   6  1.0900
   1   2  -8  292.35   16.94   6  1.2700
   1   3  -8  771.93   37.53   6  0.8900
   1   3 -16 1785.42   83.72   6  0.9700
   0   3  -4  180.42    9.81   6  1.2700
   0   5 -10 1081.58   55.29   6  0.9700
   0   2  -6  350.15   15.33   6  2.3400
   2   1 -11  755.76   42.33   6  0.8900
   2   4 -17 3860.11  197.58   6  0.6500
  -1   6  -5  860.38   51.63   6  0.7600
  -1   7 -11 2020.89  104.95   6  0.8300
   1   2 -11  389.86   25.77   6  1.2800
  -1   6  -6  721.67   49.92   6  0.8600
   1   4 -10  784.70   58.92   6  0.7900
   0   2  -5  168.65   10.18   6  2.4400
   0   6 -18 2092.21  158.16   6  0.7800
  -1   6  -7  560.92   52.03   6  0.9200
   1   5 -12 1310.88  107.09   6  0.6900
   0   1  -2  102.22    6.45   6  4.8200
   0   6 -11  687.11   73.39   6  0.7900
   0   3  -9  176.81   16.77   6  1.5600
   0   8 -14 2747.77  222.80   6  0.5800
   0   4  -6  179.99   17.78   6  1.0600
   1   4 -17 1171.13  102.06   6  0.8500
  -2   7 -11  728.38   65.02   6  0.9600
   1   1  -5   74.05    6.14   6  1.2200
  -3   9  -3  991.13  127.88   6  0.5300
  -1   8 -10 1393.00  124.39   6  0.6500
  -2   9 -12 1439.80  144.30   6  0.6900
   0   5 -15  796.25   74.90   6  0.9400
   1   3 -19  914.22   87.25   6  0.8900
   1   1  -8  100.32    9.83   6  1.6700
   0   6 -10  982.05   76.29   6  0.7600
   1   3  -9  208.50   26.44   6  0.9900
   0   3  -6   86.62   10.03   6  1.6100
  -1   7 -12  851.14   90.01   6  0.8300
  -2   7  -4  106.95   20.88   6  0.7500
  -1   7  -8  800.30   75.81   6  0.7400
  -1   6 -10  468.36   50.35   6  1.0000
  -1   4  -6   92.28   12.30   6  1.6300
   0   2  -3   13.72    2.29   6  2.1100
  -2   7 -10  339.88   48.34   6  0.9600
   0   7 -10  855.71  119.47   6  0.5800
   0   6 -12  595.08   82.80   6  0.8000
  -1   4  -5  115.11   13.72   6  1.6000
  -1   7 -10  524.49   83.22   6  0.8100
   0   7 -22 1254.99  241.74   6  0.6600
   1   1  -6   68.31    6.22   6  1.5600
  -2   8  -9  537.48   80.20   6  0.7800
   1   6 -23 1524.58  255.13   6  0.6300
  -1   3  -4   50.10    6.97   6  2.3200
  -2   8  -8  914.93  103.63   6  0.7600
   0   6  -9 1190.71   92.52   6  0.6500
  -1   9 -15  890.15  172.11   6  0.6200
   1   5 -15  854.25   99.98   6  0.7500
  -1   8 -11  332.38   65.48   6  0.6800
   2   3 -15  305.29   73.57   6  0.7200
   1   1  -7   11.39    4.02   6  1.4900
  -1   4  -7  336.86   19.76   6  1.6200
  -3  -2   7 2951.02   52.88   6  0.9600
  -1  -5   2 2176.81   37.34   6  1.3900
  -2  -5   3 2024.45   38.31   6  1.6700
  -3  -3   6 1079.49   29.36   6  1.3700
  -1  -2   2  474.42   12.62   6  3.1200
  -2  -6   3 1326.10   37.02   6  1.3900
  -5  -5   8 2464.85   70.50   6  1.1200
  -3  -1   7 1974.33   58.38   6  0.8600
  -1  -5   3 1055.86   32.86   6  1.0000
  -3  -7   6 2547.30   82.68   6  0.9400
  -1  -4   3  509.16   19.38   6  1.1600
  -2  -8   3 1836.75   66.40   6  1.0200
  -5  -2  10 2327.23   86.12   6  0.8200
  -1  -5   4 3230.75   98.50   6  0.6300
  -2  -7   2  793.97   32.42   6  1.3600
  -4  -3   8  795.98   37.17   6  1.0500
  -3  -4   6  484.80   23.93   6  1.2700
  -4  -6   7 1208.00   54.28   6  1.0800
  -4  -2   8  646.69   32.68   6  1.0400
  -2  -6   5  990.88   50.21   6  0.9000
   0  -6   1 1311.78   61.25   6  0.7000
  -2  -4   3  492.65   19.36   6  2.0300
  -1  -1   2  249.78   10.38   6  4.0900
  -4  -5   9 1379.45   86.94   6  0.7900
  -1  -9   2 2071.32  109.93   6  0.7400
  -5  -4  10 1235.13   76.70   6  0.8400
  -1  -7   2  675.09   40.53   6  0.9700
  -5  -5  11 1869.11  138.30   6  0.6800
  -2  -7   3  483.08   31.00   6  1.1800
  -3  -6   6  511.42   36.50   6  1.0400
  -5  -3  10  695.38   56.44   6  0.8400
  -5  -6   9 1118.28   77.83   6  0.9200
  -1  -6   3  428.15   37.22   6  0.8700
  -1  -8   3 1446.01   96.09   6  0.6800
  -2  -5   6  916.84   72.45   6  0.7100
  -1  -3   2  111.93    7.28   6  2.2800
  -3  -4   5  290.61   17.93   6  1.6100
  -1  -7   3  722.57   61.12   6  0.7600
  -4  -7   9 1455.30  130.54   6  0.7100
  -3  -7   5  434.74   35.93   6  1.1000
  -4  -7  10 1707.66  174.61   6  0.5800
  -1  -2   3   71.51    5.81   6  1.4400
  -7  -8  12 1712.60  173.56   6  0.7100
  -5  -9   9 2377.29  174.66   6  0.7500
  -3  -9   3  491.45   42.62   6  1.0800
  -4  -5   8  633.27   50.47   6  0.9800
  -4  -4   7  137.79   19.55   6  1.2600
  -3  -7   4  260.74   26.84   6  1.2600
  -4 -10   6 1168.68  117.22   6  0.8300
  -1  -6   2  232.77   25.29   6  1.1400
  -6  -4  12 1024.61  119.79   6  0.7000
  -5  -3  12 1506.36  158.41   6  0.5200
  -4 -10   5 1092.37   93.77   6  0.9100
  -3  -8   4  288.32   36.71   6  1.1100
  -1  -4   2  106.91   10.86   6  1.7400
  -4  -9   6  515.87   70.41   6  0.9200
  -5  -5   9  290.52   45.92   6  0.9700
  -2  -8   5  483.12   79.94   6  0.7300
  -1  -8   4 2943.69  186.78   6  0.5300
  -2  -9   4  516.62   91.51   6  0.7800
  -3  -3   7  260.88   32.92   6  0.9900
  -3  -3   5   83.62   12.26   6  1.7800
  -5  -7   8  316.44   42.13   6  0.9800
  -4  -8   7  555.90   80.75   6  0.9000
  -3 -12   3 1095.14  131.25   6  0.7700
  -5  -5  10  286.80   54.34   6  0.8200
  -4 -15   5 1270.91  230.92   6  0.5800
  -8 -12  14 1625.81  322.00   6  0.5400
  -4 -13   4  525.52   96.92   6  0.7300
  -3  -5   5   87.80   19.27   6  1.4200
  -2  -3   6  131.01   21.87   6  0.7000
  -2  -2   4    9.47    2.79   6  2.1900
  -5  -8  11  381.21  105.54   6  0.6200
  -5  -5   2 2822.32   82.43   6  1.8900
  -4  -5   1 2570.98   77.13   6  2.1600
  -4  -4   5 1028.14   33.00   6  1.7400
  -4  -8   1 1894.51   72.07   6  1.4900
  -2  -4   1 1112.86   37.25   6  2.8400
  -5  -7   4 2170.07   76.35   6  1.4100
  -4  -9   1 2132.66   82.80   6  1.3300
  -5  -4   3 1329.23   51.99   6  1.9500
  -3  -6   0 1302.48   52.30   6  2.0700
  -4  -9   3 1480.82   68.22   6  1.1900
  -5  -5   3 1573.02   63.07   6  1.8000
  -7 -12   2 7092.20  282.59   6  0.9800
  -2  -4   0 1160.45   46.66   6  3.1000
  -4  -7   4 1093.25   46.98   6  1.3900
  -3  -5   1 1109.89   49.54   6  2.3100
  -4  -8   0 1649.22   71.91   6  1.5500
  -3  -3   3  599.12   27.17   6  2.6100
  -6  -5   5 1000.68   52.17   6  1.4900
  -3  -4   3  454.89   23.83   6  2.2500
  -3  -5   2  598.99   29.72   6  2.1400
  -5 -10   0 1663.43   99.50   6  1.2400
  -4  -4   3  567.12   31.47   6  2.1500
  -6  -8   0 1539.94   83.60   6  1.4300
  -5  -5   4  685.05   40.52   6  1.6900
  -3  -7   1  644.74   35.15   6  1.6700
  -7  -6   7 1291.62   79.23   6  1.1800
  -7  -6   4 1443.92   77.06   6  1.3800
  -6 -11   0 2327.25  144.91   6  1.1200
  -5  -7   2  974.43   60.98   6  1.5700
  -6  -7   5 1016.18   66.50   6  1.3000
  -3  -6   2  425.85   28.66   6  1.8200
  -6  -9   3 1512.81  101.52   6  1.2200
  -9  -8   6 2360.15  165.96   6  1.0300
  -6 -10   0 1739.75  111.90   6  1.2200
  -4  -5   3  595.33   35.84   6  1.9200
  -6  -9   7 1442.24  107.17   6  0.9800
  -6  -8   3 1031.65   80.52   6  1.3200
  -3  -5   3  327.63   20.55   6  1.9300
  -5  -8   5  603.33   54.31   6  1.2000
  -5  -4   4  351.28   27.88   6  1.8300
  -7  -8   6  934.31   86.80   6  1.1200
  -5  -5   5  414.55   32.87   6  1.5700
  -8  -8   4 1048.81  105.75   6  1.1600
  -9  -9   4 1732.80  147.45   6  1.0400
  -9  -8   5 1677.19  137.77   6  1.0600
  -4  -7   1  430.49   39.38   6  1.6900
  -2  -3   0  504.31   37.60   6  3.9600
  -4  -6   2  450.55   35.54   6  1.8200
  -6 -10   6 1090.55  107.21   6  0.9600
  -6  -6   3  556.82   47.66   6  1.5400
  -2  -3   2  200.75   15.54   6  3.1300
  -9 -11   9 2434.71  238.21   6  0.7900
  -4  -6   0  511.81   40.17   6  1.9800
  -7  -6   5  589.31   60.91   6  1.3200
  -3  -6   1  352.05   28.34   6  1.9600
  -2  -4   2  160.18   12.69   6  2.4700
  -2  -5   1  180.46   15.17   6  2.2500
  -5 -10   4  794.49   76.66   6  1.0500
  -4  -5   4  241.86   25.95   6  1.7600
  -5  -6   5  305.57   32.87   6  1.4400
  -7  -9   8  888.90  101.22   6  0.9300
  -6  -6   2  598.02   58.60   6  1.6000
  -4  -6   1  486.33   40.32   6  1.9100
  -8 -15   2 2254.91  282.72   6  0.7900
  -4  -6   3  388.59   32.83   6  1.7000
  -4  -7   3  288.94   33.57   6  1.5100
  -8 -11   0 1656.09  155.42   6  1.0500
  -3  -4   0  340.78   27.54   6  2.8600
  -5  -9   0  675.74   71.13   6  1.3700
  -8  -7   4  489.35   74.41   6  1.2200
 -10 -13   3 3691.96  337.76   6  0.8400
  -1  -2   0  361.14   33.84   6  6.1900
  -6  -7   2  377.25   50.27   6  1.4800
  -5  -8   1  624.51   60.46   6  1.4700
  -6  -8   6  563.87   66.22   6  1.1300
  -5 -12   1 1316.02  118.66   6  1.0000
  -8 -14   6 1883.72  250.86   6  0.7500
 -10  -8   4 1431.00  156.53   6  1.0300
  -8 -10  10 1282.04  177.16   6  0.7900
  -6  -9   1  483.08   68.68   6  1.2900
  -5  -7   6  274.11   40.81   6  1.2100
  -7 -12   0  929.99  153.08   6  1.0200
  -4  -8   3  345.96   43.82   6  1.3400
  -6  -5   2  266.67   33.84   6  1.7100
  -8 -10   3  719.82  104.91   6  1.0600
  -7 -10   2  429.17   79.73   6  1.1300
  -6  -8   4  304.40   55.24   6  1.2500
  -5  -7   0  298.23   42.69   6  1.6600
  -9  -8  10 1316.78  146.84   6  0.8600
  -4  -5   5  211.82   21.21   6  1.5700
  -6 -11  -2  883.79  102.29   6  1.1600
 -12 -10   4 1393.68  208.46   6  0.8600
  -5  -9   3  221.33   42.35   6  1.2200
  -8 -10   1 2300.72  173.63   6  1.1000
  -5  -8   3  275.12   39.20   6  1.3500
  -8  -8   7  642.25   96.15   6  1.0300
  -6 -14   1 1301.43  203.61   6  0.8600
  -6  -7   4  249.81   45.48   6  1.3700
  -9  -8   4  824.81  119.05   6  1.0900
  -7  -8   1  272.90   58.17   6  1.3200
  -8  -9   8  498.51   82.77   6  0.9300
  -9 -10   8  966.31  168.44   6  0.8700
 -10 -10  11 1210.48  200.39   6  0.7500
  -8  -8   5  379.97  101.98   6  1.1200
  -7 -12  -2  750.74  129.38   6  1.0500
  -7 -14   5 1594.28  238.98   6  0.7700
  -8 -12   2 1007.12  175.97   6  0.9600
  -6  -5   3  262.79   35.09   6  1.6500
  -7 -12   4  923.98  143.94   6  0.9200
  -9 -16  -1 2601.79  376.91   6  0.7800
  -5  -6   3  270.03   37.16   6  1.6400
  -6 -10  -1  282.74   57.99   6  1.2400
  -3  -7   2   82.32   22.00   6  1.5600
  -8  -9   5  611.46  107.70   6  1.0600
  -7 -11   8  162.31   70.34   6  0.8200
  -7  -9   7  472.25   92.43   6  0.9900
  -5 -11   3  382.03   75.17   6  1.0100
  -5 -10   3  542.28   69.21   6  1.1100
  -6 -13   5 1068.72  141.08   6  0.8000
  -8  -7   5  313.42   61.41   6  1.1800
  -5  -7   3  114.35   25.21   6  1.5000
  -7 -16   3  547.30  162.84   6  0.7200
  -8 -13   5  549.12  157.56   6  0.8300
  -6  -9   2  278.80   60.82   6  1.2600
  -9 -14   7 2272.94  349.16   6  0.7300
  -3  -3   2   70.29   12.37   6  2.9400
  -8 -13   0  852.99  157.17   6  0.9300
  -7  -7   7  314.74   56.06   6  1.1200
  -8 -15   0  724.43  178.48   6  0.8300
  -7 -15   2  659.01  173.07   6  0.7900
  -7 -13  -1  613.98  148.42   6  0.9700
  -6  -6   4  138.29   34.49   6  1.4800
  -6 -11   3  559.16  100.80   6  1.0300
  -7 -12   3  349.76   94.54   6  0.9500
  -3  -5   0   75.87   14.01   6  2.4300
  -4  -4  -3 2153.88   57.87   6  2.4800
  -7 -10  -5 2253.88  103.73   6  1.2000
  -8  -9  -1 3656.52  137.00   6  1.2000
  -5  -5  -3 1233.30   48.17   6  2.0100
  -3  -3  -4  798.18   32.96   6  3.0800
  -6  -4  -4 1096.19   46.62   6  1.8400
  -5  -6  -4 1095.81   48.82   6  1.8400
  -4  -5  -3  879.28   37.21   6  2.2600
  -5  -5  -5 1021.28   43.93   6  1.9400
  -4  -4  -2  903.24   37.87   6  2.5200
  -8 -11  -4 2980.05  141.36   6  1.0800
  -4  -6  -3  749.62   36.34   6  2.0400
  -6  -7  -2 1107.14   58.83   6  1.5800
  -7  -6  -5 1053.99   58.76   6  1.4900
  -7  -4  -4 1061.20   52.38   6  1.6300
  -5  -7  -4  872.86   48.32   6  1.7000
  -7  -7  -5 1326.88   72.80   6  1.4200
  -3  -2  -2  690.64   33.18   6  3.6800
  -5  -6  -7  899.89   47.64   6  1.7300
  -9  -8  -2 1974.35  108.74   6  1.1800
  -6  -6  -1  959.17   50.72   6  1.6900
  -5  -5  -4  755.77   40.18   6  1.9800
  -3  -3  -2  671.03   32.91   6  3.3300
  -8  -5  -5 1215.33   69.00   6  1.4000
  -7  -5  -6  932.53   53.97   6  1.5300
  -2  -3  -2  673.79   33.31   6  4.0300
  -3  -3  -3  571.40   28.29   6  3.2200
  -3  -4  -1  518.82   26.46   6  2.9200
  -8  -6  -1 1215.01   70.78   6  1.3900
  -6  -6  -4  754.36   49.15   6  1.6700
  -4  -5  -5  536.02   32.44   6  2.1600
  -9  -7  -4 1736.67  103.15   6  1.2100
  -4  -4  -1  560.17   31.41   6  2.5300
  -9  -7   1 1566.92   90.15   6  1.2000
  -5  -4   0  536.32   31.27   6  2.1600
  -5  -3  -3  518.84   29.50   6  2.2600
  -6  -6  -3  651.31   42.06   6  1.6800
  -8  -8  -8 1197.59   86.97   6  1.2100
  -3  -4  -3  417.82   25.94   6  2.8700
  -9  -9  -3 1779.34  133.29   6  1.1300
  -8  -5  -1  724.96   49.83   6  1.4300
  -3  -3   0  407.90   24.39   6  3.3300
  -3  -2  -1  407.02   25.87   6  3.7700
  -8  -8  -7 1013.91   84.25   6  1.2300
  -4  -5  -4  356.52   27.02   6  2.2200
  -9 -10  -2 1565.16  130.77   6  1.0700
  -8  -9  -3 1057.04   87.40   6  1.2000
  -8 -12  -6 1639.26  133.98   6  1.0200
  -7  -4  -5  559.52   41.34   6  1.6000
  -8 -10  -4 1525.38  108.42   6  1.1400
  -8  -8  -2 1056.29   83.51   6  1.2700
 -10  -8   0  992.99   95.27   6  1.0800
  -7 -11  -4 1424.03   96.88   6  1.1300
  -8  -8  -1  952.35   78.31   6  1.2600
  -7  -7 -10  657.96   57.15   6  1.3000
  -5  -7  -5  425.87   37.94   6  1.6800
  -5  -6  -3  437.45   34.29   6  1.8600
  -4  -4   0  254.29   20.89   6  2.5000
  -8  -6  -4  777.84   68.93   6  1.3700
  -5  -3  -4  271.81   23.59   6  2.2100
  -4  -4  -4  291.10   23.87   6  2.4200
  -9 -11  -3 1528.24  140.35   6  1.0300
  -6  -6  -8  509.42   44.31   6  1.5400
  -9  -9 -10 1337.25  121.79   6  1.0600
  -8  -5  -4  403.51   46.38   6  1.4200
  -4  -4  -5  224.74   21.77   6  2.3400
  -7  -4  -2  433.77   36.97   6  1.6600
 -10  -7  -2  827.26  103.03   6  1.1300
  -5  -4  -1  180.64   22.03   6  2.1800
  -7  -9  -8 1147.31   99.72   6  1.2400
  -9  -9 -11  998.31  117.51   6  1.0500
  -7  -7  -8  417.12   50.91   6  1.3600
  -5  -3  -2  251.26   21.16   6  2.3000
  -5  -5  -1  414.12   33.70   6  2.0200
  -4  -2  -2  221.53   17.70   6  2.9000
  -8  -9  -5  481.07   74.19   6  1.2000
  -9  -8  -1  946.05   96.72   6  1.1700
 -10 -10  -8 1072.53  166.68   6  1.0000
  -5  -4  -4  220.19   25.69   6  2.1000
  -6  -6  -7  351.62   38.84   6  1.5800
  -8  -9  -8 1006.06   89.96   6  1.1600
 -10  -5  -5  727.63   74.49   6  1.1600
  -9  -7  -3  612.16   74.49   6  1.2200
  -4  -3  -1  206.76   19.87   6  2.7700
  -5  -4  -2  258.21   25.90   6  2.1700
  -6  -6   0  228.46   28.09   6  1.6700
 -13  -9  -5 1857.55  203.85   6  0.8700
  -7  -4  -3  347.28   36.82   6  1.6500
 -10  -7   1  778.83   87.50   6  1.1100
  -8  -6  -7  575.72   59.88   6  1.3200
  -7  -6  -3  438.08   45.73   6  1.5200
  -5  -7  -6  310.14   33.65   6  1.6500
  -6  -4  -3  207.25   26.15   6  1.8700
  -9 -12  -3 1253.99  155.73   6  0.9800
  -5  -5   0  209.81   23.87   6  2.0000
  -5  -4  -5  265.99   27.03   6  2.0500
  -8 -10  -7  688.08  116.09   6  1.1200
  -6  -4  -2  210.25   28.79   6  1.8900
  -9  -6   0  572.10   56.49   6  1.2600
  -8  -4  -4  288.26   38.32   6  1.4500
  -9  -6  -1  351.22   53.94   6  1.2600
  -7 -10  -8  607.11   70.69   6  1.1700
  -8  -7   0  268.15   58.06   6  1.3200
  -9  -7  -7  497.53   79.09   6  1.1800
  -9  -6  -6  537.46   75.75   6  1.2300
 -10 -10  -6 1031.18  142.05   6  1.0100
  -7  -7  -7  345.11   43.55   6  1.3900
  -6  -7  -1  231.64   33.79   6  1.5700
 -12 -11  -8  722.40  241.72   6  0.8600
  -6  -8  -2  232.32   37.04   6  1.4600
  -5  -7  -2  306.16   32.65   6  1.7100
  -8  -6  -3  465.28   55.13   6  1.3800
  -3  -4  -4  184.27   18.47   6  2.7800
  -7 -11  -5  772.75   78.17   6  1.1300
  -6  -4  -1  240.42   31.11   6  1.8900
  -6  -8  -6  399.74   49.92   6  1.4400
 -10 -11  -2  582.57  108.74   6  0.9700
  -6  -6  -5  262.57   33.27   6  1.6400
  -8  -4  -3  260.72   32.86   6  1.4700
  -6  -7  -5  253.40   40.42   6  1.5500
 -11  -6  -3  669.16   84.43   6  1.0600
  -4  -3  -3  134.62   16.51   6  2.6800
  -7  -7   0  304.56   47.20   6  1.4300
  -7  -6  -6  204.71   38.36   6  1.4700
 -10  -9  -3  852.80  119.20   6  1.0500
  -7 -11  -6  547.31   77.42   6  1.1300
  -8  -6   0  155.40   34.69   6  1.3800
  -8  -7  -5  273.94   60.04   6  1.3100
  -9 -11 -13  510.50  107.86   6  0.9500
  -8  -6  -5  255.75   47.84   6  1.3600
  -2  -2  -2  122.58   14.38   6  4.8300
  -8 -11  -5  440.51   97.02   6  1.0800
  -8 -10  -8  401.40   92.87   6  1.1100
  -7  -6  -8  187.17   35.34   6  1.4100
  -8 -12  -4  459.49  103.80   6  1.0200
 -10 -11  -4  943.36  141.15   6  0.9700
 -10 -10 -12  554.11  158.91   6  0.9400
  -7  -9  -4  243.90   48.70   6  1.2800
  -5  -5  -2   73.53   19.17   6  2.0300
 -11 -10  -1  532.27  122.46   6  0.9500
  -6  -7  -3  134.21   27.95   6  1.5800
 -12  -7  -7  701.11  183.17   6  0.9500
  -8 -11  -3  634.77   92.99   6  1.0800
 -13  -8  -8 1277.26  214.65   6  0.8700
  -6  -7 -10  182.39   35.31   6  1.4000
  -4  -5  -6  137.04   19.17   6  2.1000
  -9  -8  -6  331.90   71.17   6  1.1500
  -8  -7  -6  449.66   60.22   6  1.2900
  -7  -5  -3  265.56   47.05   6  1.5900
  -7  -7  -1   66.22   31.49   6  1.4400
  -6  -6  -6   82.06   24.93   6  1.6100
  -9 -12  -5  660.20  121.46   6  0.9800
  -6  -7  -9  234.07   38.10   6  1.4400
 -12 -11  -6 1022.51  181.61   6  0.8600
  -8  -8  -9  252.34   65.30   6  1.1900
 -11 -12 -12  614.65  146.09   6  0.8500
  -9 -11  -6  615.02  129.37   6  1.0200
 -11  -8   0  418.91   90.11   6  1.0100
  -7  -8  -7  286.11   77.74   6  1.3200
  -7  -8  -9  333.27   61.88   6  1.2800
 -11 -10  -2  412.27  127.15   6  0.9500
 -10  -7  -7  486.69   93.03   6  1.0900
  -6  -4  -5  146.62   28.53   6  1.8000
  -9  -9 -12  523.90   92.13   6  1.0300
  -9  -8   0  321.63   62.94   6  1.1700
  -3  -2   0   48.55    9.69   6  3.7600
 -12 -11  -4 1565.22  249.36   6  0.8700
  -2  -1  -1   57.39   11.73   6  5.7900
  -4  -3   0   66.79   12.31   6  2.7500
  -4  -3  -4   79.67   12.81   6  2.5900
  -3  -3  -1   78.12   13.54   6  3.3900
  -4   3  -5 2810.96   55.77   6  2.0000
  -4   4  -3 2560.78   53.69   6  1.7800
  -5   5  -8 1185.48   53.83   6  1.3500
  -4   6  -5 2443.64   67.22   6  1.2700
  -3   5  -7 1681.83   47.08   6  1.4900
  -2   3  -3  818.97   24.98   6  2.5300
  -3   3  -4  938.94   31.71   6  2.3100
  -4   4  -2 1054.76   36.72   6  1.7600
  -5   5  -3 1341.01   49.79   6  1.4200
  -4   5  -3  985.32   38.53   6  1.4800
  -3   2  -2  761.73   26.75   6  2.9300
  -3   3  -2  740.60   26.29   6  2.3600
  -5   5  -5 1248.13   47.95   6  1.4200
  -4   4  -7  990.46   36.74   6  1.6600
  -5   6  -4 1526.93   63.37   6  1.2400
  -4   4  -9 1041.52   39.12   6  1.5500
  -4   5  -8 1112.62   45.86   6  1.4200
  -6   4  -4 1130.36   47.09   6  1.4700
  -3   3  -3  545.76   22.95   6  2.3600
  -2   2  -4  536.92   22.17   6  3.2100
  -5   6  -6 1269.34   58.59   6  1.2400
  -3   4  -3  465.60   22.80   6  1.8800
  -3   4  -7  530.97   24.83   6  1.7600
  -4   6  -9 1059.43   53.07   6  1.2200
  -4   4  -8  462.78   27.66   6  1.6000
  -5   5  -4  795.39   42.42   6  1.4200
  -4   7 -11 1126.58   73.06   6  1.0500
  -5   6 -13 1363.12   72.35   6  1.0900
  -4   5  -5  665.42   34.82   6  1.4900
  -8   5  -5 1213.73   69.03   6  1.1300
  -7   6  -5 1219.86   74.28   6  1.1200
  -5   6  -7  971.46   56.95   6  1.2300
  -7   7  -5 1559.08   99.73   6  1.0200
  -4   6  -7  659.29   41.67   6  1.2600
  -3   3  -5  371.64   20.53   6  2.2300
  -4   5  -4  493.35   31.59   6  1.5000
  -7   5  -6 1147.07   63.01   6  1.2100
  -5   4  -7  554.08   31.52   6  1.5300
  -4   6 -11  965.18   54.10   6  1.1700
  -4   6  -8  752.13   45.67   6  1.2500
  -5   4  -8  582.61   35.05   6  1.4900
  -5   7 -10 1193.30   75.35   6  1.0500
  -6   6  -3  840.77   56.82   6  1.1700
  -3   2  -3  265.46   15.75   6  2.8600
  -5   5 -10  591.96   41.83   6  1.2900
  -4   5 -10  552.68   35.59   6  1.3500
  -7   6  -9 1225.03   86.60   6  1.0800
  -7   7  -8  577.55   74.78   6  1.0100
  -3   4  -4  227.56   18.49   6  1.8900
  -5   7 -12  801.56   69.26   6  1.0200
  -3   4  -5  290.58   19.43   6  1.8600
  -5   6  -3  502.82   41.18   6  1.2200
  -6   6  -4  684.75   53.98   6  1.1800
  -4   4  -4  246.96   19.42   6  1.7700
  -3   4  -6  211.89   19.77   6  1.8100
  -4   7  -8  670.25   53.41   6  1.0800
  -7   8  -3 1517.45  116.79   6  0.9000
  -7   4  -5  437.91   36.72   6  1.3200
  -5   4  -4  256.58   23.76   6  1.6200
  -5   8 -12 1015.77   95.92   6  0.9200
  -1   1  -1  292.60   21.70   6  7.0500
  -4   4  -5  255.53   21.96   6  1.7400
  -5   3  -4  243.53   19.29   6  1.8100
  -8   8  -8 1447.41  125.88   6  0.8800
  -6   7 -15  968.44   93.92   6  0.9300
  -1   1  -2  251.50   19.35   6  6.4000
  -6   6  -7  424.96   51.65   6  1.1700
  -2   3  -5  108.74   10.76   6  2.4000
  -3   4  -8  181.60   17.03   6  1.7000
  -9   8 -15 1385.26  179.35   6  0.7900
  -5   4  -5  189.28   21.04   6  1.6000
  -5   7  -5  525.01   52.67   6  1.0800
  -6   6 -14  897.92   83.62   6  1.0200
  -3   3  -7  238.21   17.97   6  2.0400
  -5   8 -10  388.52   69.25   6  0.9400
  -2   2  -2  112.33   10.29   6  3.5300
  -6   9  -8 1061.71  119.04   6  0.8500
  -6   6  -8  578.68   58.07   6  1.1600
  -8   7 -10 1140.15  111.89   6  0.9400
  -8   6  -7  665.28   80.69   6  1.0400
  -8   8  -6  513.46   92.36   6  0.8900
  -6   4  -5  151.96   22.78   6  1.4500
  -5   4  -9  143.91   20.18   6  1.4500
  -4   3  -3   98.36   11.69   6  2.0900
  -7   8 -15 1283.98  140.84   6  0.8400
  -7   9  -8 1428.81  156.52   6  0.8400
  -2   2  -3   84.58    9.33   6  3.4000
  -7   6 -13  589.69   81.05   6  1.0000
  -2   2  -5   73.66    8.23   6  2.9800
 -10   9 -11 1147.00  207.18   6  0.7500
  -7   7 -14  764.06  107.19   6  0.9200
  -6   5  -6  226.13   37.51   6  1.3100
  -5   7  -7  210.22   38.71   6  1.0800
  -6   6 -11  292.12   48.99   6  1.0900
  -8   7  -8  548.99   96.60   6  0.9500
  -5   7  -6  410.19   59.17   6  1.0800
  -7   7 -10  651.95   89.89   6  0.9900
  -8   7 -14  721.49  112.74   6  0.8800
  -4   5  -6  186.72   26.24   6  1.4800
  -4   6 -10  356.73   43.25   6  1.2000
  -6   6  -5  342.10   51.89   6  1.1800
  -6   6  -6  177.91   39.03   6  1.1800
  -6   8  -9  674.89   91.94   6  0.9400
  -3   5  -6  169.03   21.59   6  1.5100
 -10   7 -12  528.37  112.42   6  0.8200
  -7   6  -7  293.53   54.52   6  1.1000
  -9   6  -6  485.05   75.59   6  0.9800
  -7   8  -9  281.79   89.85   6  0.9100
  -7  10  -8  933.95  175.28   6  0.7600
  -8   7 -17  554.33  100.34   6  0.8300
  -5   8  -8  547.25   76.71   6  0.9500
  -6   7  -3  163.25   39.86   6  1.0300
  -6   4  -6   60.22   15.36   6  1.4300
  -9   7 -15  567.07  130.72   6  0.8300
 -11   7  -7  567.16  115.36   6  0.8100
  -2   3  -4   11.67    4.13   6  2.3900
  -2   4   0 1151.71   21.27   6  1.2800
  -3   2   5 1124.95   25.24   6  1.0000
  -4   2   5 1326.50   30.45   6  1.3800
  -4   5   1 2002.26   47.79   6  1.2100
  -1   2   0  342.36    7.62   6  2.5600
  -4   2   4 1200.67   30.38   6  1.6600
  -3   3   3  700.41   19.81   6  1.3700
  -5   5   2 2306.75   64.77   6  1.1600
  -5   4   3 1269.85   43.13   6  1.2800
  -6   2   7 1676.81   53.43   6  1.1100
  -5   2   7 1509.09   49.13   6  1.0400
  -4   4   5 1415.61   54.85   6  0.8200
  -3   5   1  960.38   34.57   6  1.0200
  -5   5   3 1450.51   54.34   6  1.0600
  -3   2   4  298.87   12.34   6  1.4600
  -3   6   0  982.33   44.75   6  0.8500
  -3   4   3  483.18   24.58   6  0.9300
  -4   4   3  578.10   26.48   6  1.2200
  -5   2   6  597.14   29.24   6  1.2400
  -5   6   2 1209.93   59.59   6  0.9600
  -6   3   7  967.66   50.58   6  0.9800
  -4   1   7  387.74   24.21   6  1.0000
  -6   4   7 1408.83   74.52   6  0.8500
  -6   5   5 1038.81   66.31   6  0.9100
  -5   5   4  646.77   40.70   6  0.9500
  -3   5   2  457.04   31.08   6  0.8200
  -5   7   4 1981.05  132.22   6  0.6100
  -7   3  10 1500.96  103.15   6  0.7100
  -7   6   4 1368.01   95.07   6  0.8800
  -3   1   5  116.08    8.24   6  1.3900
  -5   3   4  483.15   27.37   6  1.3800
  -5   3   5  491.44   29.41   6  1.2200
  -7   3   9 1209.02   85.21   6  0.8100
  -8   4   8 1600.54  109.01   6  0.8300
  -4   8   1 1150.27   99.86   6  0.5600
  -4   5   3  494.79   35.35   6  0.9300
  -4   3   6  328.72   30.31   6  0.8400
  -5   2   8  423.91   40.26   6  0.8500
  -6   3   9  681.08   70.90   6  0.7200
  -6   3   6  455.65   39.78   6  1.1000
  -5   5   1  337.71   31.07   6  1.2500
  -6   2   8  454.93   43.96   6  0.9700
  -2   1   2   83.38    7.45   6  3.3100
  -9   8   6 2282.24  228.23   6  0.6300
  -7   6   7 1113.39  114.29   6  0.6800
  -6   7   5 1005.88  115.71   6  0.6500
  -2   1   3   37.67    3.87   6  2.1700
  -8   5   8 1223.83  140.38   6  0.7500
  -5   5   5 1073.99   66.92   6  0.8200
  -4   8   0  954.27   89.34   6  0.6400
  -4   5   4  205.26   31.59   6  0.7700
  -5   7   2  554.87   64.14   6  0.7800
  -5   3   7  342.03   37.87   6  0.8800
  -6   6   2  375.46   45.61   6  0.9900
  -9   9   4 1481.38  192.06   6  0.6300
  -6   4   8  323.84   52.93   6  0.7300
  -9   8   5 1566.05  182.03   6  0.6700
  -3   3   4   93.65   12.18   6  1.0000
  -4   6   2  361.72   40.14   6  0.8300
  -8   8   4 1450.57  170.62   6  0.6900
  -7   3   8  656.32   68.81   6  0.9000
  -6   4   5  314.09   35.18   6  1.0600
  -2   2   2   43.73    4.36   6  2.0600
  -4   6   1  375.89   39.03   6  0.9400
  -6   4   9  580.58   85.85   6  0.6100
  -7   2  11  500.13   81.86   6  0.6900
  -9   3   9 2838.43  142.34   6  0.8300
  -6   8   3  819.08  105.77   6  0.6600
  -3   2   3   77.33    8.00   6  1.9200
  -4   7   1  358.24   57.01   6  0.7300
  -6   5   3 2266.51   69.61   6  1.0800
  -7   4  11  666.19  110.93   6  0.5300
 -13   5  14 1672.86  305.80   6  0.5300
  -6   6   3  410.77   54.69   6  0.9300
  -9   3  14 1203.66  194.76   6  0.5200
  -8   5   7  532.13  102.17   6  0.8100
  -4   3   4   54.07   12.97   6  1.3300
  -3   1   4   43.50    6.41   6  1.9400
  -8   3  10  393.31   71.09   6  0.7600
  -7   4   6  106.48   37.23   6  0.9800
  -3   3   2   50.83    7.86   6  1.7000
  -6   5   4   47.60   18.70   6  1.0000
  -9   5  12  293.94  103.04   6  0.5300
  -8   4   7  339.45   57.47   6  0.9000
  -8  10   3  900.20  176.80   6  0.5700
  -5  10   0  769.51  107.33   6  0.5100
 -10   4  14  334.25  115.56   6  0.5200
  -2   2   1   24.71    4.33   6  2.7700
 -10   5  11  513.77  136.56   6  0.6200
 -11   8   7  857.75  189.22   6  0.6100
  -8   6  11  339.48  108.18   6  0.4800
  -5  -1   2 2079.88   55.38   6  2.2900
  -6  -3   4 1987.25   58.15   6  1.7400
  -4  -2   4 1193.79   33.57   6  2.2700
  -6  -2   7 1675.25   49.53   6  1.4000
  -3  -1   3  906.86   29.26   6  3.0700
  -6  -4   7 1079.62   40.33   6  1.3400
  -6  -2   5 1145.94   44.47   6  1.6600
  -4   0   4  552.52   21.21   6  2.1900
  -2   0   2  581.93   22.46   6  4.3800
  -7  -4   4 1638.91   66.55   6  1.5100
  -7  -1   4 1268.51   54.16   6  1.5600
  -6  -3   7  959.66   40.11   6  1.3800
  -5  -1   3  892.23   36.88   6  2.1700
  -8  -4   8 1692.95   78.43   6  1.1400
 -10  -3   7 3324.61  157.23   6  1.0500
  -5  -1   5  570.62   26.87   6  1.8300
  -3  -2   2  573.27   26.24   6  3.3400
  -6  -2   6  698.55   37.53   6  1.5400
  -4  -1   4  492.95   22.61   6  2.3000
  -8  -4   5 1302.25   69.63   6  1.3200
  -4  -2   3  527.41   25.47   6  2.5300
  -8  -1   6  980.08   60.00   6  1.2800
  -8  -5   8 1210.20   71.26   6  1.1100
  -8   0   6 1280.39   73.16   6  1.2400
  -9  -3   4 1236.09   71.11   6  1.2600
  -4  -2   2  520.69   27.58   6  2.7400
  -6  -1   5  398.90   28.21   6  1.6500
  -8  -4   6  967.68   63.73   6  1.2700
  -9  -4   5  966.43   78.23   6  1.2100
  -8  -3   5 1037.32   66.12   6  1.3500
  -5  -3   4  455.83   27.37   6  1.9400
  -5   0   4  327.33   20.66   6  1.9500
  -9  -4   7 1315.74   89.53   6  1.1200
  -5  -3   5  364.73   24.05   6  1.7800
  -7  -3   8  468.17   39.76   6  1.2100
  -6  -3   6  387.51   26.60   6  1.5100
 -11  -3   5 1754.71  125.96   6  1.0300
  -7  -3   4  632.16   42.90   6  1.5500
  -6  -1   6  319.44   24.85   6  1.5200
  -7  -1   6  495.62   39.52   6  1.4000
  -7  -2   7  481.82   39.57   6  1.3200
  -9  -1   7 1123.29   83.71   6  1.1200
  -5  -1   4  310.11   22.16   6  2.0200
  -8  -5   7  619.54   53.45   6  1.1700
 -10  -1   9 1133.12  106.55   6  0.9500
  -9  -1   6  854.79   74.64   6  1.1700
  -4  -1   2  301.07   21.84   6  2.8000
  -9  -5   6  821.68   75.69   6  1.1500
  -6  -4   5  341.35   27.19   6  1.5700
 -10  -4   7 1262.92  116.40   6  1.0500
  -6  -1   3  473.19   32.72   6  1.8600
  -7  -2   5  403.87   36.63   6  1.5000
 -10  -5   7 1165.93   99.48   6  1.0300
 -11  -6  13 1577.16  167.02   6  0.7400
 -12  -1   7 1810.62  167.41   6  0.9000
 -10  -2   8  773.13   88.87   6  1.0100
  -9  -1   4  444.26   51.84   6  1.2500
  -8  -2   4  459.60   46.65   6  1.4000
 -11  -2  11  903.99  113.56   6  0.8300
 -12  -4  11 1604.05  194.48   6  0.8000
 -13  -1   9 2142.61  229.99   6  0.8000
  -2  -1   1  223.41   22.05   6  5.4600
 -10  -2   5  805.25   83.16   6  1.1200
  -5  -2   5  144.64   17.47   6  1.8400
  -7  -1   3  248.04   30.42   6  1.6200
  -9  -2  10  489.66   72.50   6  0.9600
  -8  -4   7  313.96   42.79   6  1.2000
  -8  -1   7  264.77   43.20   6  1.2100
 -11  -1   5  697.26   94.15   6  1.0200
 -11  -5  11  970.21  134.17   6  0.8300
  -3  -1   2  101.95   13.16   6  3.5400
  -9  -6   9  598.55   78.32   6  0.9700
 -14  -2   6 1385.89  196.62   6  0.8100
  -9  -3   5  437.22   63.61   6  1.2300
  -9  -3   7  349.66   62.76   6  1.1400
  -9  -2   8  292.30   50.31   6  1.0800
  -9  -6  10  449.79   78.57   6  0.9200
  -3  -2   3   69.96    8.07   6  2.9200
 -10  -7  11  490.74   90.41   6  0.8300
  -9  -6   6  350.25   55.95   6  1.1100
  -6  -3   3  162.68   22.20   6  1.8300
  -2  -1   2   92.38   10.60   6  4.5300
  -6  -2   4  140.03   21.13   6  1.7700
  -6  -4   4   79.29   16.37   6  1.6700
  -7  -2   4  281.97   34.65   6  1.5700
 -13  -2   5  911.44  138.68   6  0.8800
  -7  -4   6  211.72   33.79   6  1.3700
 -11  -6   6  672.92  107.43   6  0.9700
 -10   0   8  271.38   71.88   6  0.9700
 -11  -4   5  695.44  106.34   6  1.0300
  -7  -3   7  119.11   26.10   6  1.3100
 -11  -2   9  668.20  124.75   6  0.9100
 -10  -5  12  442.87   90.85   6  0.8200
 -14  -2   8  822.44  198.54   6  0.7800
 -10  -6  10  673.33   97.25   6  0.8900
  -9  -3   6  441.80   69.73   6  1.1800
  -9  -1   5  211.35   49.49   6  1.2200
 -10  -3   9  376.05   88.77   6  0.9700
 -12  -7  11 1052.76  174.81   6  0.7800
 -13  -8   8 1082.51  166.03   6  0.7900
 -11  -3   6  471.61  103.38   6  1.0100
  -7  -1   5  128.15   28.69   6  1.4900
  -5   0   5   21.82    8.31   6  1.7600
 -10  -3  10  529.12  102.14   6  0.9200
 -11  -3   7  492.10  100.90   6  0.9800
 -10  -6   6  335.47   64.14   6  1.0400
 -12  -3  10  618.36  117.96   6  0.8300
  -4  -1   3   65.64   11.33   6  2.5800
 -10  -7  10  692.16  104.87   6  0.8700
 -14  -6   8 1143.04  229.70   6  0.7800
 -10  -6   9  505.71   91.54   6  0.9300
 -13  -1   7  600.44  148.88   6  0.8400
 -13  -6  11  495.52  158.09   6  0.7600
  -6  -4   3   24.89   10.86   6  1.7500
 -10  -6   8  432.89   80.01   6  0.9700
 -14  -1   9  705.66  162.78   6  0.7500
 -14  -2  11 1069.54  198.42   6  0.7200
 -13  -1  11  733.78  195.44   6  0.7500
 -12  -1   9  421.72  125.05   6  0.8600
  -8  -2   7  174.77   36.49   6  1.2300
 -11   0  10  246.22   74.35   6  0.8500
  -3   0   3   10.24    3.46   6  2.8500
  -5   0  -4 1896.56   55.35   6  2.2400
  -6   0  -4 2148.17   65.63   6  1.9000
  -4   0   0 1490.43   47.23   6  2.9400
  -4   0  -2 1447.28   48.75   6  2.9000
  -8   0  -2 1735.55   72.41   6  1.4800
  -6   0  -2 1324.12   52.69   6  1.9600
  -3   0   0 1031.93   42.01   6  3.9200
  -4  -1  -3  871.25   37.62   6  2.8700
  -4   1  -3  820.00   37.64   6  2.6500
  -8   0   0 1177.74   59.81   6  1.4700
  -7   0  -6 1008.62   52.35   6  1.5800
  -6  -1  -4  835.79   39.69   6  1.9400
  -6   1  -4  836.86   43.41   6  1.8300
  -6   0   0  684.70   36.74   6  1.9600
  -3   1  -2  491.63   25.22   6  3.4500
  -6  -1  -2  563.19   34.59   6  2.0000
  -4   1  -2  406.57   25.52   6  2.7100
  -5   0   0  461.24   27.95   6  2.3600
  -9  -1  -6 1114.87   70.41   6  1.2900
  -9  -3  -5  961.59   66.85   6  1.3100
  -8   1  -1  712.27   48.98   6  1.4300
 -12   0  -2 2270.05  154.97   6  0.9900
  -9   1  -6 1115.78   82.62   6  1.2400
 -10   0  -4 1218.73   91.20   6  1.1700
  -8  -1  -1  617.60   48.59   6  1.5100
 -10   2  -6 1309.03  102.11   6  1.1000
  -8   0  -8  516.84   46.82   6  1.3500
 -10  -2  -6 1086.21   86.43   6  1.1700
  -9   0  -8  750.99   66.60   6  1.2300
  -9   3  -5  912.09   70.87   6  1.1600
  -9   1  -5  794.20   74.25   6  1.2500
  -5  -1  -4  259.56   23.02   6  2.2800
  -5   1  -4  264.80   22.84   6  2.1400
 -10  -2  -5  797.74   80.23   6  1.1900
  -9  -3  -4  644.10   57.88   6  1.3200
 -10   2  -5  900.17   79.29   6  1.1100
  -3   0  -2  267.11   22.39   6  3.7900
 -13  -2  -6 1541.72  171.85   6  0.9200
  -9  -1  -5  682.70   60.97   6  1.3000
  -9   3  -6  415.96   47.56   6  1.1500
  -7  -2  -4  297.42   31.36   6  1.6900
  -9   2  -6  500.38   60.41   6  1.2000
 -13   2  -6 1346.66  168.82   6  0.8600
  -7  -1  -3  242.52   26.53   6  1.7000
 -10  -1  -5  544.14   70.11   6  1.1800
 -11  -2  -4  646.82   78.73   6  1.0900
  -7   2  -4  306.37   34.63   6  1.5200
  -9   0  -2  390.42   46.75   6  1.3200
  -8  -1  -6  265.45   40.02   6  1.4300
 -11   1  -7 1154.40  118.49   6  1.0200
  -9  -1  -1  422.16   48.28   6  1.3400
  -2   0  -2  220.51   20.54   6  5.4000
  -9  -1  -3  340.58   50.89   6  1.3300
  -9   1  -1  490.44   56.85   6  1.2800
  -6   1  -5  130.65   24.07   6  1.7900
  -6  -1  -3  104.97   16.10   6  1.9800
  -7  -1  -4  286.55   34.57   6  1.6800
  -6   2  -3  165.05   19.51   6  1.7500
  -6  -2  -3  151.06   19.58   6  1.9700
  -5   1  -3  151.12   18.46   6  2.1900
  -9   0  -4  387.48   50.46   6  1.3000
  -8   1  -7  337.91   46.90   6  1.3500
  -9  -2  -5  309.39   45.63   6  1.3100
  -4   0  -4  110.11   14.12   6  2.7000
 -11   2  -4  736.46   91.44   6  1.0200
  -7   1  -3  295.42   33.61   6  1.6100
 -10   2  -3  554.19   80.03   6  1.1200
  -7  -2  -3  211.52   26.76   6  1.7100
  -6   0  -6  174.12   22.87   6  1.8000
  -8   0  -4  241.30   39.96   6  1.4500
  -9   1  -3  304.72   50.68   6  1.2800
  -8  -1  -7  399.49   47.04   6  1.4000
  -7   0  -2  276.59   33.66   6  1.6900
 -12   2  -3  526.20  102.66   6  0.9400
  -5  -1  -3  136.95   17.73   6  2.3400
  -8   2  -4  220.45   43.81   6  1.3600
 -12   0  -4  384.22   80.92   6  0.9800
 -12   1  -6  451.63   96.67   6  0.9500
 -12   0  -6  689.49  114.10   6  0.9700
  -9   1  -9  334.37   68.55   6  1.1800
 -10  -1  -2  380.49   53.65   6  1.2000
  -9   1  -7  241.82   49.38   6  1.2200
 -12  -2  -3  447.16   78.23   6  1.0100
 -11  -3  -6  346.17   71.18   6  1.0800
 -14   0  -4  947.21  162.00   6  0.8400
  -7   2  -3  216.14   31.39   6  1.5400
 -12   2  -5  418.62  106.82   6  0.9400
 -10  -1  -3  232.41   65.41   6  1.2100
 -13  -2  -2  550.89  101.11   6  0.9300
  -8  -2  -4  228.57   36.46   6  1.4800
 -13   1  -3  670.00  153.02   6  0.8900
 -11  -1  -2  261.65  102.06   6  1.0900
 -13  -2  -3  550.15  113.72   6  0.9300
  -6  -1  -5   83.88   19.13   6  1.8900
  -5   1  -2   95.28   15.70   6  2.2200
 -10  -2  -3  334.92   65.80   6  1.2100
 -14   1 -11  918.47  187.71   6  0.7900
 -12  -3  -5  337.65   86.97   6  1.0000
 -12   1  -5  552.08  105.16   6  0.9600
 -13  -2  -4  436.29  117.14   6  0.9300
 -17   0   1  713.33  248.45   6  0.7000
  -5  -1  -2  116.91   16.33   6  2.3900
 -13   3  -7  592.54  155.31   6  0.8400
  -8  -1  -2   47.50   16.68   6  1.5200
  -4   0  -5   18.80    6.35   6  2.5800
 -15  -1  -6  755.15  166.76   6  0.7900
 -15   1 -16  680.91  186.87   6  0.7000
  -5   1   2 2305.77   62.01   6  2.0900
  -6   2   0 2606.84   72.41   6  1.7500
  -4   2   1 1232.71   43.26   6  2.2900
  -6   4   1 1622.38   64.30   6  1.3800
  -9   1   3 2666.86  113.68   6  1.2200
  -6   1   2 1045.89   44.97   6  1.7900
  -5   1   3  750.62   33.15   6  1.9600
  -8   5   1 2463.11  122.19   6  1.0800
  -4   2   2  494.03   23.16   6  2.1300
  -5   2  -1  553.41   27.06   6  2.0500
  -9   5   2 3498.78  189.81   6  0.9900
 -10   3   7 2993.79  164.65   6  0.9000
  -5   4   0  571.51   31.12   6  1.5500
  -8   3   5  793.81   67.82   6  1.1100
  -7   5   2 1261.61   72.30   6  1.1100
 -10   5  -1 2695.39  162.88   6  0.9700
  -9   2   4 1485.29   94.62   6  1.1400
  -8   2   0 1113.34   65.59   6  1.3600
  -4   1   2  288.94   19.26   6  2.4700
  -4   3   1  299.58   19.83   6  1.9000
  -5   1   1  286.80   21.54   6  2.1700
  -6   1   3  392.04   31.99   6  1.7100
  -9   3   4 1416.48  108.48   6  1.0700
  -9   4   5  843.70   93.40   6  0.9700
  -9   4  -1  909.12   93.03   6  1.1100
  -5   3   1  358.72   30.31   6  1.7300
  -7   3  -2  432.36   36.25   6  1.4500
  -7   4  -2  409.38   38.12   6  1.3300
  -5   2   2  342.20   25.63   6  1.8800
  -4   2   0  284.82   23.12   6  2.3800
  -7   4   1  704.32   58.82   6  1.2700
  -6   3  -1  293.95   26.85   6  1.6200
  -6   1   1  269.82   25.05   6  1.8400
  -7   3   4  573.53   55.80   6  1.2500
  -8   5   0  691.51   74.30   6  1.1000
  -4   1   0  244.71   21.48   6  2.7200
  -8   5  -1  743.37   80.30   6  1.1200
 -13   3   7 2258.47  247.87   6  0.7600
  -2   1   1  151.20   13.54   6  4.2500
  -3   1   2  113.14   11.13   6  2.9700
  -9   7   2 1129.55  118.94   6  0.8300
  -9   3  -1  615.44   62.76   6  1.1700
  -8   2   4  507.41   49.64   6  1.2400
  -9   2   2  450.03   57.71   6  1.1900
 -10   3   6 1136.97  124.56   6  0.9300
  -7   1   3  328.12   40.54   6  1.5100
 -11   3   5 1776.92  171.88   6  0.9000
  -7   4   0  454.10   44.15   6  1.3000
  -9   3   0  581.46   67.18   6  1.1600
  -8   3  -1  252.15   35.27   6  1.2900
  -9   7   1 1996.12  165.15   6  0.8600
  -6   3   3  136.35   20.89   6  1.4200
 -10   5   0  877.06  115.16   6  0.9600
 -13   3   0 1207.90  134.83   6  0.8400
  -8   4   3  511.88   69.33   6  1.1100
 -13   7   2 2418.15  376.78   6  0.7000
 -10   6  -1 1008.50  153.07   6  0.9100
  -6   4  -1  212.53   27.62   6  1.4500
  -4   3   0  151.50   19.57   6  2.0100
  -9   4   3 1019.12  108.47   6  1.0400
  -6   4   2  126.01   22.89   6  1.3300
  -7   3   3  439.61   54.74   6  1.3100
  -9   3   7  482.24   70.35   6  0.9400
 -12   2   2  579.33  117.07   6  0.9200
  -9   5  -1  414.43   62.55   6  1.0400
 -12   6   4 1641.88  243.47   6  0.7500
  -6   2   4  124.31   21.02   6  1.4900
  -9   6  -1  732.28  130.29   6  0.9600
  -7   4   2  178.24   37.06   6  1.2400
  -9   3   5  556.52   89.59   6  1.0300
 -10   2   3  425.30   69.54   6  1.0700
 -11   5  -2  984.72  129.24   6  0.9100
 -10   6   2  724.32  145.75   6  0.8700
  -5   3   2   92.27   19.02   6  1.6400
 -10   7   1  804.51  135.40   6  0.8200
 -13   2   2  900.80  138.19   6  0.8600
 -13   6   0 1445.88  245.02   6  0.7500
 -12   1   3  678.07  111.90   6  0.9400
 -12   3   2  792.65  130.56   6  0.8900
  -9   6   0  909.96  127.76   6  0.9500
 -10   3   1  326.84   65.95   6  1.0500
  -5   3   0  187.32   25.30   6  1.7900
  -8   4  -2  218.82   38.75   6  1.2200
  -8   4   1  204.28   41.83   6  1.1700
  -6   3   1  107.24   23.80   6  1.5500
 -14   2   6 1514.37  235.24   6  0.7600
  -9   6   2  528.32  102.69   6  0.9100
  -7   2   4  157.91   27.35   6  1.3500
 -11   3   6  426.65  116.14   6  0.8800
  -7   4  -1  112.74   26.24   6  1.3200
  -8   1   2  146.24   30.91   6  1.3800
  -3   2   0   62.67   10.97   6  2.8500
 -13   3   8  749.28  184.87   6  0.7400
   0  -8 -14 3608.36   90.34   7  1.6100
  -1  -7 -11 2926.54   72.81   7  1.8600
   0  -7 -11 2608.52   66.79   7  1.9900
   0  -5  -9 1751.00   48.78   7  2.5200
  -1  -8 -10 1998.08   59.68   7  1.8800
   0 -12 -16 4560.51  137.06   7  1.2900
   0  -7  -9 1933.18   52.92   7  2.2500
   1  -5 -11 1759.92   50.91   7  2.2000
   1  -6 -10 1622.41   50.78   7  2.2900
   1  -7  -8 1242.18   40.57   7  2.4100
   0  -5 -10 1624.33   52.44   7  2.3100
   0  -6 -10 1522.11   50.73   7  2.2300
   1  -6  -8 1153.38   39.31   7  2.6100
   3 -10 -23 4492.10  172.27   7  1.0500
   0  -7 -10 1192.53   46.06   7  2.1200
   0  -6 -11 1276.38   47.47   7  2.0700
   2 -10 -17 2177.07   89.91   7  1.3500
   1  -8 -10 1311.85   48.45   7  2.0300
  -1  -7  -8  990.34   39.47   7  2.2200
   0  -7 -15 1847.71   75.22   7  1.5600
  -1  -7 -12 1282.22   51.02   7  1.7500
   1  -9 -11 1188.40   49.55   7  1.8300
   0 -11 -15 1933.25   83.33   7  1.3900
   1 -10 -15 1618.97   71.35   7  1.4700
   0  -4  -5 1076.86   41.44   7  3.9900
   0  -6 -12 1156.33   50.12   7  1.9300
  -1  -9 -11 1275.59   52.28   7  1.7100
  -1 -10 -17 2708.38  112.69   7  1.2700
   1 -10 -12 1390.04   57.48   7  1.6600
   2 -17 -19 4503.34  184.49   7  1.0000
  -1  -6 -13 1157.17   52.07   7  1.6700
   1 -12 -18 1666.68   93.77   7  1.2200
   0  -4  -7  922.22   37.51   7  3.2200
   1  -8 -15 1352.01   63.20   7  1.5700
   0  -8 -13 1238.95   57.99   7  1.7100
   0 -15 -16 2765.44  130.73   7  1.1400
   0 -10 -16 1716.28   84.03   7  1.3800
   1 -11 -14 1363.96   67.48   7  1.4700
   0  -7  -8  801.72   34.21   7  2.3800
   2  -7 -16 1319.56   60.62   7  1.5200
  -1  -8 -11 1031.69   47.66   7  1.7900
  -2 -12 -22 3204.06  198.94   7  0.9600
  -1  -7  -9  692.69   33.84   7  2.1000
   0  -9 -15 1399.36   68.40   7  1.4900
  -1 -11 -14 1429.62   71.44   7  1.3800
  -1  -6 -10  706.90   34.13   7  2.0500
  -1  -6 -11  821.96   39.73   7  1.9200
   0  -9 -14 1396.08   64.46   7  1.5600
   0  -9 -19 2401.74  114.75   7  1.2300
   1  -7 -11  868.75   40.42   7  2.0400
   2 -10 -20 2333.08  118.95   7  1.2000
   2  -8 -15 1027.59   52.97   7  1.5700
   0 -14 -15 1921.66   93.91   7  1.2200
   1 -13 -17 1827.74  101.98   7  1.2200
   1 -17 -19 3366.33  190.55   7  1.0000
   1 -12 -15 1471.17   77.46   7  1.3500
   1 -11 -17 1545.69   82.49   7  1.3100
   2 -13 -17 1574.85   93.86   7  1.2200
  -1 -11 -15 1520.54   80.43   7  1.3300
   1  -8  -9  650.24   32.84   7  2.1200
   1  -5  -8  599.41   30.56   7  2.8200
   1  -7 -10  704.50   38.47   7  2.1600
  -1  -6 -12  743.45   43.05   7  1.7900
   0  -6  -9  573.40   32.31   7  2.4000
   0  -4  -9  564.92   30.86   7  2.6000
   2 -10 -15 1044.63   59.45   7  1.4700
   2 -12 -18 1566.56   94.12   7  1.2300
  -2 -13 -19 2441.04  146.22   7  1.0400
   0 -17 -21 3596.03  227.08   7  0.9500
   0 -12 -17 1172.08   86.57   7  1.2400
   1 -11 -18 1193.14   86.56   7  1.2600
  -1  -9 -15 1019.47   60.56   7  1.4200
  -1  -7 -10  587.99   33.59   7  1.9800
  -1  -8 -12  690.57   43.85   7  1.7000
   1  -9 -20 1245.26   89.82   7  1.2000
   1  -9 -15  801.35   56.80   7  1.5200
   1  -8 -17 1142.05   70.32   7  1.4100
   1 -10 -20 1389.16  114.47   7  1.1900
   0 -13 -14 1077.68   71.21   7  1.3100
   1 -11 -20 1344.24  112.95   7  1.1700
   0  -9 -10  499.46   33.73   7  1.8800
  -1 -14 -19 1998.04  138.95   7  1.0600
   1  -6  -9  387.96   26.11   7  2.4500
  -1 -13 -15 1107.77   82.51   7  1.2400
   0  -8 -18 1032.86   75.67   7  1.3000
   2 -12 -24 2126.32  172.77   7  1.0000
  -1  -9 -10  547.50   38.84   7  1.7800
   0  -7 -13  523.93   39.21   7  1.7600
   0  -8 -10  399.53   30.62   7  2.0000
   0 -12 -20 1371.37  116.66   7  1.1200
  -1 -13 -14  859.58   69.33   7  1.2700
   2 -17 -23 2264.73  190.09   7  0.9200
  -2 -12 -20 1451.00  122.82   7  1.0300
  -1 -11 -23 1561.79  168.16   7  0.9800
   0  -8  -9  420.15   30.92   7  2.1000
  -1 -15 -21 1746.15  161.59   7  0.9800
   0  -8 -11  437.52   31.39   7  1.9000
  -1 -11 -20 1174.92  101.99   7  1.1000
   1 -10 -21  941.99  113.37   7  1.1400
   0 -11 -16  723.21   64.23   7  1.3300
   0  -4  -6  261.31   20.62   7  3.5900
   1 -16 -19 1468.54  129.74   7  1.0400
  -1 -11 -22 1290.01  147.15   7  1.0100
   2 -10 -16  607.34   49.50   7  1.4100
   1  -9 -10  314.48   25.28   7  1.9000
   0 -10 -18  483.01   66.60   7  1.2600
   0 -15 -21 1687.47  154.08   7  1.0000
   1  -9 -14  472.17   44.91   7  1.6000
   0 -13 -16  878.05   81.44   7  1.2400
  -1  -6  -8  211.63   19.92   7  2.3600
  -1 -12 -22 1392.39  151.19   7  1.0000
   1  -8 -12  296.28   33.10   7  1.8400
   1 -11 -22  904.51  103.75   7  1.0800
  -1 -14 -15  778.72   72.12   7  1.1900
   2 -10 -19  730.91   75.64   7  1.2500
  -2 -14 -15  755.69   89.69   7  1.1400
   1 -10 -22 1241.53  110.94   7  1.0900
  -1  -9 -17  416.87   52.24   7  1.2900
   2 -10 -22 1184.96  105.92   7  1.1000
   2 -10 -23 1204.87  119.16   7  1.0600
   0  -5  -6  176.45   17.30   7  3.2500
  -1  -8 -13  250.19   34.83   7  1.6100
   2  -9 -20  710.81   81.99   7  1.2100
   0  -5  -8  239.55   20.68   7  2.7500
   1 -15 -22 1453.53  154.53   7  0.9900
  -1  -7 -15  534.70   49.20   7  1.4600
  -2 -15 -15  831.52   80.48   7  1.1000
   0 -12 -18  860.78   87.43   7  1.2000
   3 -16 -24 1407.72  169.85   7  0.9200
   2 -14 -16  631.77   62.91   7  1.2000
   1 -12 -19  753.30   82.00   7  1.1800
   0 -14 -19  957.59   90.02   7  1.0900
   1 -13 -25 1125.79  165.24   7  0.9400
   1 -15 -20 1161.72  118.76   7  1.0500
   1 -13 -18  867.59   86.43   7  1.1800
   1  -7 -13  358.62   31.39   7  1.8100
   2 -16 -18  966.26  109.93   7  1.0600
   1 -10 -17  337.62   48.84   7  1.3500
   3 -14 -24 1122.01  150.88   7  0.9600
   2 -11 -22  978.24  106.80   7  1.0900
   1  -8 -14  299.40   33.01   7  1.6600
  -1 -13 -27 3294.65  328.43   7  0.8400
  -2 -17 -20 1590.86  186.22   7  0.9200
  -1 -11 -18  638.34   72.70   7  1.1900
  -1 -12 -15  452.90   58.65   7  1.2900
   2 -13 -21  707.37   97.55   7  1.0800
   1 -12 -20  798.89  105.96   7  1.1400
   1 -10 -13  389.16   39.35   7  1.6000
   3 -13 -24 1050.90  152.09   7  0.9800
   1 -13 -21  762.74  103.33   7  1.0700
   0  -7 -12  200.86   31.37   7  1.8700
  -1 -17 -19 1444.90  151.82   7  0.9700
   0  -9 -11  237.73   28.12   7  1.7900
   1  -4  -9  159.38   16.68   7  2.6900
   0  -3  -4  181.46   18.84   7  5.1400
   2 -11 -19 2495.46  117.38   7  1.2200
   1  -9 -17  485.12   61.02   7  1.3900
  -1 -10 -21  440.22   84.93   7  1.0700
   1  -8 -16  345.06   45.53   7  1.4900
   2 -11 -18  446.47   65.55   7  1.2600
   0  -9 -17  445.13   63.49   7  1.3500
  -2 -12 -18 1103.11  103.87   7  1.1000
  -2 -13 -22 1351.58  177.49   7  0.9500
   3 -18 -24 1538.27  176.75   7  0.8700
   1  -9 -12  313.33   44.39   7  1.7500
   1  -5  -9  188.08   18.96   7  2.6000
   0  -3  -6  171.80   17.40   7  3.8500
  -2 -17 -18  532.42   98.06   7  0.9600
   0  -5 -11  222.71   23.25   7  2.1200
  -2 -15 -18 1001.56  125.90   7  1.0200
   0 -11 -18  551.74   76.03   7  1.2300
   0 -12 -23 1044.66  149.96   7  1.0000
   0 -11 -12  206.28   32.47   7  1.5400
   0 -15 -24 1535.91  210.14   7  0.9200
   0 -10 -20  687.08   98.79   7  1.1600
   0 -13 -15  404.27   63.26   7  1.2800
   2 -12 -27  536.21  133.59   7  0.9000
   0 -17 -25 2833.77  280.04   7  0.8600
   0 -11 -17  400.67   66.90   7  1.2800
   0 -15 -23  904.51  163.74   7  0.9400
   2 -13 -25 1366.92  162.50   7  0.9500
  -1  -8 -15  251.15   40.77   7  1.4400
   2 -11 -21  933.00   99.70   7  1.1300
   0  -6  -8  165.42   21.26   7  2.5800
   2  -9 -17  301.45   50.05   7  1.3900
   0 -11 -24 1713.20  217.00   7  0.9800
  -2 -14 -24 1158.12  162.59   7  0.8800
   2 -10 -18  531.99   66.52   7  1.3000
   3 -17 -29 1380.71  240.49   7  0.8000
   1 -18 -26 1426.47  227.03   7  0.8300
  -2 -16 -19  994.39  160.04   7  0.9700
   0  -7 -14  282.07   39.49   7  1.6600
   1 -18 -20 1154.21  145.62   7  0.9500
   1 -16 -22 1531.03  167.85   7  0.9600
   1 -10 -16  228.39   44.88   7  1.4100
   1 -10 -19  559.80   75.09   7  1.2400
   3 -14 -26  907.79  186.46   7  0.9100
   4 -15 -34 2150.88  336.11   7  0.7100
   0 -13 -22  648.78  132.04   7  1.0200
   2 -14 -30 1812.45  275.67   7  0.8000
  -1 -16 -24 1222.21  203.98   7  0.8800
   1  -7 -16  298.84   39.32   7  1.5100
   1 -14 -18  719.53   91.42   7  1.1400
   0 -10 -22  738.73  106.65   7  1.0600
  -1 -13 -20  480.08   92.07   7  1.0500
  -2 -15 -19  523.71  114.84   7  0.9900
   1 -16 -21  689.45  135.61   7  0.9900
  -1 -18 -21  738.48  137.65   7  0.9000
  -1 -12 -25  777.73  122.24   7  0.9000
   0 -13 -28 1414.61  224.82   7  0.8300
  -1 -10 -18  445.57   65.82   7  1.2100
   1 -11 -21 1129.78  111.29   7  1.1200
   2 -12 -19  407.25   74.28   7  1.1900
   1  -8 -18  355.19   54.79   7  1.3400
   0 -19 -21  817.48  142.82   7  0.8900
   1  -4  -8  103.72   13.22   7  2.9800
  -2 -15 -16  472.17   79.35   7  1.0700
   2 -12 -22  606.74  113.62   7  1.0700
  -2 -12 -17  250.85   55.17   7  1.1500
   2 -16 -22 1107.48  169.38   7  0.9700
   0  -6  -7  107.29   15.24   7  2.7500
   1 -19 -23 1069.42  197.04   7  0.8600
   0 -15 -27  855.59  264.48   7  0.8400
   2 -11 -24 1031.54  196.53   7  1.0100
   2 -13 -18  454.28   73.33   7  1.1900
  -2 -14 -20  907.21  138.30   7  0.9900
   1 -10 -14  219.70   45.15   7  1.5300
  -1 -15 -16  600.80   89.44   7  1.1200
   0 -16 -18  444.58   83.51   7  1.0500
  -1 -12 -17  352.42   74.44   7  1.2000
   1 -14 -31 1946.01  288.18   7  0.7700
   2 -18 -26 1254.49  292.36   7  0.8400
   3 -16 -23  720.23  162.20   7  0.9400
  -1 -16 -23  963.77  183.55   7  0.9000
   2 -12 -25  683.55  140.91   7  0.9600
   3 -16 -28  914.99  240.43   7  0.8300
   0 -10 -15  264.31   44.70   7  1.4400
   1 -16 -18  382.02   78.84   7  1.0600
  -1 -14 -26  909.80  201.14   7  0.8600
   2 -20 -23 1155.92  211.17   7  0.8400
   2 -15 -28 1113.06  196.04   7  0.8400
   1  -9 -13  152.38   29.72   7  1.6700
  -1 -10 -11  187.33   28.82   7  1.6300
   2 -12 -23  390.36  103.17   7  1.0300
   1 -14 -16  276.03   54.70   7  1.2100
   1  -6 -12  149.44   22.67   7  1.9900
   4 -18 -30 2425.55  400.51   7  0.7600
  -2 -14 -21  629.22  115.91   7  0.9600
  -1 -11 -11  194.24   30.54   7  1.5400
  -2 -18 -20 1125.12  210.60   7  0.8900
   1 -14 -28  893.54  184.09   7  0.8400
  -1 -14 -25  772.38  172.75   7  0.8800
  -1  -6  -9   69.08   15.97   7  2.2000
   0 -12 -24  689.71  140.77   7  0.9700
   0 -19 -23 1248.74  237.69   7  0.8500
  -3 -21 -21 1242.36  274.88   7  0.7800
   3 -19 -22  811.47  155.93   7  0.8800
  -1 -18 -25  562.85  230.37   7  0.8200
   2 -14 -17  359.34   62.88   7  1.1700
   1 -13 -27 1077.83  220.00   7  0.8800
   1  -5 -10   87.37   15.97   7  2.3900
   1 -15 -23  626.07  132.69   7  0.9600
   0 -21 -27  876.07  240.95   7  0.7500
   2 -20 -27 1498.61  272.39   7  0.7800
  -1 -12 -23 1157.94  166.78   7  0.9700
   3 -21 -24 1098.95  233.32   7  0.8000
  -1 -19 -20  486.05  115.65   7  0.8900
   1  -8 -11  150.05   29.93   7  1.9400
   3 -14 -25  629.97  129.05   7  0.9300
   3 -18 -27  949.75  240.86   7  0.8200
  -1 -14 -31 1040.70  296.16   7  0.7300
  -1 -21 -24  599.76  190.65   7  0.7800
   4 -20 -31 1033.83  328.63   7  0.7200
   0  -2  -4   58.65   12.14   7  5.7700
   0  -3  -5   41.76    8.82   7  4.4500
   1  -2 -13 3736.02   67.79   7  1.6200
   2  -2 -14 3561.60   65.97   7  1.4500
   2  -4 -17 6508.60  123.51   7  1.3600
   0  -2 -12 3165.58   60.86   7  1.7100
   0  -2  -7 3345.97   65.19   7  3.2600
  -1  -3 -14 2889.97   74.15   7  1.4200
   0  -2  -9 2292.29   49.28   7  2.4200
   1  -1  -9 1339.36   29.73   7  2.1700
   1  -3 -13 2712.11   63.57   7  1.7700
   0  -4 -12 3048.76   73.07   7  1.9400
   1  -3 -14 2670.80   67.64   7  1.6200
   0  -4 -13 3201.78   78.68   7  1.7700
   0  -1  -9 1204.53   29.65   7  2.0900
   1  -4 -14 2748.80   72.24   7  1.7000
   1  -3 -16 2971.38   80.11   7  1.3700
   1  -3 -10 2100.63   54.75   7  2.4000
  -1  -5 -17 3906.78  115.32   7  1.2700
   1  -3 -11 1716.24   49.04   7  2.1500
   0  -2 -11 1273.51   39.22   7  1.9000
   0  -6 -18 3863.96  119.56   7  1.2900
  -1  -5 -14 2513.04   81.06   7  1.5500
   0  -3 -11 1689.97   50.35   7  2.0600
   0  -3 -13 1727.63   54.11   7  1.6900
   1  -4 -19 3219.84  104.47   7  1.1800
   0  -4 -11 1770.44   57.94   7  2.1300
   1  -4 -17 1922.65   70.58   7  1.3500
   1  -6 -17 2082.13   82.91   7  1.4300
   0  -5 -17 1911.37   85.23   7  1.3300
   0  -6 -21 2796.87  128.08   7  1.0900
   0  -4 -14 1230.50   51.71   7  1.6300
   1  -4 -13 1151.39   47.86   7  1.8500
   2  -2 -16 1050.91   48.80   7  1.2400
   0  -3 -22 4531.61  181.71   7  0.8900
   0  -3 -12 1007.87   40.16   7  1.8600
   1  -3  -8 1057.03   42.76   7  3.0400
   2  -6 -17 1812.74   75.67   7  1.4300
  -1  -4 -14 1159.57   54.27   7  1.5000
   1  -4 -25 3961.53  220.14   7  0.8400
   0  -5 -15 1234.29   61.02   7  1.5500
   0  -4 -17 1386.58   70.95   7  1.3000
  -1  -3 -13  898.24   41.97   7  1.5400
   1  -2 -11  644.34   28.72   7  1.9900
   1  -2  -8  580.93   25.85   7  2.9000
   1  -3 -19 1436.26   78.75   7  1.1100
   1  -4 -12  997.48   43.14   7  2.0200
  -1  -4 -16 1334.11   68.24   7  1.3000
   0  -6 -19 2049.21   99.19   7  1.2200
   0  -2 -19 1867.45   98.12   7  0.9800
   0  -6 -23 3136.15  166.60   7  0.9800
   1  -2 -15  812.78   42.57   7  1.3500
   4  -4 -25 3939.94  197.45   7  0.8200
   2  -6 -24 2958.72  177.73   7  0.9700
   1  -5 -15  962.89   53.19   7  1.6100
   1  -2 -18 1052.06   62.14   7  1.0800
   0  -2 -13  573.79   33.65   7  1.5500
   2  -2 -12  397.26   22.43   7  1.7200
   2  -3 -14  541.18   32.59   7  1.6000
   2  -5 -19 1245.40   80.87   7  1.2400
   1  -7 -22 2717.39  144.39   7  1.0900
   1  -8 -22 2669.07  143.70   7  1.1000
   1  -4 -11  668.87   35.67   7  2.2200
  -1  -4 -17 1375.49   76.75   7  1.2100
   2  -3 -15  512.83   33.29   7  1.4700
  -1  -2 -18 1434.57   81.10   7  0.9800
   0  -2  -6  587.63   32.09   7  3.8700
   0  -4 -21 1602.72  113.35   7  1.0100
   0  -7 -22 2054.99  139.55   7  1.0500
   1  -7 -23 1528.50  127.93   7  1.0300
  -1  -6 -17 1491.36   82.16   7  1.2900
   3  -4 -21 1285.92   88.52   7  1.0400
   2  -3 -19 1076.13   70.46   7  1.1100
   0  -1 -10  245.11   17.06   7  1.8400
   1  -2 -16  720.95   44.46   7  1.2500
   0  -5 -18 1150.45   72.94   7  1.2600
  -2  -3 -20 1304.41  113.34   7  0.8800
   0  -4 -20 1007.24   85.45   7  1.0700
   0  -7 -25 3089.68  206.31   7  0.9100
   1  -6 -23 1969.15  149.96   7  1.0100
   2  -4 -14  544.46   33.68   7  1.6800
   2  -2 -18  854.83   59.08   7  1.0800
   2  -7 -19 1040.64   72.96   7  1.2900
   2  -6 -21 1221.66   93.89   7  1.1400
   1  -4 -21 1134.91  102.92   7  1.0400
   2  -5 -24 1122.35  132.38   7  0.9400
   0  -9 -27 2957.16  246.68   7  0.8600
   1  -9 -29 4686.67  331.34   7  0.8200
   1  -4 -16  665.65   49.44   7  1.4500
   0  -1  -5  328.37   19.49   7  4.2700
  -2  -4 -22 2063.91  160.82   7  0.8500
   0  -2 -10  342.90   22.42   7  2.1300
   1  -3 -25 2144.01  195.85   7  0.7900
   0  -5 -20 1154.83   89.23   7  1.1200
  -1  -6 -25 2452.36  204.59   7  0.8500
   3  -5 -20  753.90   76.74   7  1.1500
  -1  -3 -21 1914.63  129.91   7  0.8900
  -1  -5 -27 2743.50  247.19   7  0.7500
   3  -6 -21 1223.17   89.60   7  1.1200
   1  -7 -20  954.00   86.03   7  1.2100
   1  -3  -9  372.21   24.28   7  2.6900
  -1  -3 -18  674.83   66.47   7  1.0700
   1  -6 -18  641.03   60.21   7  1.3400
  -1  -7 -22 2087.67  146.34   7  1.0000
   4  -4 -24 1405.53  128.25   7  0.8600
   1  -5 -23  800.46  118.60   7  0.9700
   0  -3  -9  289.72   22.53   7  2.5800
   2  -5 -18  636.07   55.31   7  1.3200
  -1  -5 -22 1427.89  141.09   7  0.9500
   2  -5 -15  401.85   35.58   7  1.6100
   1  -1  -8  128.67   10.06   7  2.4800
   1  -5 -24 1997.54  184.43   7  0.9300
   0  -4 -16  480.01   48.99   7  1.4000
   2  -2 -17  512.37   44.50   7  1.1600
   3  -3 -20  662.05   67.27   7  1.0200
   0  -5 -14  514.68   41.85   7  1.6700
  -1  -2 -17  625.24   57.61   7  1.0400
   3  -4 -22  882.93   92.71   7  0.9800
   0  -7 -20  796.85   87.12   7  1.1700
   3  -8 -24 1593.24  142.82   7  1.0100
   0  -4 -25 1999.45  197.12   7  0.8100
   3  -4 -19  712.18   63.36   7  1.1600
   1  -3 -24 1347.11  145.95   7  0.8300
   0  -3 -15  271.99   30.21   7  1.4200
   1  -5 -22 1128.39  128.53   7  1.0300
   0  -1  -4  226.01   19.45   7  5.5700
   0  -6 -20  622.99   82.09   7  1.1500
   0  -2 -14  171.56   24.67   7  1.4200
   0  -3 -10  247.42   21.81   7  2.3000
   2  -3 -27 3661.45  246.96   7  0.7300
   4  -4 -26 1087.63  134.47   7  0.7900
   2  -4 -22  988.19   98.38   7  1.0000
   0  -8 -23  884.09  117.29   7  1.0100
  -2  -9 -29 3426.38  346.64   7  0.7400
   0  -3 -21  813.06   89.56   7  0.9500
   2  -4 -20  765.60   72.86   7  1.1200
   0  -7 -21  985.89  125.78   7  1.1100
   2  -5 -22  841.97   94.64   7  1.0500
   1  -6 -21  741.38   73.78   7  1.1200
   1  -7 -21  493.02   74.70   7  1.1400
   1  -1  -6  101.29    9.30   7  3.4500
  -2 -10 -26 2261.53  244.27   7  0.8300
   2  -6 -20  375.30   51.93   7  1.2000
  -2  -6 -23 1356.55  149.85   7  0.8800
  -2  -8 -26 1815.89  262.81   7  0.8100
  -1  -5 -16  398.87   47.27   7  1.3500
  -1  -4 -13  191.26   24.77   7  1.6300
   0  -2 -16  216.44   41.70   7  1.2100
  -1  -2 -12  116.75   16.61   7  1.5300
   3  -9 -31 2264.32  318.53   7  0.7700
   0  -4 -15  358.05   40.45   7  1.5000
   2  -4 -21  820.79   92.60   7  1.0500
   0  -4 -22  722.12  111.88   7  0.9500
  -1  -4 -15  310.68   42.83   7  1.3900
   4  -6 -28 1200.99  192.72   7  0.8000
   2  -6 -26 1584.81  155.16   7  0.8800
  -2  -6 -24 1384.54  170.50   7  0.8400
   4  -8 -28 1974.86  203.00   7  0.8400
   3  -3 -23  711.17   92.99   7  0.8700
   1  -2 -19  468.88   63.67   7  1.0100
   3  -3 -27 1109.72  188.90   7  0.7200
   3  -5 -22  587.45   70.16   7  1.0300
  -1  -6 -27 1069.12  193.25   7  0.7700
  -1  -7 -20  744.07   98.40   7  1.1100
  -1  -4 -19  279.64   50.35   7  1.0700
  -1  -2 -13  240.91   28.74   7  1.4100
   0  -1  -3  248.14   29.00   7  7.7400
   2  -4 -18  264.80   49.93   7  1.2700
   1  -8 -24  710.99  160.54   7  0.9900
   0  -5 -21  452.06   81.07   7  1.0600
   0  -2 -17  381.69   54.83   7  1.1200
   0  -2  -8  143.27   14.49   7  2.7900
   1  -5 -25  913.97  131.98   7  0.8800
   1  -5 -16  231.01   34.95   7  1.5000
  -2  -8 -24 1273.52  173.35   7  0.8800
   3  -9 -25 1168.58  154.34   7  0.9700
   4  -8 -32 1351.51  259.20   7  0.7300
   2  -6 -22  515.62   79.08   7  1.0800
   1  -4 -23  903.74  116.48   7  0.9300
   0  -5 -22  400.36   78.31   7  1.0000
   1  -3 -17  242.94   43.09   7  1.2700
   1  -8 -25 1688.02  199.17   7  0.9500
   2  -8 -23  529.57   84.77   7  1.0600
  -1  -4 -21  572.12   76.23   7  0.9500
   1  -8 -29 1901.90  289.34   7  0.8000
   3  -3 -21  846.18   92.44   7  0.9600
   2  -4 -19  347.63   52.56   7  1.1900
  -1  -5 -19  718.24   92.62   7  1.1200
  -1  -6 -22  747.26  117.02   7  0.9800
  -1  -7 -26 1687.19  210.89   7  0.8400
   1  -7 -29 1604.69  235.64   7  0.7900
   1  -8 -23 1043.79  121.13   7  1.0500
   3  -6 -22  420.12   87.98   7  1.0600
   2  -5 -29 1792.76  278.49   7  0.7400
   4  -9 -30  973.00  210.56   7  0.7900
  -1  -4 -18  411.55   68.46   7  1.1400
   4  -5 -26 1022.66  183.69   7  0.8300
   0  -1  -6   55.15    7.96   7  3.4200
   1  -3 -20  410.35   74.59   7  1.0400
   0  -5 -16  346.86   41.53   7  1.4400
   4  -9 -29 1010.33  203.50   7  0.8200
  -2  -3 -23 1175.23  170.65   7  0.7600
   2 -10 -29  958.50  180.74   7  0.8400
   4  -6 -26  717.08  151.63   7  0.8700
   4  -8 -31 1059.02  269.99   7  0.7500
   0  -7 -27 1188.82  245.66   7  0.8300
   2  -5 -27  509.12  144.58   7  0.8100
   1 -10 -30 1464.66  244.90   7  0.7900
  -1  -4 -26  974.18  179.04   7  0.7400
  -2  -3 -24  910.77  148.78   7  0.7200
  -1  -3 -19  572.68   74.04   7  1.0100
   0  -5 -19  529.99   79.77   7  1.1800
   2  -9 -27 1206.38  181.31   7  0.9000
   1  -8 -32 1236.96  299.06   7  0.7200
   3  -9 -27  648.16  142.03   7  0.9000
   2  -9 -29 1539.08  303.30   7  0.8300
   0  -4 -26  615.26  136.98   7  0.7800
   0  -3 -16  169.58   33.43   7  1.3100
   1  -5 -19  301.52   48.37   7  1.2300
  -1  -4 -12   95.74   19.36   7  1.7600
   3  -8 -30 1493.85  260.22   7  0.7900
   0  -8 -30  814.08  173.65   7  0.7500
  -1  -4 -22  308.32   76.06   7  0.9000
   1  -5 -14   68.87   21.01   7  1.7300
   3 -10 -30 1008.01  179.04   7  0.8100
   1  -3 -12  116.74   19.69   7  1.9500
   2 -11 -33 1487.82  305.24   7  0.7300
   0   0  -8 4008.66   43.11   7  1.7800
   2   0  -8 3213.64   37.03   7  1.4600
   0   0 -1411332.73  140.66   7  1.0200
   1   0  -8 2712.28   33.71   7  1.7900
   2   0 -10 3445.32   46.28   7  1.3000
   1   0 -12 4212.19   65.84   7  1.2200
  -1   0  -8 2423.30   37.54   7  1.5300
  -1   0  -6 1359.92   21.54   7  1.9000
   0   0  -4  947.60   20.00   7  3.5500
  -2   1  -5 2178.34   49.42   7  0.7500
[truncated: 1,169,471 more chars]
