# Supplementary material for: Structure of magnesium selenate enneahydrate, MgSeO4·9H2O, from 5 to 250 K using neutron time-of-flight Laue diffraction
Source: Acta Crystallogr B Struct Sci Cryst Eng Mater. 2015 May 26;71(Pt 3):313–27. doi: 10.1107/S2052520615006824 (PMC4450603; doi:10.1107/S2052520615006824)
Supplement: Supplementary file 2 [file b-71-00313-Isup2.hkl]

#
# Unique observed reflections after correcting
# for dispersion and merging Friedel opposites
#
data_MgSeO4_9H2O_5K_3D_SXD
_shelx_title ' SXD'
_shelx_refln_list_code          3
_shelx_F_calc_maximum      200.93
_exptl_crystal_F_000       672.00
_reflns_d_resolution_high  0.3564

loop_
 _space_group_symop_operation_xyz
 'x, y, z'
 '-x, y+1/2, -z+1/2'
 '-x, -y, -z'
 'x, -y+1/2, z+1/2'

_cell_length_a     7.2223
_cell_length_b    10.4835
_cell_length_c    17.3266
_cell_angle_alpha  90.000
_cell_angle_beta  109.573
_cell_angle_gamma  90.000

loop_
 _refln_index_h
 _refln_index_k
 _refln_index_l
 _refln_F_meas
 _refln_F_sigma
 _refln_A_calc
 _refln_B_calc
   1   0   0     15.9384      0.5392    -18.0988      0.0000
   3   0   0    134.3667      0.9377    141.4758      0.0000
   4   0   0    134.3675      1.1958   -140.4099      0.0000
   5   0   0     53.9168      2.3103     60.2706      0.0000
   6   0   0     64.6002      2.4511    -71.4606      0.0000
   8   0   0     81.6974      2.6662     89.8780      0.0000
  11   0   0     80.1491     12.1876     69.1734      0.0000
   1   1   0     43.3490      0.3503     48.1698      0.0000
   2   1   0      6.2760      0.8306      2.3782      0.0000
   4   1   0     40.2003      1.0221     39.4678      0.0000
   7   1   0     77.8595      4.6442    -96.9392     -0.0001
   0   2   0     15.2070      0.6236     13.4415      0.0000
   1   2   0     57.3780      0.3858    -56.9716      0.0000
   2   2   0     12.0936      0.6293    -10.2315      0.0000
   3   2   0     19.4102      0.6557     18.0676      0.0000
   4   2   0     39.6085      0.8361    -43.1464      0.0000
   5   2   0     30.3051      1.6989     29.9079      0.0000
   6   2   0    136.6555      1.5985   -141.6983      0.0000
   8   2   0     75.1550      2.8196     75.6460      0.0000
   1   3   0     14.3435      1.1966      4.1868      0.0000
   2   3   0     50.8919      0.6368     51.8912      0.0000
   3   3   0     47.6303      0.5730     50.3576      0.0000
   4   3   0     21.7514      1.1335    -18.4158      0.0000
   5   3   0     31.3708      2.9960     23.6428      0.0000
   9   3   0     55.5897      4.5415    -60.9848      0.0000
  13   3   0     79.7562      6.2951     77.6751      0.0000
   0   4   0     79.5305      0.6757     78.2494      0.0000
   1   4   0     44.5710      0.7188    -43.4079      0.0000
   2   4   0     89.8324      0.6521    -89.2616      0.0000
   3   4   0     36.3408      0.8072     38.5256      0.0000
   4   4   0     34.3231      0.8498    -33.8419      0.0000
   5   4   0     57.9722      1.0851     57.2510      0.0000
   7   4   0     50.3684      1.9203     52.4509      0.0000
   8   4   0     58.2035      4.0216     57.7213      0.0000
   2   5   0     33.1856      1.6189     29.3743      0.0000
   3   5   0     20.7369      1.3484     18.8068      0.0000
   4   5   0     37.5968      1.4170     45.3128      0.0000
   5   5   0     34.8622      1.3481     32.2946      0.0000
   6   5   0     22.9234      4.3861    -16.7378      0.0000
   8   5   0     59.1817      3.4782     52.1778      0.0000
   9   5   0     46.1263      6.4924    -38.4019      0.0000
  10   5   0     62.1173      4.8389     65.2297      0.0000
   0   6   0    148.9842      0.9033    143.8472      0.0000
   1   6   0     21.7307      0.8461    -22.0045      0.0000
   2   6   0     16.3327      2.4888     13.2275      0.0000
   3   6   0     84.9272      1.0972     80.6126      0.0000
   4   6   0     43.8843      1.0906    -42.0797      0.0000
   5   6   0     42.8143      3.1908    -42.4425      0.0000
   6   6   0     32.8566      2.5012     31.8697      0.0000
   8   6   0     28.5564      4.5076     29.4420      0.0000
   9   6   0     58.9785      3.3089     55.6894      0.0000
  13   6   0     86.9143     10.4147    -66.7586      0.0000
   1   7   0     59.4000      0.7993     58.7126      0.0000
   2   7   0     50.9862      1.0225     52.4309      0.0000
   4   7   0     28.3620      2.9058    -22.2490      0.0000
   5   7   0     30.2110      1.7829     28.5122      0.0000
   7   7   0     40.4106      3.0365    -39.8379      0.0000
   8   7   0     37.5562      5.7500     34.9604      0.0000
   0   8   0     61.3923      1.0195    -61.3420      0.0000
   1   8   0     70.1926      0.7738     69.6465      0.0000
   3   8   0     91.9969      1.7412    -96.3771      0.0000
   4   8   0     90.3785      1.6555     83.1853     -0.0001
   6   8   0     73.2334      1.3897    -74.0766      0.0000
   8   8   0     51.2205      3.6671    -57.0142      0.0000
   9   8   0     44.2475      4.6555    -43.9716      0.0000
  10   8   0     72.7783      4.9374    -66.0314      0.0000
  11   8   0     46.9749      7.1450    -53.7514      0.0000
  12   8   0     95.6414      9.4649     65.0852      0.0000
   1   9   0    110.0261      0.8953   -107.3642      0.0000
   2   9   0    104.4729      1.0810     99.4404      0.0001
   4   9   0     16.2297      3.5204    -12.4893      0.0000
   5   9   0     61.0882      2.5719     49.5213      0.0000
   6   9   0     28.1834      2.9476    -26.5219      0.0000
   7   9   0     33.7570      4.2019    -41.7407      0.0000
   1  10   0     71.3027      0.8516     70.3849      0.0000
   2  10   0     43.8481      1.5054     45.1083     -0.0001
   4  10   0     90.7498      5.5785     94.3757      0.0001
   5  10   0     92.0577      2.1101    -80.8743      0.0000
   6  10   0    100.0712      3.0540    -77.5970     -0.0001
   7  10   0     33.4621      4.1647     31.7623      0.0000
   9  10   0     54.5237      7.6460     51.1672      0.0000
   1  11   0     41.0593      1.2489     41.9277      0.0000
   2  11   0     36.3731      1.6171     35.5819      0.0001
   3  11   0     28.0627      2.7752    -31.2151      0.0000
   4  11   0     72.7344      3.9260     76.4190     -0.0002
   5  11   0     25.9633      3.3751    -15.4367      0.0000
   6  11   0    113.0120      3.0620    -99.1616     -0.0002
   8  11   0     88.1972      2.6193    -86.6901     -0.0001
   0  12   0     84.1401      1.4404    -82.1494      0.0000
   1  12   0     37.1357      1.7675    -37.8342      0.0000
   4  12   0     57.6429      2.4794     54.9488      0.0000
   5  12   0     50.2156      3.1562     47.8704      0.0000
   7  12   0     65.5367      4.8989     58.7997      0.0000
   1  13   0     38.5010      1.5342    -39.4862      0.0000
   3  13   0     45.1431      2.2434    -44.6425      0.0001
   8  13   0     60.2177      4.4091    -54.5811      0.0000
   1  14   0     70.6960      1.3019    -70.2998      0.0001
   2  14   0     83.6162      1.5923    -83.1453     -0.0001
   6  14   0     69.2047      4.3681    -68.7810      0.0001
   3  15   0     39.3623      3.4724    -36.0149      0.0000
   8  15   0     61.4348     10.7027     46.1490      0.0000
   2  16   0     55.3667      1.9889     59.2889      0.0001
   5  16   0     80.6413      3.9381     73.5447     -0.0001
   9  16   0     61.6390      9.7190    -58.1031      0.0000
   0  18   0     62.6977      3.3270     61.2617      0.0000
   3  18   0     53.1922      3.5356     50.1331      0.0000
   5  18   0     51.6038      6.4896     61.4586      0.0001
   2  19   0     61.1045      4.7257    -51.2677      0.0000
   1  20   0     61.4544      4.0683    -65.4860      0.0001
   5  22   0     60.7536      8.0440     68.0469     -0.0003
   2  23   0     58.9277      8.4132    -63.8469      0.0000
  -6   1   1     37.9413      2.4908    -32.6501      0.0000
  -5   1   1     39.2739      1.7497    -39.8175      0.0000
  -3   1   1     21.6568      0.7146    -23.3880      0.0000
  -2   1   1     45.2090      0.3007    -46.8783      0.0000
   0   1   1     24.4261      0.5264     26.8125      0.0000
   1   1   1     90.8576      0.8014    -73.3421      0.0000
   2   1   1     21.2229      0.7109     21.6837      0.0000
   3   1   1     30.1505      0.7733    -29.6029      0.0000
   8   1   1     61.2328      2.1129     65.5999      0.0000
   9   1   1     49.1566      2.8226    -49.1154      0.0000
  -6   2   1     41.7684      3.7298    -47.5657      0.0000
  -5   2   1     72.5906      1.0348    -76.8104      0.0000
  -4   2   1     93.5153      0.8700    -95.0962      0.0000
  -2   2   1      9.7154      0.4632     11.0954      0.0000
  -1   2   1     13.3929      0.7101    -11.8437      0.0000
   0   2   1     52.2843      1.2679     54.1743      0.0000
   1   2   1     12.6312      0.5449    -11.9773      0.0000
   2   2   1      9.1306      1.9442     -1.8951      0.0000
   3   2   1     55.5608      0.7935     57.3395      0.0000
   5   2   1     59.3753      1.0552     63.7513      0.0000
 -10   3   1     41.4370      5.9123    -51.9518      0.0000
  -7   3   1     39.3583      3.8163    -39.4374      0.0000
  -6   3   1     23.7113      3.7210    -26.9639      0.0000
  -5   3   1     41.9883      1.4514     40.5221      0.0000
  -4   3   1     41.3391      0.7079     42.3560      0.0000
  -3   3   1     16.9867      1.6115    -11.2649      0.0000
  -1   3   1      9.5125      0.9311     11.7681      0.0000
   0   3   1     42.2172      0.6878     38.2953      0.0000
   1   3   1     12.4758      0.7432     12.0677      0.0000
   3   3   1     20.1786      0.9497     17.9342      0.0000
   4   3   1     32.0808      1.1337     32.1189      0.0000
   6   3   1     39.3074      1.8981     41.6909      0.0000
   8   3   1     38.8679      3.1208     37.8814      0.0000
   9   3   1     57.2318      4.1269    -61.3975      0.0000
  -8   4   1     40.2207      3.0862     45.4745      0.0000
  -7   4   1     60.4283      1.9783     56.7488      0.0000
  -6   4   1     93.2264      1.2323    -93.6702      0.0000
  -5   4   1     56.4356      1.3501     57.6110      0.0000
  -2   4   1     89.6782      0.6138     91.1733      0.0001
  -1   4   1      6.4863      1.3422     -6.6614      0.0000
   0   4   1     28.5799      0.6298     27.8642      0.0000
   1   4   1     23.6752      0.7098     24.2936      0.0000
   2   4   1     22.4804      2.1888    -22.7316      0.0000
   3   4   1     58.9322      1.2319     55.1612      0.0000
   4   4   1     57.8834      0.8160     56.2591      0.0000
   5   4   1     33.8347      1.5014     32.1187      0.0000
   6   4   1     32.0958      1.6720    -29.5218      0.0000
   7   4   1     24.2024      3.9832     16.1128      0.0000
   9   4   1     62.1665      3.6271    -56.5939      0.0000
  10   4   1     62.8398      8.4197     64.0775      0.0000
  -8   5   1    113.1199      1.9731   -116.6104      0.0000
  -6   5   1     50.7572      2.0081     52.1748      0.0000
  -5   5   1     42.2025      1.1505    -41.2599      0.0000
  -4   5   1    116.0147      0.9815    114.3543      0.0000
  -3   5   1     71.2092      0.7050     73.9627      0.0000
  -2   5   1     30.8589      0.5813    -31.2110      0.0000
  -1   5   1     21.0031      0.6904    -22.3273      0.0000
   0   5   1     16.4361      0.9395     16.2134      0.0000
   2   5   1     80.4242      0.9638    -87.0263      0.0000
   3   5   1     39.5534      0.9654    -40.3706      0.0000
   5   5   1     47.8500      1.2635    -46.2547      0.0000
   8   5   1     63.7782      2.0105     67.8825      0.0000
   9   5   1     45.2701      3.8874    -50.6160      0.0000
  10   5   1    112.2681      3.4018   -120.5173      0.0000
  -7   6   1     65.2526      2.3373    -66.1023      0.0001
  -6   6   1     27.6592      2.3932    -27.4058      0.0000
  -4   6   1     51.8289      3.0384    -47.0165      0.0000
  -3   6   1     38.3523      0.8127     38.9469      0.0000
  -2   6   1     70.3090      0.7928     68.7865     -0.0001
  -1   6   1     20.8868      0.7074     20.4915      0.0000
   0   6   1     85.1501      0.6891     82.5914     -0.0001
   3   6   1     81.7388      1.2613    -79.8863      0.0001
   4   6   1    154.9838      1.2257   -149.5596      0.0000
   6   6   1     72.4008      1.4794    -69.9922      0.0000
   8   6   1     80.2011      2.6171     77.2764      0.0000
   9   6   1     48.9148      3.8257     48.0838     -0.0001
  10   6   1     65.1362      5.1369     57.9712      0.0000
 -10   7   1     64.3043      3.2273    -65.7820      0.0000
  -9   7   1     96.5044      2.5749     91.6703      0.0001
  -6   7   1     32.9239      2.8385    -27.2800      0.0000
  -4   7   1     45.4771      1.1469     49.0659      0.0000
  -3   7   1     56.7818      1.1909    -55.1913     -0.0001
  -1   7   1     62.3146      0.6095     63.2802      0.0001
   0   7   1     14.3877      1.7821    -11.7497      0.0000
   1   7   1     59.0523      0.8323     58.1102      0.0000
   2   7   1     30.6189      1.6064    -31.4994      0.0000
   3   7   1     91.5674      1.3846     92.1954      0.0001
   4   7   1     18.7462      1.6531     15.8696      0.0000
   5   7   1     69.7790      2.2477    -66.9797     -0.0001
   6   7   1     35.0362      3.6139     33.6399      0.0000
   7   7   1     18.5778      6.2469    -18.7981      0.0000
  -8   8   1     42.5808      6.2515    -37.0070      0.0000
  -7   8   1     42.4617      3.3404     40.4181      0.0000
  -5   8   1     53.8773      2.0549    -51.8318      0.0000
  -4   8   1     96.4564      0.9824     95.4603     -0.0001
  -3   8   1     38.3070      1.4515     35.8324      0.0000
  -2   8   1     52.3689      1.5740    -49.5318     -0.0001
  -1   8   1     37.2790      0.7386     38.4449      0.0001
   0   8   1      8.4319      2.4480     -5.5895      0.0000
   1   8   1     85.8061      0.9035    -80.6336      0.0000
   2   8   1     76.9023      1.6193     74.4169      0.0000
   4   8   1     71.2285      1.6453    -72.0465      0.0000
   6   8   1     82.6867      2.2939    -80.2534      0.0000
   8   8   1     67.2076      3.0852     58.9339      0.0000
   9   8   1     69.8963      3.4830    -65.1689      0.0000
  -9   9   1     66.5459      5.8752     52.5745      0.0000
  -6   9   1     48.4931      3.3020    -40.9768      0.0000
  -4   9   1    106.6205      1.6405    101.2766      0.0000
  -3   9   1     22.4272      2.5440    -23.1542      0.0001
  -2   9   1     19.4238      2.3720    -18.9265      0.0000
   0   9   1     16.8720      1.2445    -15.3211      0.0000
   1   9   1     51.3374      0.9238     49.4957     -0.0001
   8   9   1    123.6975      2.1662    125.9137      0.0000
  11   9   1     90.3370      9.1571     91.8566      0.0000
 -10  10   1     65.6321      7.0896     66.9818      0.0002
  -8  10   1     82.8439      2.8651     45.3158      0.0001
  -3  10   1     63.9253      1.3643    -61.4856     -0.0001
  -2  10   1     36.9565      1.6787     40.1548      0.0001
   0  10   1     55.9945      0.7764     47.4108      0.0001
   1  10   1    101.1347      0.8368     97.3457      0.0001
   6  10   1     32.9941      2.8393     31.3305      0.0002
   7  10   1     43.4946      6.6908     37.9491      0.0001
  11  10   1     52.9407      8.6126    -58.4761      0.0000
  -7  11   1     44.5930      6.9597     40.1993      0.0000
  -4  11   1     57.6624      2.6959     54.9554     -0.0001
  -3  11   1     75.8601      2.0487    -76.2906     -0.0002
  -2  11   1     28.3896      1.4615    -27.2839      0.0000
   0  11   1    103.5517      0.9383   -106.0173     -0.0001
   2  11   1     86.3433      1.1087    -86.4107     -0.0001
   5  11   1     58.8937      2.7653    -44.3421      0.0000
  -7  12   1     44.8112      6.9589    -30.6928      0.0000
  -6  12   1     65.5321      2.9213    -61.0139      0.0002
  -5  12   1     77.3876      2.4641    -69.3410      0.0002
  -1  12   1     18.4491      1.6723    -21.8359      0.0000
   0  12   1     39.6348      1.1860    -38.1160      0.0001
   1  12   1     42.9701      1.8685     28.1534      0.0002
   2  12   1     27.8100      1.5828    -32.8586      0.0000
   3  12   1     30.6687      2.6839    -33.7190      0.0000
   4  12   1    109.0063      5.0495    100.7204     -0.0003
   5  12   1     51.7395      3.1071    -51.9677      0.0001
   7  12   1     57.6863      2.9926     39.6665      0.0000
   9  12   1     57.7839      8.8068     55.0627      0.0000
  -6  13   1     46.5269      2.6146     44.4707      0.0000
  -4  13   1     49.6706      2.2905     48.8775      0.0000
  -3  13   1     27.0521      2.8539    -30.6511      0.0000
   0  13   1     40.8423      1.2113     45.6175      0.0000
   1  13   1     58.8884      1.4474     58.8587      0.0000
   4  13   1     39.4263      3.4348     40.7569      0.0000
   5  13   1     95.4895      6.0682    -94.4700      0.0001
   7  13   1     57.5932      5.9478     39.8612      0.0001
  -7  14   1     50.1368      3.6684     49.3939     -0.0001
  -6  14   1     70.3839      3.7619     67.1955      0.0000
  -5  14   1     77.9461      9.6994    -73.4575      0.0000
  -4  14   1     44.0188      3.9663     49.4013      0.0002
  -3  14   1     29.6870      4.3820    -25.7721     -0.0001
  -1  14   1     61.4884      1.3768     62.6615      0.0000
   0  14   1     36.4920      1.6539    -36.0877     -0.0001
   2  14   1     36.1327      1.6588     34.2291      0.0001
   3  14   1     86.0843      2.2343    -82.5397      0.0000
  -8  15   1     56.5226      8.5893     53.7289      0.0001
  -2  15   1     34.1973      2.8958    -31.2459      0.0001
   0  15   1     39.7690      2.4362     38.4637      0.0000
   2  15   1     30.9813      4.7845    -25.4386      0.0000
  -3  16   1     42.8711      2.7958     47.0306     -0.0001
  -2  16   1     58.8820      1.9614     60.5331      0.0000
   2  16   1     38.0311      2.0674    -39.1517     -0.0001
   5  16   1     47.9777      4.9189    -52.8690      0.0000
   9  16   1    117.4912     12.0353    106.3909      0.0002
  -8  17   1    107.1061      7.9696     90.6634      0.0002
  -3  17   1    116.2576      2.1150   -117.6605      0.0001
  -2  17   1     45.1213      3.0688    -46.0339      0.0000
   1  17   1     42.4621      2.8406     41.0168      0.0001
   2  17   1     56.1704      2.9087     52.9270      0.0001
   5  17   1    113.0647      3.8142   -107.7756      0.0001
  -3  18   1     69.7698      2.7332    -70.2071      0.0002
  -2  18   1     65.6645      2.7081    -63.7353      0.0002
  -1  18   1     49.1273      2.8200    -54.0013      0.0000
   3  18   1     36.1335      5.5423     34.5641     -0.0001
  -3  19   1     39.4705      5.2739     40.5926      0.0001
   0  19   1     38.8375      3.7452     40.5552      0.0000
   3  19   1     39.5240      4.6389     41.6776      0.0001
  -1  20   1     66.9549      4.1756    -65.6513      0.0001
   3  20   1     65.0327      2.9465     66.9028      0.0002
   5  20   1     64.0199      5.8683     68.2413     -0.0001
   1  21   1     46.1490      6.5103     33.9670     -0.0001
  -1  22   1     48.6676      5.6299    -60.9892      0.0002
   0  22   1     71.6291      4.5123     71.4602     -0.0002
   4  22   1     44.6737      7.3558    -44.5889      0.0001
  -3  23   1     41.3303      8.2312    -40.4226      0.0000
   2  23   1     43.2993      9.9484    -47.8445      0.0000
  -1  24   1     76.9552      7.3186    -76.6126      0.0000
   3  25   1     60.4273      9.7661     60.4555     -0.0001
   0  26   1     61.1527     10.4383     70.0909     -0.0001
  -2   0   2    110.1774      0.8069   -109.3283      0.0000
  -1   0   2     35.6585      2.5052     44.3058      0.0000
   0   0   2     46.8188      1.5303    -49.4894      0.0000
   1   0   2     21.6465      2.3605     21.6476      0.0000
   2   0   2     46.4508      0.4843     49.2389      0.0000
   3   0   2     50.4553      1.0681     49.4482      0.0000
   4   0   2    141.1538      1.3082    140.2937      0.0000
   6   0   2    103.6410      2.1359   -106.9808      0.0000
   7   0   2     38.6441      3.3254    -39.3342      0.0001
   8   0   2    104.4062      2.9303   -113.2048      0.0000
   9   0   2     45.6176      3.8625     47.4399      0.0000
  12   0   2    111.9889      5.4060    113.8455      0.0000
  -8   1   2     27.6290      4.1294    -24.9247      0.0000
  -6   1   2     79.4342      2.4151     83.9193      0.0000
  -5   1   2    135.9565      1.8190    132.6182      0.0000
  -4   1   2     40.3503      1.0308     41.7168      0.0000
  -3   1   2     25.6953      0.5621     28.1022      0.0000
  -2   1   2     24.9489      0.3188    -26.8618      0.0000
  -1   1   2     45.3142      0.3812    -53.1936      0.0000
   0   1   2     24.4528      0.3862    -27.4158      0.0000
   1   1   2     69.6348      0.5628    -65.5346      0.0000
   2   1   2     20.7388      0.6737     22.8261      0.0000
   3   1   2     72.7674      0.6423     76.9882      0.0000
   4   1   2     55.8762      0.8243     58.6394      0.0000
   5   1   2     23.9051      1.7902     20.8320      0.0000
   6   1   2     60.8127      1.7183     64.5875      0.0000
   8   1   2     15.7412      3.9086     17.1888      0.0000
  10   1   2     44.9962      4.4863    -52.2369      0.0000
  11   1   2     36.9666     10.1960    -32.6928      0.0000
 -13   2   2     68.6346      7.4452     56.2037      0.0000
 -12   2   2     55.0012      7.8592     46.7167     -0.0001
  -9   2   2     48.9802      4.4414    -62.4902      0.0000
  -5   2   2     46.8854      1.0433     49.2022      0.0000
  -4   2   2     57.9908      0.6102     58.8599      0.0000
  -3   2   2     72.6416      0.4442    -74.0243      0.0000
  -2   2   2     13.8483      0.7404    -14.5332      0.0000
  -1   2   2     63.7660      0.4260     65.9064      0.0000
   0   2   2     23.4715      0.2982    -24.9107      0.0000
   1   2   2     13.5211      0.7838    -13.2633      0.0000
   2   2   2     27.8751      0.8113     26.5718      0.0000
   3   2   2     85.8454      1.3394    -81.5014      0.0000
   4   2   2     37.7858      0.9128     38.0183      0.0000
   5   2   2     87.2491      1.1384    -87.3522      0.0000
   7   2   2    121.5108      2.6119    131.0664      0.0000
   8   2   2     86.5212      3.6656    -88.9423      0.0000
  13   2   2     53.8526      6.9891    -58.4030     -0.0001
 -12   3   2     64.4687      7.5087    -61.6535      0.0000
  -9   3   2     80.8429      7.3754    -75.3970      0.0001
  -8   3   2     95.6777      3.8199     99.2228      0.0000
  -5   3   2     20.5540      1.3661    -20.9164      0.0000
  -4   3   2     63.0608      0.7099    -64.5773      0.0000
  -3   3   2     17.3429      0.8498    -16.0411      0.0000
  -2   3   2     32.8537      0.5681     33.8408      0.0000
  -1   3   2     25.2650      0.4685    -28.6090      0.0000
   0   3   2     54.2301      0.4770     59.5989      0.0000
   2   3   2     80.2801      0.6239    -81.1552      0.0000
   3   3   2     70.0799      0.8200    -69.0566      0.0000
   5   3   2     42.1303      1.3394     41.5925      0.0000
   7   3   2     49.0727      2.1139     52.9592      0.0000
  -7   4   2     30.5091      4.4855     30.4933      0.0000
  -6   4   2     25.6822      3.2988     31.0351      0.0000
  -5   4   2     26.3554      1.2271     24.7795      0.0000
  -4   4   2     13.5488      2.6822     10.0033      0.0000
  -2   4   2     31.4608      0.5860    -29.6716      0.0000
  -1   4   2     20.2176      0.7952     20.9623      0.0000
   0   4   2     42.5899      0.6382    -42.1470      0.0000
   1   4   2     37.5245      0.5691    -37.6572      0.0000
   3   4   2     17.5994      1.5358    -12.1489      0.0000
   4   4   2     85.4108      1.0376     75.8324      0.0000
   5   4   2     34.9900      1.6301     35.2552      0.0000
   6   4   2     33.8521      3.2778    -32.8272      0.0000
   7   4   2     48.6547      1.8225     48.8853      0.0000
   8   4   2     33.7714      4.2288    -26.7782      0.0000
  -9   5   2    121.9641      3.3444   -118.7298      0.0000
  -7   5   2     84.5101      1.6136    -86.3439      0.0000
  -6   5   2     33.9241      2.0264    -35.3316      0.0000
  -5   5   2    122.2382      1.0943    122.4912      0.0000
  -3   5   2     57.9692      0.6041     56.8744     -0.0001
  -2   5   2      9.6398      1.0222      8.9495      0.0000
  -1   5   2    115.1625      0.5752   -117.6735      0.0000
   1   5   2     17.2450      0.7424    -16.1648      0.0000
   2   5   2      9.1561      1.9225      8.0436      0.0001
   5   5   2     19.8322      1.7721     17.7957      0.0000
   6   5   2     26.8654      3.2546     24.4126      0.0000
  11   5   2     71.8560      6.6686    -59.4367      0.0000
 -10   6   2     60.2997      5.4926    -62.8521     -0.0001
  -9   6   2     55.0230      3.4380    -47.1075      0.0000
  -8   6   2     56.0602      5.0746     45.7630      0.0000
  -7   6   2     29.9759      4.2846    -30.1311      0.0001
  -6   6   2     46.2528      1.9607     42.7601      0.0000
  -5   6   2     81.5936      1.8393     85.3276      0.0000
  -4   6   2     46.1216      0.9910    -47.5245      0.0000
  -3   6   2     51.6465      0.6518    -50.5376      0.0000
  -2   6   2     35.9298      0.6479    -37.6168      0.0000
  -1   6   2     33.3254      0.7480    -34.8327      0.0000
   0   6   2    172.1253      0.9417    159.2315     -0.0001
   1   6   2     32.8134      0.8027    -33.1899      0.0000
   2   6   2     42.7144      0.9872    -43.8012      0.0000
 -13   7   2    112.7348     12.4207     98.0087      0.0002
  -9   7   2     83.6451      2.9382    -83.7222      0.0001
  -6   7   2     40.5481      2.6188    -38.0890      0.0000
  -5   7   2     68.8958      1.4604     67.8617      0.0001
  -4   7   2     18.7365      3.0434     20.5628      0.0000
  -3   7   2     19.7914      1.2132     17.1837      0.0000
  -2   7   2     65.3472      0.7940     68.6091      0.0001
  -1   7   2     56.2484      0.8047     56.1776      0.0000
   0   7   2     64.8738      0.6326     63.6824      0.0000
   1   7   2     34.9660      0.9803    -35.6265     -0.0001
   2   7   2     33.6220      1.6675    -32.3378      0.0000
   3   7   2     73.5645      1.4488     79.9901      0.0000
   4   7   2     38.5589      1.4629    -41.2711      0.0000
   5   7   2     40.2125      2.4029     36.5855      0.0001
   6   7   2     81.5751      2.2734     77.4820      0.0001
  10   7   2     66.7669      5.8799    -65.5506     -0.0001
 -10   8   2     51.7263      7.3170     53.6408      0.0000
  -8   8   2     35.9338      8.6207     30.4585      0.0001
  -2   8   2     21.6745      2.1154     18.0273      0.0001
  -1   8   2     58.4527      0.7003     42.9255      0.0000
   0   8   2     26.6623      0.8170     26.0548      0.0000
   1   8   2     77.2301      0.9476    -76.2558      0.0000
   3   8   2     38.8809      1.7142     44.4358      0.0001
   5   8   2     31.5373      2.2331    -32.4445      0.0000
   6   8   2     35.0253      3.9487    -34.5360      0.0000
   8   8   2     78.4037      3.0186    -78.0379     -0.0001
   9   8   2    104.4358      2.6886    -97.7344     -0.0001
  -9   9   2     51.6507      6.8954    -39.6079      0.0001
  -6   9   2     39.1444      3.9205    -36.6274      0.0000
  -3   9   2     37.9877      1.3218     40.2097      0.0000
  -2   9   2     40.2876      1.3766    -40.9780      0.0000
  -1   9   2    102.3798      0.8041   -101.2768      0.0002
   0   9   2     71.6452      0.7423    -70.0724      0.0001
   1   9   2     20.5265      1.2613     19.7321      0.0000
   2   9   2     65.9830      1.2459    -64.0270      0.0002
   5   9   2     39.7529      3.8488    -30.6225      0.0001
  -7  10   2     47.4724      6.2362     45.7415      0.0000
  -3  10   2     79.1957      1.1884    -81.8527      0.0000
  -2  10   2     27.2451      2.2730    -29.7346      0.0000
  -1  10   2     30.9037      1.7942     32.2761      0.0000
   0  10   2     33.3862      1.1411     30.3766      0.0000
   2  10   2    114.7858      1.8072    107.2230      0.0000
   3  10   2     23.6260      2.8578    -23.4006     -0.0001
   5  10   2     84.1554      2.5639     73.4236      0.0000
   6  10   2     85.5451      1.7750    -86.0506      0.0000
   9  10   2     81.7647      3.3533    -88.8250      0.0000
  11  10   2     46.4812     10.1367     47.9256      0.0000
 -10  11   2     75.9529      8.3646    -67.3323      0.0000
  -6  11   2     37.9883      2.7166     36.9252      0.0000
  -4  11   2     36.4712      3.2488     36.2164      0.0001
  -2  11   2     16.4629      1.9565    -20.9529      0.0000
   0  11   2     99.6491      1.0333    -95.5032      0.0000
   1  11   2     30.1296      1.0516    -28.7726     -0.0001
   2  11   2     95.9423      1.9412    -92.6486     -0.0001
   5  11   2     30.4159      4.0485     32.0704     -0.0001
   6  11   2     57.7737      2.5105     52.8788     -0.0001
   8  11   2     60.6597      8.4619    -54.5564      0.0000
  10  11   2     55.3815      7.3096    -57.0545     -0.0001
  -8  12   2     72.9511      9.0131     71.2484     -0.0001
  -7  12   2    153.1904      2.3151   -146.5997      0.0000
  -6  12   2     42.4611      2.8379    -36.2582      0.0001
  -5  12   2     46.8571      1.9902     48.4188     -0.0001
  -4  12   2     58.7418      1.9124    -61.4763      0.0001
  -3  12   2     96.7550      2.1876     95.5516     -0.0001
  -1  12   2     42.4961      1.3346    -42.8186      0.0001
   0  12   2     88.6622      1.1046     87.0386     -0.0001
   1  12   2    121.3459      1.0532   -117.5480      0.0002
   2  12   2     92.1294      1.1496    -90.0797      0.0000
   3  12   2     69.0410      2.2851     70.2415     -0.0001
   6  12   2     89.9341      3.4907     79.7826     -0.0001
   7  12   2     57.7144      2.6346     54.5210      0.0000
   8  12   2     69.1139      4.1605     73.3790      0.0000
  -7  13   2     43.4594      7.4887     29.3913      0.0001
  -6  13   2     27.9349      4.2895    -30.8369      0.0001
  -4  13   2     53.6296      3.2915     55.5542      0.0000
  -2  13   2     42.8414      1.5318     46.7819      0.0000
  -1  13   2     43.5326      4.4674     32.9812      0.0000
   0  13   2     26.1553      1.9481    -28.5705      0.0000
   1  13   2    138.9880      1.1913    134.3071     -0.0002
   2  13   2     66.2424      1.2818    -67.1389      0.0000
   4  13   2    102.0446      2.6826     96.4803     -0.0001
  -6  14   2     54.1695      4.6997     47.6958     -0.0001
  -4  14   2     82.2261      2.8605    -81.4390     -0.0001
  -2  14   2     56.5863      1.4246    -55.7170      0.0000
   1  14   2     32.8479      2.1179    -30.7660     -0.0002
   2  14   2     25.9056      2.5550     27.8389      0.0000
   3  14   2     48.6628      3.4325    -52.5317     -0.0001
   4  14   2     39.6663      4.1626    -37.6170     -0.0002
  -8  15   2     85.3726      3.5490    -84.4123      0.0000
  -7  15   2     54.9478      3.3204    -53.8522      0.0001
  -5  15   2     86.1783      2.9093    -86.7336      0.0001
  -1  15   2     72.8650      1.8467     74.4657     -0.0001
   0  15   2     35.8870      4.7112    -24.0068      0.0000
   4  15   2     32.5642      4.7538    -31.0312      0.0000
  -8  16   2     54.7804      5.9653     37.8329      0.0000
  -7  16   2     59.3503      5.7883    -58.9941      0.0000
  -6  16   2     55.4402      6.8047    -49.4273      0.0000
  -3  16   2     32.9199      3.7405     34.9712      0.0000
  -2  16   2     49.9693      2.5667    -47.9039     -0.0001
  -1  16   2     91.4121      1.5043     93.4742     -0.0002
   0  16   2     56.7817      1.7102     58.2955     -0.0001
   1  16   2     42.9267      3.2103    -37.7365      0.0000
   7  16   2     44.4823      6.6278     52.3889      0.0000
  -4  17   2     45.6587      5.8661     43.1007      0.0000
  -2  17   2     46.7565      3.5541    -50.2886      0.0000
   1  17   2     41.2401      3.2714     45.2586      0.0000
   4  17   2     49.1005      4.8387     52.7045      0.0000
  -4  18   2     56.3810      6.1156    -46.4386      0.0000
  -3  18   2     50.7988      2.9072     51.6834      0.0000
  -1  18   2     53.8424      2.7336     54.6804      0.0000
   0  18   2     56.6695      2.4075     54.7352      0.0000
  -8  19   2     58.0634      7.9543     50.8833      0.0002
   0  19   2     34.7557      5.0997      0.4340      0.0001
   3  19   2     44.9065      4.8448    -34.7246     -0.0002
  -1  20   2     48.7520      6.4301     43.5113      0.0002
   3  20   2     54.8188      4.0001    -53.9559      0.0000
  -2  21   2     92.0111      4.1233    -93.6592     -0.0002
   1  21   2     75.3315      4.3916    -77.9789     -0.0003
   4  21   2     59.9523      8.6262    -41.2144     -0.0002
   2  22   2     57.9088      6.2897    -48.3699      0.0002
   2  23   2     46.7679      8.5380     40.6461      0.0000
 -12   1   3     59.5227      6.9458     46.9310      0.0000
  -9   1   3    123.2069      3.7137    113.1950      0.0000
  -7   1   3     38.6834      2.3591     36.6873      0.0000
  -6   1   3     48.9679      1.8172    -50.3601     -0.0001
  -5   1   3     67.1644      1.0839    -69.0705     -0.0001
  -4   1   3     18.5205      2.2605    -10.6255      0.0000
  -3   1   3     95.2589      0.4849    -95.3030     -0.0001
  -2   1   3     15.3793      0.8027     15.2438      0.0000
  -1   1   3     49.0423      0.0617     66.4358      0.0000
   0   1   3     58.1622      0.5464    -60.6119      0.0000
   1   1   3     46.2868      0.3435     46.5761      0.0000
   2   1   3     27.9995      0.6734    -27.2968      0.0000
   3   1   3     60.2182      0.7559     62.7096      0.0000
   4   1   3     86.0716      0.7947     85.4865      0.0000
   5   1   3     29.0525      1.5102    -28.6517      0.0000
   6   1   3     23.6519      2.5651     22.1051     -0.0001
   7   1   3     37.9469      2.1075     41.0038      0.0001
   9   1   3     41.4759      3.2542     44.5489      0.0000
  10   1   3     35.0145      6.9682     39.6737      0.0000
  13   1   3     59.3307      9.5816    -61.5819      0.0000
 -10   2   3     47.1031      5.4460    -35.2450      0.0000
  -4   2   3     54.4523      0.6291    -55.4782      0.0000
  -3   2   3     21.8173      0.4818     21.5206      0.0000
  -2   2   3     32.0671      0.7097    -35.6104      0.0000
  -1   2   3     17.5866      0.4435     17.9460      0.0000
   0   2   3     11.6014      0.5478     10.9638      0.0000
   1   2   3     18.6705      0.6216    -18.6329      0.0000
   2   2   3     26.4218      0.7157     21.9354      0.0000
   3   2   3     41.3108      0.8683     41.7139      0.0000
   4   2   3     19.9940      1.9425     18.5591      0.0000
   5   2   3     42.5308      2.4220     43.2447      0.0000
   6   2   3     32.0751      1.5831    -34.0338      0.0000
   7   2   3     33.7910      2.2793    -32.8753      0.0000
  10   2   3     48.8832      3.9037    -50.0173      0.0000
  12   2   3     50.1901      4.6089    -50.7872      0.0000
  13   2   3     53.9152      7.8805    -63.1985     -0.0001
  -7   3   3     44.3410      2.2553     42.2264      0.0000
  -6   3   3     27.3081      1.4920    -25.8871      0.0000
  -3   3   3     62.0302      0.6676    -66.3304      0.0000
  -1   3   3     14.5381      0.5395     14.7620      0.0000
   0   3   3     46.6422      0.5964    -47.3612      0.0000
   2   3   3     72.0277      0.7966    -71.4945      0.0000
   3   3   3     62.1944      0.8085     58.6458      0.0000
   4   3   3     25.9152      1.3328    -24.0346      0.0000
   5   3   3     60.5691      1.2483    -65.0455      0.0000
  -9   4   3     73.1068      4.0258    -76.1166      0.0000
  -8   4   3     51.8749      4.9682     49.3536      0.0000
  -7   4   3     16.4034      4.5527     14.9939      0.0000
  -6   4   3     11.3825      3.5118    -13.5729      0.0000
  -5   4   3     90.1438      0.7957     92.6726      0.0000
  -4   4   3     55.5786      0.7549    -57.1443     -0.0001
  -3   4   3     54.5788      0.6513     58.0951      0.0000
  -2   4   3     56.2850      0.6034     59.1435      0.0001
  -1   4   3     51.4479      0.5325    -52.3689      0.0000
   1   4   3    110.1250      0.5740    109.1545      0.0001
   2   4   3     15.1878      1.1168    -14.3969     -0.0001
   3   4   3     52.3891      0.8532     49.9031      0.0000
   4   4   3    137.0403      0.9233    130.7032      0.0001
   6   4   3     36.5825      2.5392     38.8177      0.0000
   7   4   3     43.9044      3.2915     44.1353      0.0001
   8   4   3     44.7173      2.6047    -50.6244     -0.0001
   9   4   3     45.7888      5.7881     50.0813      0.0000
  -9   5   3     40.0636      5.1352     42.5219      0.0000
  -6   5   3     33.9263      1.6163    -32.0851      0.0000
  -5   5   3     91.3161      1.1257     91.7217      0.0000
  -4   5   3     55.5093      0.9513     53.5665      0.0000
  -3   5   3     45.7942      0.6820    -45.9990      0.0000
  -2   5   3    120.7991      0.6490    122.5435      0.0000
  -1   5   3     72.2113      0.5275     74.3252      0.0000
   0   5   3     28.0489      1.2407     -5.3186      0.0000
   1   5   3     23.4759      1.0266     21.9146      0.0000
   2   5   3     63.6640      0.7828    -65.1257      0.0000
   3   5   3     44.1120      2.0673    -40.6856      0.0000
   4   5   3     76.3082      0.9090    -73.6510      0.0000
   5   5   3     88.7913      1.0720    -81.9693      0.0000
   6   5   3     25.3850      3.3321    -19.6827      0.0000
   7   5   3     37.8224      4.7384     36.0043      0.0000
  -8   6   3     68.2416      2.7863     65.7301      0.0000
  -6   6   3     49.8580      1.8730    -51.5751      0.0000
  -5   6   3     37.7505      3.6734    -31.1005      0.0000
  -4   6   3     44.1529      0.8526    -45.8955      0.0000
  -3   6   3     37.4541      0.8698    -37.6087      0.0000
  -2   6   3     85.9083      0.7013    -90.4338      0.0000
  -1   6   3     50.1613      0.5830     49.0913      0.0000
   0   6   3     21.3758      0.7259     20.1454      0.0000
   1   6   3     47.3489      0.8563    -48.1567      0.0000
   2   6   3     57.0844      0.8491     59.0789      0.0000
   3   6   3     44.6107      1.4858     43.6410      0.0000
   4   6   3     61.6342      1.0266    -60.0910      0.0000
   5   6   3     54.6201      1.2223    -51.9036      0.0000
   6   6   3     69.5837      1.5511    -60.6562      0.0000
   7   6   3     52.0104      2.2170    -52.1191      0.0000
   8   6   3     49.0277      3.6214    -48.7848      0.0000
  11   6   3     59.9561      5.3492     67.0479      0.0000
  -6   7   3     27.9834      8.4614     -4.7517      0.0000
  -5   7   3     22.9134      2.6321     22.0959      0.0000
  -4   7   3     41.7194      0.9814    -38.3499     -0.0001
  -3   7   3     40.4224      0.7664     40.9246      0.0000
  -2   7   3     43.8951      0.7322    -46.5111     -0.0001
  -1   7   3     65.1720      0.7325    -65.8078     -0.0002
   0   7   3     94.7306      0.6524     91.2557      0.0000
   3   7   3    141.6536      1.4874    144.8521      0.0001
   4   7   3     49.0569      2.7981    -49.0417      0.0000
   6   7   3     27.5461      3.0738    -23.4955      0.0000
   9   7   3     56.4619      4.3395    -58.6335     -0.0001
  -6   8   3     69.2815      1.7866     66.9841      0.0000
  -5   8   3     44.3510      1.5327     41.6850      0.0000
  -4   8   3     39.6776      1.0657    -36.0096      0.0000
  -3   8   3     29.9615      1.0798     30.2827      0.0000
  -2   8   3    103.7787      1.4533   -107.1128      0.0001
  -1   8   3     85.3948      0.9333    -87.1489      0.0001
   0   8   3     55.1291      0.7925     54.7891      0.0000
   1   8   3     37.0829      0.9583    -38.3587      0.0001
   7   8   3     75.8310      2.4982    -80.6951      0.0001
  -6   9   3     82.3852      1.7099    -79.5573      0.0000
  -5   9   3     31.3368      1.8585     31.2906      0.0000
  -4   9   3     89.6125      0.9194    -84.4405      0.0000
  -3   9   3     50.2820      0.8968    -51.1767      0.0000
  -2   9   3     40.6464      1.2582     43.4036      0.0000
  -1   9   3     13.5175      2.1070    -11.5531      0.0000
   0   9   3     38.0664      0.9307     39.3933      0.0000
   1   9   3     92.0853      1.1935    -90.6965      0.0000
   2   9   3     48.4300      5.8476     29.4358      0.0000
   3   9   3     74.1611      1.4945     76.0776      0.0000
   4   9   3     49.1107      1.7190    -52.9037      0.0000
   5   9   3     91.6377      3.3232     91.1082      0.0000
   8   9   3     69.0359      3.3686     78.7676      0.0000
   9   9   3     98.8714      3.5500    -89.8864      0.0000
  10   9   3     59.0475      4.6108     50.7774      0.0000
  -8  10   3     63.9058      5.2649     65.4907      0.0000
  -7  10   3     55.3099      5.7370     49.6276      0.0000
  -5  10   3     51.4232      1.6438     46.8832     -0.0001
  -3  10   3     43.8918      1.3177    -45.4940      0.0000
  -2  10   3     52.5890      1.0796     54.6134      0.0000
  -1  10   3     43.6800      1.1074    -43.6600      0.0001
   0  10   3     31.2797      0.9341     31.8461     -0.0001
   1  10   3     43.4326      1.2614     42.9144      0.0000
   3  10   3     75.3135      2.6694     64.9449     -0.0001
   4  10   3     50.8359      2.0713     52.7094      0.0000
   6  10   3     47.0396      2.7639     46.6095      0.0000
  -6  11   3     43.7094      3.7860    -45.5479      0.0000
  -5  11   3     44.5765      1.6379     42.6547      0.0001
  -4  11   3     27.9349      2.1747     24.1304      0.0000
  -3  11   3     24.3230      2.9331     26.7337      0.0000
  -1  11   3     25.1186      3.7513     20.1941      0.0000
   0  11   3     21.5828      3.1130     16.1772      0.0001
   1  11   3     54.0078      1.0044    -55.4825      0.0000
   3  11   3     75.5279      2.6939     57.3506      0.0000
   4  11   3     49.1654      2.3390    -49.2167     -0.0001
   5  11   3     29.2029      3.4728     26.5340      0.0000
   6  11   3     89.6528      4.0544    -82.3290     -0.0001
   8  11   3     55.8265      4.9367     56.4205      0.0002
   9  11   3     87.4140      4.8510    -82.7968     -0.0001
  -7  12   3     37.5509      3.1630     39.4928      0.0000
  -5  12   3     34.1295      2.6163     34.5887      0.0000
  -4  12   3     37.4962      2.1708    -36.6899      0.0000
  -3  12   3     70.4378      1.7202    -71.6142      0.0001
  -1  12   3     78.0411      1.0385    -76.8378      0.0000
   7  12   3     44.8610      4.5868    -46.3440      0.0000
   9  12   3     81.6894      7.1735    -74.2744      0.0000
 -11  13   3     83.2882     10.5639    -54.2346      0.0000
 -10  13   3    134.8147      7.4166   -122.4053     -0.0001
  -6  13   3     52.9522      2.6445     48.0359      0.0000
  -5  13   3     30.9074      3.3621     24.9573      0.0000
  -2  13   3     52.7220      1.8517     51.5841     -0.0001
   0  13   3     24.5315      3.6358     20.0238     -0.0001
   1  13   3     70.8728      1.1149    -70.9496      0.0002
   2  13   3     40.2380      1.9235    -42.0022      0.0000
   3  13   3     27.0947      3.8442     25.2960     -0.0001
   6  13   3     39.0336      3.9037     40.3406      0.0000
  -4  14   3     32.3122      2.8237     31.9318     -0.0001
  -3  14   3     40.9973      2.6224     40.7491     -0.0001
   0  14   3     50.8719      1.5013     51.5575      0.0000
   1  14   3     52.1032      1.3674    -52.4470      0.0001
   2  14   3     40.5362      1.7839    -40.4045     -0.0001
   6  14   3     36.1496      5.3372    -29.6909      0.0002
  -8  15   3     37.2946      6.1902    -34.4976      0.0000
  -7  15   3     47.5819      5.8029    -39.9761      0.0000
  -1  15   3     44.2227      1.8524     43.2778      0.0000
   3  15   3     47.6875      3.5924     46.2573     -0.0001
  -7  16   3     57.9931      3.6575     61.7402     -0.0001
  -2  16   3     39.0862      2.8159    -36.2241      0.0000
  -1  16   3     40.5868      2.2790     40.6797      0.0000
   0  16   3     35.0360      2.7547     35.7140      0.0000
   2  16   3     41.2442      2.4395     46.3622      0.0001
 -10  17   3     78.5532     11.0219    -64.1060      0.0001
  -9  17   3     75.7558      5.2804     77.7178     -0.0001
  -7  17   3     43.1823      4.3702     47.0256     -0.0001
  -6  17   3     90.8990      6.5200     82.5012     -0.0001
  -5  17   3     69.7201      4.0065    -69.3621      0.0002
  -4  17   3     57.9730      3.7708     51.6914     -0.0001
  -2  17   3     72.2951      1.9087    -73.3676      0.0002
   1  17   3     41.1334      2.8583    -34.8824      0.0001
   3  17   3     40.4887      5.2636     39.1833      0.0000
   4  17   3     82.4323      4.2333     73.5056     -0.0001
   5  17   3     42.4387      5.9683     39.2165     -0.0001
  -3  18   3     55.5920      3.3068     46.6990      0.0000
  -1  18   3     31.4174      4.6637    -36.3587      0.0000
   0  18   3     39.9441      2.8691    -40.1775     -0.0002
   2  18   3     45.3973      2.6244    -44.3549     -0.0001
   3  18   3     41.9702      2.7444    -44.0284     -0.0001
   4  18   3     40.3076      6.4558     46.1862      0.0000
  -8  19   3     57.1026      7.1629    -60.1300      0.0000
  -4  19   3     68.4625      6.4392     59.0571     -0.0001
   0  19   3     96.4381      2.1310    -99.4781      0.0001
  -2  20   3     92.1196      3.5685    -90.9776      0.0001
  -1  20   3     70.4056      2.9055     69.7903      0.0003
   0  20   3     45.4997      5.3459     51.6098      0.0000
   2  20   3     64.2380      2.8696     64.1573      0.0002
  -4  21   3     60.0246      5.8337     66.2027      0.0001
   3  22   3     54.6193      5.1834    -59.2192     -0.0002
   0  23   3     48.2934      5.1217    -41.6628      0.0000
   3  24   3     80.4139      8.9426    -70.1776      0.0002
   3  27   3     73.5215      6.1177     71.9741      0.0004
   2  28   3     81.0927     10.0909    -72.4246     -0.0001
  -5   0   4     42.4699      1.8954     44.9877      0.0000
  -4   0   4     60.8224      1.3356    -64.8971      0.0000
  -3   0   4     55.8082      0.6190    -57.4102      0.0000
  -2   0   4     31.5866      1.2840     36.6790      0.0000
  -1   0   4     41.7661      0.6264    -44.0136      0.0000
   0   0   4     77.6894      0.8471    -80.9572      0.0000
   1   0   4     14.4846      2.4246     15.6695      0.0000
   2   0   4     20.6439      1.1770    -17.8760      0.0000
   3   0   4     26.2972      1.1525     26.1810      0.0000
   4   0   4     29.6316      1.8188    -31.9269      0.0000
   5   0   4    132.3134      1.5109   -131.6765     -0.0001
   6   0   4    132.1435      2.6463    132.4499      0.0001
   8   0   4     35.8223      4.1948    -37.3715      0.0000
   9   0   4     45.7315      4.2111    -55.8875      0.0000
  10   0   4     82.7199      4.3771    -95.5342      0.0000
  12   0   4     44.9007      6.6867    -48.1707      0.0000
  14   0   4     70.8231      8.5650     81.5647     -0.0001
  -9   1   4     48.3414      3.9887    -41.6367      0.0000
  -7   1   4     85.2582      2.5740     81.6813      0.0000
  -5   1   4     39.8373      1.3647    -42.3670      0.0000
  -4   1   4     58.0557      0.7888     57.8909      0.0000
  -3   1   4     13.5687      0.6868    -12.5357      0.0000
  -2   1   4     24.1148      1.6932      6.5207      0.0000
  -1   1   4     56.9018      0.3719     60.4438      0.0000
   0   1   4     28.6206      0.4201    -31.2077      0.0000
   1   1   4     10.8819      0.6758     -9.6089      0.0000
   2   1   4     20.1239      1.1069    -17.8519      0.0000
   3   1   4    104.5648      1.0022   -101.2722      0.0000
   4   1   4     59.5222      0.9312     59.7974      0.0000
   5   1   4     46.8940      1.1048     44.0245      0.0000
   6   1   4     74.2874      1.4884     75.8548      0.0000
   7   1   4     39.9114      3.4047     45.2665      0.0000
  -9   2   4     89.7312      4.0420     85.5899      0.0000
  -8   2   4     50.6278      2.5191    -48.1502      0.0000
  -7   2   4     34.3295      1.9087    -37.5675      0.0000
  -6   2   4     24.7423      1.6678     24.2865      0.0000
  -5   2   4     82.9167      1.1311    -84.2748      0.0000
  -4   2   4     95.1382      0.5371     97.5208      0.0000
  -3   2   4     40.0256      0.5225     43.3998      0.0000
  -2   2   4      7.0113      1.4606     -5.2313      0.0000
  -1   2   4     29.0660      0.4431     32.9328      0.0000
   0   2   4     12.8252      0.5935     11.6437      0.0000
   1   2   4     34.3630      0.5997    -34.0243      0.0000
   2   2   4     70.1359      0.6103     67.0898      0.0000
   4   2   4     69.4912      1.0137     71.1326      0.0000
   7   2   4     41.1405      1.9097    -40.0105      0.0000
   8   2   4     34.5687      3.0398     34.1837      0.0000
  11   2   4     60.5699      3.7163     63.9526      0.0001
  13   2   4     47.6414      9.0448    -27.0165      0.0000
  -9   3   4     84.0704      2.7305     82.8599      0.0001
  -7   3   4     52.3570      1.6787    -51.7488     -0.0001
  -6   3   4    106.0013      1.0736    110.8720      0.0000
  -5   3   4     51.3294      0.7929    -51.1340      0.0000
  -4   3   4     22.7408      0.9615     19.8570      0.0001
  -3   3   4     22.2291      0.8442    -23.9995      0.0000
  -1   3   4     27.4805      0.5659     27.7674      0.0000
   0   3   4     32.2049      0.5036    -33.3255      0.0000
   1   3   4     16.5072      1.0948     11.1135      0.0000
   2   3   4      7.7802      1.9469     -3.8697      0.0000
   3   3   4     80.4907      0.8446    -80.2383      0.0000
   4   3   4     20.7785      2.3624     13.3011      0.0001
   5   3   4     41.6553      1.3364    -43.0439      0.0000
   9   3   4     63.9175      3.1969     65.7470      0.0001
  -7   4   4     97.0296      1.4116    -99.9169      0.0000
  -6   4   4     18.0079      2.2675    -17.5701      0.0000
  -5   4   4     45.5246      1.2038     45.1178      0.0000
  -1   4   4    110.8639      0.6035    109.2747      0.0000
   2   4   4     34.5242      1.0284     32.0405      0.0000
   3   4   4     32.1320      0.9267    -30.8544      0.0000
   4   4   4     38.8166      1.0139    -37.8738      0.0000
   5   4   4     36.7500      1.1752    -38.2295      0.0000
   6   4   4     87.0321      1.5946     85.7628      0.0000
   7   4   4     83.9921      1.8443     83.8903      0.0000
   8   4   4     42.4365      3.0930     47.0562      0.0000
  -6   5   4     15.7214      4.3673     19.6334      0.0001
  -5   5   4     65.2904      1.0029    -65.8019      0.0000
  -4   5   4     36.8494      0.9917     36.4808      0.0000
  -3   5   4     29.9361      0.8555    -32.2747      0.0000
  -2   5   4     21.4906      0.7205     18.4311      0.0000
  -1   5   4    134.5129      0.6858    131.8642      0.0000
   0   5   4     48.0287      0.6832     47.5722      0.0000
   1   5   4      8.4004      1.5945     -3.5786      0.0000
   3   5   4     68.8681      1.1982    -69.5325      0.0000
   4   5   4     48.7512      1.0348     47.3390      0.0000
   5   5   4     68.2221      1.1196    -65.5872      0.0000
   6   5   4     26.5506      3.2640    -24.7534      0.0000
   8   5   4     47.2543      3.8406    -52.0303      0.0000
   9   5   4     45.3614     12.6196    -49.8178      0.0000
 -12   6   4     80.7722      5.7854    -81.0703     -0.0001
  -7   6   4     84.0389      1.4981    -83.1475     -0.0001
  -6   6   4     26.8746      4.7395     23.5408      0.0000
  -5   6   4     27.4892      3.2024     24.0541      0.0000
  -4   6   4     85.9014      0.8455    -80.9563     -0.0001
  -3   6   4     53.8750      0.8147     54.2235      0.0000
  -1   6   4     67.0549      0.6129    -68.0812      0.0000
   0   6   4     23.4828      0.7344    -24.7877      0.0000
   1   6   4    107.4555      0.9001   -112.4618      0.0001
   2   6   4     31.9862      1.1018    -32.4679      0.0000
   3   6   4     51.7267      1.1430     50.2428      0.0000
   5   6   4     86.7400      1.1867    -81.7904      0.0000
   6   6   4     66.5756      1.4881     64.1210      0.0000
   8   6   4     63.0104      3.3949    -59.3737      0.0000
  -8   7   4     51.7844      3.8384    -48.1299      0.0000
  -7   7   4     32.5991      6.5492    -36.2283     -0.0002
  -6   7   4     34.8465      2.7242    -30.5387      0.0000
  -5   7   4    114.3959      1.0037   -108.5207     -0.0001
  -4   7   4     80.4970      0.8491     79.2919      0.0001
  -3   7   4     35.5168      0.8867     37.4261      0.0000
  -2   7   4     32.8214      1.9007     32.5446      0.0001
  -1   7   4     40.6220      0.6596     41.2123      0.0001
   0   7   4     59.5449      0.7787     61.6500      0.0000
   1   7   4     99.3096      0.9925     98.8887      0.0000
   2   7   4     44.7144      1.0643     47.6408      0.0000
   3   7   4     21.8115      2.4883     17.5709      0.0000
   5   7   4     71.3039      1.3978    -69.9783      0.0000
   9   7   4     98.2726      3.6811     98.3283      0.0001
 -10   8   4     83.0808      4.7185     72.6862      0.0000
  -9   8   4     66.0201      6.7381     58.2587      0.0000
  -8   8   4     72.2785      3.3253     66.9303      0.0000
  -6   8   4     42.7036      1.7460     40.8745      0.0000
  -5   8   4     33.9670      1.4202     34.5517      0.0000
  -3   8   4     39.5624      0.9684     40.9572      0.0000
  -2   8   4     35.1775      1.6146    -37.6206      0.0000
  -1   8   4     64.6652      0.6799     62.0033      0.0000
   1   8   4     21.3082      1.9418     19.3069      0.0000
   2   8   4     26.5622      1.6317     25.8270      0.0000
   3   8   4     64.9883      1.1453    -66.3677     -0.0001
   4   8   4     41.8338      2.5581      0.0755      0.0000
   6   8   4     59.8694      2.1422    -54.5084      0.0000
  -9   9   4     90.8920      2.9502     92.4640      0.0000
  -5   9   4     41.6899      1.4413    -39.0658      0.0001
  -4   9   4     23.2782      1.8930    -21.9381      0.0000
  -3   9   4     36.2468      1.5293    -26.8750      0.0000
  -2   9   4     47.3953      1.3114    -48.6467      0.0000
   1   9   4     70.2725      1.2565    -69.7504      0.0000
   4   9   4     45.4239      1.8418    -46.8681      0.0001
   7   9   4     39.7481      3.4558    -36.6278      0.0000
   8   9   4     32.9660      6.8654     30.9400      0.0000
 -12  10   4     86.0282      9.0988    -91.1657      0.0000
  -5  10   4     70.0501      1.3811     65.3010      0.0000
  -4  10   4     34.2428      1.6023     34.4580      0.0000
  -3  10   4     24.1083      3.2555    -16.7202      0.0000
  -1  10   4     20.0537      1.4829     19.0430      0.0000
   0  10   4    103.3008      0.9217    -98.5330      0.0000
   1  10   4     73.2864      0.9771    -74.3086     -0.0002
   2  10   4     51.1822      1.5469     52.9468      0.0000
   4  10   4     47.9914      2.0250     53.2876      0.0000
   8  10   4     85.9288      2.9012    -84.0922      0.0000
  -6  11   4     29.3762      3.0693    -33.7513      0.0000
  -4  11   4     20.8112      3.5763     21.3463      0.0000
   0  11   4     40.3465      1.0405    -40.7656      0.0001
   1  11   4     40.7444      1.3015    -42.4124     -0.0001
   2  11   4     42.6290      3.8675    -38.6316      0.0000
   3  11   4     50.4925      1.7921    -48.9751      0.0000
   4  11   4     28.0204      3.0380    -30.1455      0.0000
   6  11   4     95.3090      4.6747    -86.7199     -0.0001
   7  11   4     87.9527      2.7790     89.4108      0.0002
   8  11   4    114.0043      2.3722    118.4530      0.0000
  10  11   4     73.6477      4.9794     75.2264      0.0002
  12  11   4     91.8135     10.3429    -98.2113     -0.0002
  -7  12   4     69.5422      2.7922    -68.3100     -0.0001
  -4  12   4     54.5186      1.3747    -56.9319      0.0001
   1  12   4     25.5351      1.7381     24.2417      0.0000
   2  12   4     31.4951      2.7976     26.8110      0.0000
   4  12   4     44.2454      2.6764    -48.4480     -0.0001
   5  12   4     46.3795      3.2045    -47.3344     -0.0001
   7  12   4     40.1194      8.2639     19.9822      0.0000
   8  12   4     49.1522      7.8514     52.0272      0.0001
  -4  13   4     56.4137      1.5160    -58.8432     -0.0001
  -2  13   4     40.1832      1.9348     34.1315      0.0000
   0  13   4     62.5972      1.2978     62.7901      0.0000
   3  13   4     56.7412      3.9806     50.0463      0.0000
   4  13   4     35.2562      3.0815    -35.3369     -0.0001
   5  13   4     55.9479      3.2902     53.6706      0.0001
   7  13   4     83.6709      8.9469    -51.3491      0.0000
  -7  14   4     55.3656      7.5922     -4.1500      0.0001
  -5  14   4     45.1165      2.6019     43.4165     -0.0001
  -4  14   4     55.5743      2.3601     56.4804      0.0000
  -3  14   4     54.9555      1.8872    -58.0541     -0.0002
  -1  14   4     32.1657      1.8947     33.1234      0.0000
   0  14   4     29.3324      3.2179    -26.4232      0.0000
   2  14   4     24.9683      3.7530     20.7363      0.0000
   3  14   4     27.5232      6.4025     44.4818      0.0001
   4  14   4     52.8314      8.9887     47.0435      0.0001
   5  14   4     45.3729      3.3872    -51.2597      0.0000
  10  14   4     60.6815     11.7643     40.0536      0.0001
  -6  15   4     53.5018      4.7106    -44.6350      0.0002
   0  15   4    118.7778      1.2737    115.6911     -0.0004
   2  15   4     55.2836      3.4028    -20.1972     -0.0001
   3  15   4     82.1476      5.1586     73.3218     -0.0002
   6  15   4     50.6060      4.2189    -61.4548      0.0000
   9  15   4     79.2851      5.1480    -80.2196      0.0000
  -9  16   4     80.4059      9.9157     39.5786      0.0000
  -8  16   4     60.3497      4.8730    -53.3353      0.0000
  -5  16   4     47.0101      3.3925    -45.6500      0.0000
  -3  16   4     80.8634      2.1961    -87.2946     -0.0001
   0  16   4     66.8892      1.6857    -68.8638      0.0000
   1  16   4     56.1014      2.1986     53.9217      0.0000
  -2  17   4     31.2570      3.7661     32.1305      0.0002
  -3  18   4     42.7267      3.5108    -42.8883      0.0001
   1  18   4     45.7553      5.8212     41.2639     -0.0001
   3  18   4     42.5990      3.0351     48.7608     -0.0001
   5  18   4     74.6000      5.2324    -68.5104      0.0002
  -1  19   4     44.6089      3.5474    -44.5748      0.0001
   2  19   4     34.5591      5.5041    -33.7687      0.0000
   4  19   4     52.0021      5.4939     50.7192      0.0000
   0  20   4     46.4673      6.3422    -47.1369      0.0000
  -4  21   4     58.2570      5.6045     66.9669     -0.0001
   0  21   4     49.8914      4.9869    -56.7542      0.0000
   2  21   4     30.0048      5.9253    -37.9034      0.0000
   3  21   4     39.9326      7.0047    -41.5842     -0.0001
  -5  22   4     77.6310      7.4197    -79.7439     -0.0002
  -2  22   4     67.4794      5.9633    -66.0753     -0.0001
  -1  22   4     62.2287      4.7518     65.2836      0.0001
   2  22   4     59.6320      5.0724     57.1490      0.0000
   1  23   4     62.3907      5.9464     64.5499     -0.0001
   4  23   4     75.4528      5.3333     77.9049     -0.0001
  -4  25   4     85.9164      6.1577     84.1509     -0.0002
   4  25   4     75.3619      6.1106     72.6459      0.0000
 -11   1   5     60.5752      5.7837    -57.4127      0.0000
  -9   1   5     33.2317      5.5024     32.2757      0.0000
  -7   1   5     25.8462      4.0916    -20.3244      0.0000
  -6   1   5     41.7685      1.4279     42.1470      0.0000
  -5   1   5     56.9788      1.3184     61.1674      0.0000
  -4   1   5     58.4081      0.7156    -57.3020      0.0000
  -3   1   5     27.1659      0.5576     28.7503      0.0000
  -2   1   5     18.1280      1.5631     16.9766      0.0000
  -1   1   5     21.1320      0.3911    -21.9373      0.0000
   0   1   5     37.5232      0.3682     37.8578      0.0000
   1   1   5     49.5898      0.3837    -50.4316      0.0000
   2   1   5     90.8163      0.6691     90.4176      0.0000
   3   1   5    141.0905      1.2778    131.4276      0.0000
   4   1   5     24.0243      2.9955    -24.0751      0.0000
   5   1   5    149.4806      1.5722    140.2691      0.0000
   6   1   5     23.9078      2.3690    -24.6685      0.0000
   9   1   5     63.6310      2.8994    -71.5125      0.0000
  10   1   5     54.2144      4.9393     61.3122     -0.0001
  12   1   5     53.8948      7.2591    -55.2844      0.0000
 -13   2   5     69.0938      7.4338    -58.9112      0.0000
 -10   2   5     65.3948      4.7754    -63.2113      0.0000
  -9   2   5     32.3383      5.5809     24.4419      0.0000
  -7   2   5     46.6256      1.9401     47.4313      0.0000
  -6   2   5     80.9421      1.3966     82.4341      0.0000
  -5   2   5     26.2876      1.2736     26.0745      0.0000
  -4   2   5     95.4609      0.6971     91.7874      0.0000
  -3   2   5     80.6851      0.5996     83.2925      0.0001
  -2   2   5     17.8966      1.0985     16.4553      0.0000
  -1   2   5     21.2190      0.4593     23.4072      0.0000
   0   2   5     31.3257      0.4870    -31.5661      0.0000
   2   2   5     22.5087      0.7496    -21.9281     -0.0001
   9   2   5     40.6843      4.2428    -42.4525     -0.0001
  10   2   5     68.2570      3.1948    -74.5752     -0.0001
  12   2   5     46.8308      8.4499    -49.6580     -0.0001
 -11   3   5     97.0005      3.9538    -84.0960     -0.0001
  -9   3   5     47.5699      2.9626    -42.7765      0.0000
  -8   3   5     68.3442      1.9437    -64.7048     -0.0001
  -5   3   5     50.1781      0.7730     50.1012      0.0000
  -3   3   5     22.2281      1.2001    -21.8314      0.0000
  -2   3   5     31.0151      0.7628    -16.3018      0.0000
  -1   3   5     19.0686      0.6545    -19.5829      0.0000
   0   3   5     13.8776      0.7958    -11.0951      0.0000
   1   3   5     86.9112      0.5512    -87.3010      0.0000
   2   3   5     26.6124      0.9263    -25.6839      0.0000
   3   3   5     55.3267      0.8502    -47.7129      0.0000
   4   3   5    139.0800      1.0837   -139.6263      0.0000
   5   3   5     56.2584      1.9195     53.6404     -0.0001
   6   3   5     44.1113      2.4759    -45.5874     -0.0001
   9   3   5     72.6388      2.6563    -77.8335      0.0001
  12   3   5     42.1865      7.6835    -47.5084      0.0000
 -11   4   5     60.4791      6.5392    -54.6790      0.0000
  -9   4   5     67.3913      2.3433     70.5523      0.0000
  -8   4   5     81.0223      1.8687    -80.1671      0.0001
  -6   4   5     42.8817      1.2377    -43.1793      0.0000
  -5   4   5     12.5953      3.4784    -12.6344      0.0000
  -4   4   5     85.1895      0.8048     86.4250      0.0000
  -3   4   5     42.6193      1.0919    -42.3156      0.0000
  -2   4   5     29.2162      0.7864     30.6083      0.0000
  -1   4   5    113.7296      0.7091    112.9693      0.0000
   0   4   5     99.9476      0.6424   -101.9148      0.0000
   1   4   5     23.3132      0.9886     23.4398      0.0000
   2   4   5     25.7623      1.1447    -22.8669      0.0000
   3   4   5     37.7069      1.1110    -37.7328      0.0001
   4   4   5     36.0369      1.2985     36.4051     -0.0001
   5   4   5     36.0733      1.2740    -34.2676      0.0000
   6   4   5     28.1809      2.3664     24.9430      0.0000
   7   4   5     53.6686      1.7201     54.1213      0.0000
  -6   5   5     76.0927      1.3156     79.5000      0.0000
  -5   5   5     54.5098      1.2073     51.5279      0.0000
  -4   5   5     33.6383      1.7569     32.8279      0.0000
  -3   5   5     20.8873      0.8373    -21.1035      0.0000
  -2   5   5     15.5757      1.6781    -14.0349     -0.0001
  -1   5   5     13.8185      1.1265    -11.9297      0.0000
   0   5   5     74.3777      0.9410     72.6409      0.0000
   1   5   5     14.9651      1.0268    -14.0589      0.0000
   2   5   5     35.0722      1.2223     36.7328      0.0000
   3   5   5     27.9974      1.5542     25.5948      0.0000
   4   5   5     60.6723      1.1870    -56.7358      0.0000
   5   5   5     84.5375      1.1406    -82.0981      0.0000
   8   5   5     85.0509      2.1753    -84.3999      0.0000
  10   5   5     63.3149      4.5833     68.6444     -0.0001
  -8   6   5     52.4671      2.7898    -53.2697      0.0000
  -7   6   5     52.2840      2.3783     53.2851      0.0000
  -6   6   5     22.9286      3.6561     19.2120      0.0000
  -5   6   5     41.7148      1.8191    -39.0037      0.0000
  -4   6   5     81.5624      1.0805     78.8885      0.0000
  -3   6   5     22.4053      0.8884    -21.7872      0.0000
  -2   6   5     72.8825      0.8441    -76.3212      0.0000
  -1   6   5     50.0918      0.5775    -36.7674      0.0001
   0   6   5    117.4919      0.8068   -113.9329      0.0000
   1   6   5     68.8540      0.9989     71.4169      0.0000
   2   6   5     40.5949      1.1824    -42.4807      0.0000
   3   6   5     44.7268      1.2500    -42.5382      0.0000
   4   6   5    113.1946      1.1040    108.2893      0.0000
   6   6   5     43.3227      2.0147    -38.8863      0.0001
   7   6   5     86.2181      1.7273     81.7274     -0.0001
   8   6   5     36.9797      4.8913    -36.6821      0.0000
  -8   7   5     40.4921      5.6101    -36.3125      0.0000
  -7   7   5     32.5374      3.8604    -34.4643      0.0000
  -6   7   5     74.6980      1.7952     73.5146      0.0000
  -5   7   5     49.3397      1.4019     42.2657      0.0000
  -4   7   5     29.8818      1.2133    -28.1935      0.0000
  -3   7   5     67.1183      0.7872    -49.8893      0.0000
  -1   7   5     14.4698      1.0567     13.5471      0.0000
   0   7   5     24.1159      0.8644    -23.2559      0.0001
   2   7   5     28.9637      1.2896     31.7286      0.0000
   3   7   5     68.8723      1.3299    -69.9450      0.0000
   5   7   5     49.3107      1.4176     49.3909      0.0000
   6   7   5     36.1965      2.8741     34.7770      0.0000
   7   7   5     94.8342      1.9446     87.3559      0.0000
   8   7   5     39.7383      3.9296    -34.6796      0.0000
 -12   8   5     95.2139     10.0694    104.8186      0.0000
  -9   8   5     93.3472      3.1327    100.1035      0.0000
  -8   8   5     44.6639      8.4763    -46.2938      0.0000
  -7   8   5     20.7852      6.8126    -26.6008      0.0000
  -5   8   5     63.3515      1.1401    -58.3918      0.0000
  -4   8   5     19.8583      1.6579     19.2876      0.0000
  -3   8   5     33.6130      0.9677     36.1557      0.0000
  -2   8   5     54.3575      0.9807    -54.4185      0.0000
  -1   8   5     76.6540      0.7874     78.0396      0.0000
   0   8   5     45.1231      0.7922    -45.5371      0.0000
   1   8   5     95.7559      1.0042    -93.7009      0.0000
   2   8   5     32.9182      1.9273     35.7073      0.0001
   4   8   5     47.3080      2.7413    -43.3917      0.0000
  -8   9   5     42.2163      3.5812     37.6554      0.0000
  -7   9   5     47.1750      2.6912    -44.2018      0.0000
  -4   9   5     34.5089      1.7971    -29.5689      0.0000
  -3   9   5     71.9074      1.0870    -74.4555     -0.0001
  -2   9   5     53.0211      1.2090    -51.0548     -0.0001
  -1   9   5     73.4435      0.7928    -73.4865     -0.0001
   1   9   5     30.4661      1.3407    -32.2287      0.0000
   2   9   5     81.4921      1.3722     76.0352      0.0001
   3   9   5     39.7732      1.3590     40.5741     -0.0001
   4   9   5     34.0042      1.9666     34.4455      0.0001
   8   9   5     58.6983      3.5116    -56.4286      0.0001
  13   9   5    100.2072      7.7760    -91.0024     -0.0001
  -6  10   5     23.2825      5.3704    -23.1386      0.0000
  -5  10   5     70.5477      1.3897     67.0483     -0.0001
  -4  10   5     69.0155      1.4263     68.5171     -0.0001
   0  10   5     38.4144      0.9966    -38.0242      0.0001
   2  10   5     35.1226      1.6173    -35.4828      0.0000
   3  10   5     39.2676      2.0951    -36.2603      0.0000
   4  10   5     56.3891      1.5244     54.5378      0.0000
   7  10   5    114.8078      2.3367    109.7027      0.0000
  -4  11   5     33.1623      1.8424    -32.9666      0.0000
  -3  11   5     27.3805      2.4432    -20.5224      0.0000
  -2  11   5     71.3428      1.1462     71.3240      0.0000
  -1  11   5     80.7753      0.9506     80.9535      0.0003
   1  11   5     33.2572      1.8016     33.0473      0.0000
   3  11   5     36.0812      2.1333    -36.5095     -0.0001
   7  11   5     73.1418      3.1991     60.5627      0.0001
   8  11   5     48.1360      7.4965    -46.0378     -0.0004
  -8  12   5     68.9203      3.7557     65.0134     -0.0001
  -6  12   5     60.3117      2.2154    -49.0900      0.0001
  -5  12   5     55.6792      1.5763     52.4652     -0.0001
  -2  12   5     36.0332      1.6955     35.4812     -0.0001
  -1  12   5     23.3630      2.4503     22.8002      0.0000
   1  12   5     37.5341      2.1547    -39.9766      0.0000
   3  12   5     27.0669      2.9088    -27.7170      0.0000
   4  12   5     34.6387      3.2476     36.0877      0.0000
   5  12   5     47.0643      3.2864     46.1585      0.0000
   8  12   5     31.7468      5.3603    -32.5138      0.0000
   9  12   5     64.4811      5.2697    -61.1391      0.0000
  -9  13   5     83.8005      6.1089    -14.3763      0.0000
  -8  13   5     45.2286      3.9481    -37.5393      0.0000
  -6  13   5     82.7455      2.0056    -78.9247      0.0000
  -5  13   5     47.1794      2.5664     48.5548      0.0000
  -4  13   5     38.6181      2.4237     36.4765      0.0000
  -2  13   5     64.4371      1.7915     64.5534      0.0001
   0  13   5     29.3604      3.0531    -18.8462     -0.0001
   2  13   5     37.6628      1.9120    -40.3039      0.0000
   5  13   5     95.4097      2.7218    -97.6111      0.0000
   8  13   5     55.1569      6.1306    -51.8203      0.0000
  -7  14   5     83.7462      2.7026    -83.2195     -0.0001
  -4  14   5     56.8972      1.8031    -55.9686      0.0000
  -3  14   5     53.7433      1.9709     56.6903      0.0001
  -2  14   5     53.1487      2.0005    -55.0849     -0.0001
   0  14   5     80.7234      1.2504     80.9800      0.0001
   1  14   5     61.7825      1.5590    -57.6129     -0.0001
   2  14   5     28.6693      2.3808     29.7671     -0.0001
   4  14   5     89.9907      2.4345    -90.6383      0.0001
  -7  15   5     50.9528      4.0964     42.0940     -0.0001
  -6  15   5     67.6636      3.2874    -67.9833      0.0001
  -5  15   5     39.2437      2.6130     34.3262      0.0000
  -4  15   5     81.8085      2.0624    -92.8822      0.0001
  -3  15   5     37.0478      2.7410    -44.0586     -0.0001
  -2  15   5     63.2331      2.1365     63.7122     -0.0001
   0  15   5     74.1435      1.6518     71.8058     -0.0001
   1  15   5     56.8856      1.9576     56.7623     -0.0001
   2  15   5     54.4257      2.0653    -56.0510     -0.0001
   4  15   5     69.8150      2.8206    -67.2039      0.0001
  -9  16   5     38.1701      7.7534    -39.7842      0.0001
  -8  16   5     75.7235      3.9145     72.9109     -0.0002
  -6  16   5     72.0265      4.1828    -72.8644      0.0002
  -5  16   5     38.6516      3.5446     42.2989     -0.0001
  -4  16   5     44.8131      4.6732    -41.9299     -0.0001
  -1  16   5     48.4191      2.7239    -49.7523     -0.0001
   4  16   5    108.0727      7.0414     72.9810     -0.0002
 -10  17   5     85.8912     10.5061     81.2071      0.0000
  -6  17   5     40.5471      3.7576    -44.0586      0.0000
  -5  17   5     54.1059      3.9257     56.0327      0.0000
  -2  17   5     61.2812      2.9986     64.9168      0.0000
   2  17   5     53.0737      2.9697     53.6867      0.0001
   7  17   5     42.4973      7.4945     49.5097      0.0000
   8  17   5     67.7650      6.4572     68.6813      0.0002
  -5  18   5     63.1656      3.8732     64.7421      0.0000
  -2  18   5     52.8605      5.5879     -2.7851      0.0000
   0  18   5     39.6854      4.5615     36.6632     -0.0001
   4  18   5    131.1447      7.6960    -92.7969      0.0001
  -4  19   5     87.2092      3.9082    -88.0028      0.0001
   0  19   5     75.1391      2.5659     79.7127     -0.0002
   2  19   5     77.3896      2.9073    -81.4984      0.0001
   3  20   5     55.6603      3.2783     56.5045      0.0000
  -2  21   5     64.5093      7.6536     70.3099      0.0001
   4  21   5     66.2932      6.1764    -76.1329     -0.0004
  -3  22   5     58.7342      5.3637    -68.1979     -0.0001
   1  22   5     49.3079      7.6974     50.9628      0.0000
   5  22   5     65.2510      8.2503    -63.9414     -0.0002
  -1  23   5     75.0984      5.4181     70.9772     -0.0001
  -4  25   5     55.1562      9.8372    -65.8864     -0.0001
  -8   0   6     83.8108      3.3862     85.3774      0.0000
  -4   0   6     88.5673      0.8045    -88.7048      0.0000
  -3   0   6     15.0154      1.2023     15.4998      0.0000
  -2   0   6     20.0267      1.5002     22.5334      0.0000
  -1   0   6     35.3032      0.7621    -36.8595      0.0000
   0   0   6     14.4969      0.8074     13.6967      0.0000
   1   0   6     71.1834      0.6627    -72.8500      0.0000
   2   0   6    184.8976      1.8457   -167.7379      0.0000
   4   0   6     65.9503      1.5652    -71.2934      0.0000
   6   0   6     30.7434      2.8553     32.7424      0.0000
   7   0   6     81.9861      2.6998    -87.4501      0.0000
  12   0   6     60.5589      7.0863    -67.9221      0.0000
  -9   1   6     67.4507      4.1647     62.7754      0.0001
  -8   1   6     72.7018      3.1472    -67.5596     -0.0001
  -7   1   6     47.3079      1.8937    -49.5992     -0.0001
  -6   1   6     44.1103      1.4835    -44.2226     -0.0001
  -5   1   6     56.0681      1.0204    -55.5641      0.0000
  -4   1   6     72.0380      0.6967    -71.8029      0.0000
  -2   1   6     22.1889      0.8708     22.5157      0.0000
  -1   1   6     19.3587      0.4457    -19.4404      0.0000
   0   1   6     12.8260      0.8815      9.9415      0.0000
   1   1   6     17.0119      0.8584    -17.0891      0.0000
   2   1   6     72.9761      0.7888    -74.8872     -0.0001
   5   1   6     83.6912      2.3925    -81.3306      0.0000
   8   1   6     37.8502      4.0350     41.5050      0.0000
   9   1   6     79.8752      2.7136     85.4912      0.0001
  12   1   6     48.6688      7.3662     49.3886      0.0001
  15   1   6     62.6803      9.7876     35.5902      0.0000
 -14   2   6     87.0797      6.4446    -83.3024     -0.0001
  -6   2   6     60.0712      1.1885     60.5652      0.0001
  -5   2   6     55.7711      0.9692     57.4212      0.0000
  -4   2   6     40.3798      1.4865    -39.4422      0.0000
  -3   2   6    118.4348      0.6201   -118.5652      0.0000
  -2   2   6     35.6014      0.9017     38.6785      0.0000
  -1   2   6     17.5207      0.6486     17.7203      0.0000
   0   2   6     44.6895      0.4166    -46.3542      0.0000
   1   2   6     45.7874      0.4764     46.2054      0.0000
   2   2   6    142.0932      0.5893    137.1642      0.0001
   9   2   6     51.6232      4.4070    -54.3281     -0.0001
  10   2   6     81.2511      3.1911     84.5016      0.0001
  13   2   6     88.4669      5.1951     96.1389      0.0001
 -11   3   6     48.6722      5.8682    -49.3757      0.0000
 -10   3   6     77.4522      6.0000    -72.1353      0.0000
  -9   3   6     45.2782      3.9165    -37.1055      0.0000
  -7   3   6     96.6016      1.9295     98.7582      0.0000
  -6   3   6     48.0481      1.3827     49.3612      0.0000
  -4   3   6     45.8001      0.8453     44.0290      0.0000
  -3   3   6     73.8131      0.4772    -84.5716      0.0000
  -2   3   6     36.6230      0.7225    -39.1779      0.0000
  -1   3   6     32.6150      0.5622     33.8321      0.0000
   0   3   6     22.3358      0.5496    -21.5294      0.0000
   1   3   6     56.3855      0.8564    -54.4409      0.0000
   2   3   6     32.5067      1.1644    -30.5460      0.0000
   5   3   6     64.7539      1.8836     64.8865      0.0000
   6   3   6     40.6232      3.1267     36.7924      0.0000
   9   3   6     47.0425      3.8033    -59.2236     -0.0001
  11   3   6     42.7661      6.2180     41.1930      0.0000
  -8   4   6     71.6601      1.9274    -72.3247      0.0000
  -7   4   6     44.3665      1.4206     32.7862      0.0000
  -5   4   6    143.5813      1.4573   -134.0261      0.0000
  -4   4   6     35.6767      1.3630    -34.3825      0.0000
  -3   4   6     51.9120      0.7984     54.5764      0.0000
  -1   4   6    138.1023      0.6183    142.2215      0.0001
   0   4   6     32.7427      0.6508     33.2733      0.0000
   1   4   6     23.7821      0.6524     23.4161      0.0000
   3   4   6     30.1324      1.0464     28.0700     -0.0001
   4   4   6     32.0843      2.0987    -29.7783      0.0000
   6   4   6     17.6953      3.1915     15.9299      0.0000
   8   4   6     63.3237      6.7863     47.5481      0.0001
  10   4   6     94.5149     10.4542     75.6442      0.0000
  -9   5   6     65.4191      2.9814     64.2266      0.0000
  -7   5   6     37.1359      3.3698     35.5596      0.0000
  -6   5   6     22.7845      3.7001    -24.1154      0.0000
  -5   5   6     32.1551      2.3982     28.5051      0.0000
  -4   5   6     24.0373      3.2078    -19.6283      0.0000
  -3   5   6     16.7460      1.1368     17.0149      0.0000
  -2   5   6     71.3088      0.6790     69.6231      0.0000
  -1   5   6     42.7810      0.7555    -42.1395     -0.0001
   0   5   6     28.2804      0.8193     28.7468      0.0000
   1   5   6     69.7886      0.7368     69.3537      0.0000
   2   5   6     23.6464      2.0871     21.2366      0.0000
   3   5   6     25.3211      1.2483     26.6008      0.0000
   4   5   6     31.3366      1.5698     28.2785      0.0001
   6   5   6     35.1764      2.1552    -37.5224     -0.0001
   7   5   6     79.0943      1.8014    -78.9168     -0.0001
   9   5   6     72.2906      6.0795    -69.1216      0.0000
  11   5   6     47.7309      8.8550      1.5783      0.0000
 -11   6   6     53.5352      4.4557     52.2258      0.0000
 -10   6   6     41.0459      3.9694    -36.0079      0.0000
  -9   6   6     41.1827      3.6601     38.3273      0.0000
  -7   6   6     41.1577      3.6548    -40.2794      0.0000
  -4   6   6     35.1974      1.2389    -33.7652      0.0000
  -3   6   6     54.3984      0.9029    -55.1176      0.0000
  -1   6   6     31.0933      0.7544    -30.6998      0.0000
   0   6   6     59.3109      0.9403    -58.3474      0.0000
   1   6   6     65.2305      0.8778     66.8799      0.0000
   2   6   6     55.8362      1.0829    -59.1951      0.0000
   4   6   6     18.1043      2.7090    -16.7927      0.0000
   5   6   6     87.3680      1.4374    -82.3917      0.0000
   6   6   6     25.8407      3.0317     24.3886      0.0000
   7   6   6     33.1983      4.3989    -33.9154      0.0000
   9   6   6     52.4879      3.8689     55.1459      0.0000
  -6   7   6     27.4835      4.3682    -15.9334      0.0000
  -5   7   6     38.0304      1.7513     38.2962      0.0001
  -4   7   6     34.2751      1.0946    -33.6058      0.0000
  -3   7   6    126.5866      0.7903   -127.5975     -0.0001
  -1   7   6     34.6730      0.8794    -34.9097      0.0000
   0   7   6     25.9845      1.1293     26.0310      0.0000
   1   7   6     65.2843      1.1899     67.0683      0.0000
   3   7   6     85.3843      1.2747     84.3779      0.0001
   5   7   6     42.8242      1.5893    -38.8602      0.0000
   7   7   6     52.1884      3.7894    -44.9020      0.0000
   8   7   6     47.8450      3.7079    -51.1059     -0.0001
  -9   8   6    106.3178      2.9959    112.5843      0.0001
  -7   8   6     66.9360      3.7093     68.0620      0.0000
  -6   8   6     55.2365      1.5333     49.7821      0.0000
  -5   8   6     40.5970      1.4686    -39.4079      0.0000
  -3   8   6     55.0791      0.8695    -55.1951     -0.0001
  -2   8   6     22.9645      2.4367     23.1312      0.0000
  -1   8   6    116.9886      0.8233    113.6986      0.0000
   0   8   6    185.4137      0.9099   -174.2693      0.0000
   1   8   6     42.5371      1.5893     26.5158     -0.0001
   2   8   6     14.1027      2.6847    -15.8155      0.0000
   4   8   6     21.1322      3.1597     20.8066      0.0000
   5   8   6     34.9193      2.6330    -34.4948      0.0000
   6   8   6     51.0934      2.2877     48.0718      0.0000
   8   8   6     61.4897      4.0869    -59.8257     -0.0001
   9   8   6     41.8212      6.3412     37.0885      0.0000
  -5   9   6     22.4570      3.4547     21.5452      0.0000
  -4   9   6     58.7261      1.0960     58.0928      0.0000
  -2   9   6     49.3912      0.9489    -44.6676      0.0000
  -1   9   6     36.4644      1.0817    -36.9822      0.0000
   0   9   6     26.0602      1.3533    -25.2716      0.0000
   1   9   6     32.0302      1.3791    -30.7361      0.0000
   2   9   6     56.4244      1.8872     55.5526      0.0000
   3   9   6     45.4902      1.5805     46.6553      0.0000
   4   9   6     35.8145      2.0234     32.3909      0.0000
   6   9   6     24.4159      5.0548     24.4272      0.0000
  -9  10   6     52.8142      5.7502     53.5431      0.0000
  -8  10   6    115.3561      2.7881   -109.0259     -0.0001
  -6  10   6     75.8282      1.5281     69.9839      0.0000
  -5  10   6     64.4867      1.4511    -59.4482      0.0000
  -4  10   6     78.7105      1.1248     77.1501      0.0001
  -1  10   6     50.4375      0.9295     50.6567      0.0000
   0  10   6     89.1092      0.9620    -87.5846     -0.0001
   2  10   6     29.8960      2.2742    -29.0288      0.0000
   3  10   6     33.3016      1.8703    -35.9435      0.0000
   7  10   6     37.1410      5.0371    -24.6591      0.0000
  10  10   6     74.4541      7.2524    -69.9202     -0.0001
  -8  11   6     56.5856      4.2016     47.7207      0.0001
  -4  11   6     38.4712      1.8616    -39.5040     -0.0001
  -2  11   6     28.9256      1.3773    -29.9020      0.0000
   3  11   6     48.0197      2.0448    -48.6236      0.0000
   7  11   6     53.5427      3.2771     54.4511      0.0001
   9  11   6     56.7398      8.4395     39.0995      0.0000
  12  11   6     73.5577      9.2382     70.4239      0.0001
 -10  12   6     50.1262      6.7655    -46.0374      0.0000
  -7  12   6     61.1496      2.9211    -58.6810      0.0000
  -4  12   6     35.8079      1.9764    -37.1033      0.0000
  -2  12   6     72.3335      1.3177     70.8664      0.0000
  -1  12   6     50.8655      0.9668     52.5771      0.0000
   1  12   6     71.2455      1.5402     71.3757      0.0000
   3  12   6     40.0105      2.2621     41.7778      0.0000
   5  12   6     51.5305      3.4095    -48.7173      0.0000
   8  12   6     93.4533      3.6122    -87.8891      0.0000
  -5  13   6     30.4430      2.6523     32.2131      0.0000
  -4  13   6     33.3547      2.7989     27.6204      0.0000
  -3  13   6     43.2210      3.1238    -27.8644      0.0000
  -2  13   6     40.7899      1.9167    -37.3900      0.0000
   0  13   6     39.9256      1.2345    -34.4101      0.0001
   1  13   6     52.8538      1.9860    -52.0861      0.0000
   4  13   6     66.5405      2.6835     65.9989     -0.0001
   5  13   6     45.4288      2.8186    -37.9226      0.0001
  -8  14   6     92.7720      2.3565    -91.7032      0.0000
  -7  14   6     49.7438      3.1712    -46.1078     -0.0001
  -6  14   6     58.0567      4.8199     51.7288      0.0001
  -3  14   6     52.5600      1.9846     54.2803      0.0000
  -2  14   6     35.8159      2.6014     34.3851      0.0000
   0  14   6     35.8470      1.5274     35.2020      0.0000
   3  14   6     27.3912      4.0904     26.7042      0.0000
  -6  15   6     61.2260      4.6014     59.7809      0.0000
  -5  15   6     44.6015      2.8469     47.7402      0.0000
  -4  15   6     45.7609      2.6760    -46.5203     -0.0001
  -2  15   6     46.7446      6.8781     43.3666      0.0000
   0  15   6     54.4017      1.7378     56.9053      0.0000
   1  15   6     51.7740      2.0079     53.9050     -0.0001
   7  15   6     48.2365      5.8650    -47.2693     -0.0001
  -5  16   6     36.0708      3.3610     39.7376      0.0000
  -3  16   6     37.8672      6.4636    -30.4159      0.0000
  -1  16   6     39.2434      2.9550    -32.3011      0.0000
   0  16   6     48.6151      2.0512    -48.9911      0.0000
   1  16   6     73.7661      1.9527    -78.3146      0.0001
   4  16   6     69.4135      3.0786    -63.1042      0.0001
   5  16   6     42.8409      4.7741     38.2938      0.0000
   6  16   6     42.5771      5.4805     31.9269     -0.0001
   7  16   6     55.5176      5.6186    -51.0329      0.0000
  -5  17   6     37.3514      5.1950     36.8847     -0.0001
   1  17   6     35.5285      3.9378    -34.1530     -0.0001
  -8  18   6     80.8361     10.1032     58.2671      0.0000
  -6  18   6     35.7312      8.5695     24.1737      0.0000
  -5  18   6     97.7551      2.5257    102.0668      0.0000
  -4  18   6     53.4841      5.2792    -43.5688      0.0000
  -1  18   6     94.4510      2.1400    -97.4458      0.0000
   1  18   6     34.9658      4.6144    -40.1143      0.0000
   2  18   6     39.4140      4.6049    -49.5008      0.0000
   3  18   6     52.9498      5.7815     59.9189      0.0000
  -8  19   6     62.4011      9.4516    -60.2958      0.0000
  -4  19   6     40.3798      5.8231     45.2096      0.0000
   0  19   6     41.6979      5.6571    -42.5864      0.0000
   1  19   6     35.1154      3.6042    -36.4897     -0.0001
   2  19   6     38.4141      5.2016    -42.9242      0.0000
  -3  20   6     82.8451      8.6022     62.7778      0.0001
   0  20   6     34.8869      5.9303     35.7266      0.0001
   3  20   6     33.3692      6.1295     42.5694      0.0001
  -2  21   6     46.1380      4.5962     36.3626      0.0001
   0  21   6     67.6601      3.5246     67.9193      0.0001
   3  21   6     50.5382      8.1476     46.8130      0.0002
   0  26   6     82.8547      6.5794    -82.6376     -0.0001
 -13   1   7     55.9679      9.8127     50.7592     -0.0001
 -12   1   7     98.1528      6.4171    -92.2033      0.0000
  -9   1   7     77.4601      4.0818    -71.5821      0.0000
  -8   1   7     37.5826      3.0457     35.3341      0.0000
  -6   1   7     60.0894      1.8016    -60.3767      0.0001
  -5   1   7     44.8120      1.1015     46.3350      0.0000
  -4   1   7     44.4059      0.6182    -46.2213      0.0000
  -3   1   7    107.3202      1.1314    107.6976      0.0000
  -2   1   7     71.4736      0.6488     73.4193     -0.0001
  -1   1   7      7.6846      1.9178     -4.3745      0.0000
   1   1   7     11.4755      2.0523    -13.9030      0.0000
   2   1   7     82.2429      0.8817     81.3155     -0.0001
   4   1   7     55.8809      1.5278     54.4439     -0.0001
   5   1   7     48.5658      5.7328     42.2382      0.0000
   6   1   7     30.3187      4.0630     22.2764      0.0000
   8   1   7     44.7421      2.8289    -44.9911     -0.0001
   9   1   7     35.7579      5.1632     42.2791     -0.0001
  11   1   7     78.9006      5.7265    -80.1348      0.0001
  -8   2   7     33.3402      2.8595     33.6393      0.0000
  -7   2   7     52.7551      1.8030    -54.3283     -0.0001
  -6   2   7    102.3695      1.0772    106.6026      0.0000
  -5   2   7     94.5012      1.2213     94.8371      0.0002
  -3   2   7    138.9549      0.6882    138.2812      0.0001
  -2   2   7     58.9024      0.6162     64.3110      0.0002
  -1   2   7      9.1144      2.1253     -4.3360     -0.0001
   0   2   7    162.8509      0.5631    166.1432      0.0000
   1   2   7     73.6166      0.5284    -73.4588      0.0000
   2   2   7     55.1412      0.6228    -55.4455      0.0000
   3   2   7     49.1448      1.2109     47.0575      0.0000
   4   2   7    124.5009      1.3522   -123.9283     -0.0001
   7   2   7     63.4604      3.4067    -64.7308      0.0000
 -13   3   7    109.4341      8.4927    111.1207      0.0001
 -11   3   7     50.8218      7.3684     55.8752      0.0000
 -10   3   7    131.1925      2.6256    130.9578      0.0001
  -9   3   7     51.9546      2.7903    -51.1014     -0.0001
  -7   3   7     25.1404      2.7243    -26.5519      0.0000
  -6   3   7     75.3454      1.0595    -75.2481      0.0000
  -5   3   7     45.6066      1.6811     39.3030      0.0001
  -4   3   7     71.9754      1.5093    -68.0050      0.0000
  -3   3   7     26.9387      0.7805     29.1668      0.0000
  -2   3   7     88.7546      0.6784     96.6561      0.0000
  -1   3   7     23.7572      0.6594     -9.4341      0.0000
   0   3   7     33.7438      0.7244    -34.6537      0.0000
   1   3   7     37.9141      0.7749    -38.0152      0.0001
   2   3   7     13.6890      1.8873     -9.8579      0.0001
   3   3   7     35.7827      0.9086    -38.4587      0.0000
   4   3   7     55.4830      1.1151    -56.6881      0.0000
   5   3   7     91.4064      1.7453    -93.5335      0.0000
   9   3   7     62.4480      7.8755     53.6430      0.0000
  13   3   7     55.6946     10.3224    -57.0506      0.0001
 -10   4   7     80.7166      3.3599     76.0299      0.0000
  -9   4   7     80.3208      2.6038    -85.1378      0.0000
  -8   4   7     42.3417      2.4903     38.8800      0.0000
  -7   4   7     30.5303      2.3843     29.4307      0.0000
  -6   4   7     82.4970      1.0180    -86.5152      0.0000
  -4   4   7     31.0928      1.4290    -31.8566      0.0000
  -3   4   7     33.6617      1.8266    -35.8542      0.0000
  -2   4   7     35.0603      0.8416     34.8094      0.0000
  -1   4   7     52.9481      0.6344    -53.6142      0.0000
   0   4   7     61.2984      0.5761     61.7617      0.0000
   1   4   7     27.8484      0.6877     20.4187      0.0000
   2   4   7     29.3264      3.3581    -29.8899     -0.0001
   3   4   7     54.1365      0.8636    -54.4640      0.0000
   4   4   7     78.0269      1.0189    -79.0047      0.0000
   5   4   7     56.6490      1.5516    -59.8149      0.0000
   6   4   7     68.6962      2.8171    -67.1614      0.0000
   9   4   7     55.7025      7.1948    -63.9212     -0.0001
 -10   5   7     73.7541      3.3389     67.4707     -0.0001
  -8   5   7     53.6596      1.9339    -56.8731      0.0000
  -7   5   7     46.4805      3.6294     39.7987      0.0000
  -5   5   7     50.0992      1.4698    -50.5710      0.0000
  -4   5   7     19.8507      1.8270    -19.7169      0.0000
  -3   5   7     22.9377      1.0121    -23.0883      0.0000
  -2   5   7     18.4324      0.8918    -16.5121      0.0000
  -1   5   7     42.6864      0.6687    -43.2656      0.0000
   1   5   7     14.4662      1.3540     10.3824      0.0000
   2   5   7     38.3957      1.3976     34.5874      0.0000
   3   5   7    101.2964      0.9856    -96.3362      0.0000
  -8   6   7     66.1195      2.9504     61.3404     -0.0001
  -7   6   7     81.6626      1.6806    -83.7169      0.0001
  -5   6   7     52.9787      1.9846     53.0661     -0.0001
  -4   6   7     77.6601      1.1324    -84.4085      0.0001
  -3   6   7     33.2721      1.1214    -31.1740      0.0001
  -2   6   7     43.8979      0.9498     45.0068      0.0000
  -1   6   7     41.2396      0.8680    -40.3451      0.0000
   0   6   7     18.9932      0.8958     18.7536      0.0000
   1   6   7     50.5850      0.9147    -50.2619      0.0000
   2   6   7     37.3210      1.9210     34.5983      0.0000
   3   6   7     77.3656      1.5006     72.9938     -0.0001
   4   6   7     54.3650      1.5446    -55.9020      0.0000
   5   6   7     75.9591      1.7318     70.2368      0.0000
   6   6   7     46.2150      1.7365     44.4370      0.0000
   7   6   7     39.1185      5.1377    -32.1655      0.0000
   8   6   7     57.7273      3.2203     52.5323      0.0000
  -7   7   7     41.1869      3.5207    -38.9797      0.0000
  -5   7   7     27.4401      2.1755     24.1487      0.0000
  -2   7   7     55.9219      0.8276     57.1662      0.0000
   0   7   7     38.9166      0.8185    -34.8828      0.0000
   1   7   7     19.5186      2.7037    -20.4674     -0.0001
   3   7   7     14.2692      2.5163    -16.7831     -0.0001
   4   7   7     16.3103      3.6365      1.8570      0.0000
   5   7   7     41.0434      2.3028    -32.0291      0.0000
   6   7   7     99.3264      2.2635     89.1225      0.0000
   7   7   7     50.9887      2.8061     46.7006      0.0002
   9   7   7     53.6140      4.5262     49.5884      0.0001
  10   7   7     51.1146      6.9088     52.2701      0.0001
  11   7   7     54.4147      7.8262    -56.2080      0.0000
  12   7   7     60.8464     11.2406    -45.4881     -0.0002
 -11   8   7     79.4371      4.9159     78.9065      0.0002
  -8   8   7     55.2409      2.8443     52.6964      0.0000
  -6   8   7     34.3793      4.1806    -29.4738      0.0000
  -5   8   7     30.9503      2.5436    -21.2724      0.0000
  -4   8   7     54.7587      0.9843    -52.2913      0.0000
  -3   8   7     23.8362      1.7255     20.3631      0.0001
  -2   8   7     25.1232      1.4704    -24.6752      0.0002
   0   8   7    126.1774      0.9510    118.4272      0.0000
   3   8   7     48.9068      1.5289     52.4563      0.0000
   4   8   7     44.1623      1.4947    -45.4669      0.0000
   5   8   7     32.7538      2.4817    -34.1538      0.0000
   7   8   7     38.6788      7.4314    -21.9830     -0.0001
   8   8   7     80.9117      3.1137     78.7006      0.0000
 -11   9   7     86.4686      8.2589    -61.2350      0.0000
  -7   9   7     44.3902      3.2801     39.8141      0.0000
  -6   9   7     95.5529      1.2752     90.6890     -0.0001
  -5   9   7     33.3690      1.9234    -30.5690      0.0000
  -1   9   7     25.6347      1.1374    -24.1869      0.0000
   0   9   7     17.8236      2.1964    -13.6020      0.0000
   1   9   7     48.5336      1.9487    -49.9026      0.0000
   2   9   7     60.5844      1.6660     61.9261     -0.0001
   5   9   7     49.6510      2.7649     49.7146      0.0000
   6   9   7     49.5063      2.9695     43.3314     -0.0001
   7   9   7     30.6923      5.9072    -34.2592      0.0000
  -4  10   7     27.5014      1.9250    -27.0488      0.0000
  -2  10   7     61.9562      1.1284     62.2462      0.0000
  -1  10   7     32.0168      1.4347     32.5509      0.0000
   0  10   7     23.3705      1.8645    -21.4358      0.0000
   2  10   7     43.0708      2.1153    -42.8003      0.0000
   5  10   7     41.6520      2.7088    -42.1452     -0.0001
   8  10   7     60.5371      7.2221    -54.5656      0.0000
  -9  11   7     55.5000      6.6836     46.6889      0.0000
  -7  11   7     29.7369      5.0345    -27.2136      0.0000
  -5  11   7     32.7628      3.6435    -29.1135      0.0000
  -4  11   7     17.3136      3.0087     17.4942      0.0000
  -3  11   7     42.9288      1.9890     41.3139      0.0000
  -2  11   7     23.3657      1.5620    -22.2507      0.0000
  -1  11   7     18.8891      1.9993     14.2493      0.0000
   0  11   7     59.5732      1.0451    -61.6816      0.0000
   1  11   7     38.2346      2.1430    -37.2626      0.0000
   2  11   7     60.9031      3.4575     63.1588      0.0001
  10  11   7     68.4843      9.8989     58.5821     -0.0001
  -6  12   7     47.8701      3.5419     41.3659      0.0000
  -1  12   7     90.5596      1.0277     92.3840     -0.0001
   0  12   7     36.1665      1.5527     35.7320     -0.0001
   1  12   7     28.2009      3.3386     22.5421      0.0000
   5  12   7     59.3135      2.3563    -65.1834      0.0001
   7  12   7     60.4410      8.6042     54.4245      0.0000
  -7  13   7     61.3064      6.1154     -5.0967     -0.0001
  -6  13   7     75.1565      2.4279     67.7149      0.0000
  -5  13   7     34.7300      4.0871    -21.6981      0.0000
  -4  13   7     61.7546      2.7751    -67.9397      0.0000
  -3  13   7     32.6468      3.4268     34.3433      0.0000
   2  13   7     45.4212      3.7537     41.0733      0.0001
   3  13   7     68.4904      2.5048    -72.5735     -0.0001
   4  13   7     58.9889      3.3319    -40.1461      0.0000
   5  13   7     41.6014      2.9354    -42.4720     -0.0001
   6  13   7     59.4154      3.2786    -59.0859     -0.0001
   8  13   7     72.4052      6.3605    -67.1850     -0.0002
  -9  14   7     89.6240      4.4866     81.0659     -0.0001
  -8  14   7     57.1450      3.5177     54.7999     -0.0001
  -7  14   7     24.9717      5.7677    -21.8002      0.0000
  -5  14   7     88.7761      2.0460    -90.3589      0.0001
  -4  14   7     45.3791      2.7990    -47.5216      0.0001
  -3  14   7     70.8427      2.4371    -71.0215      0.0000
  -2  14   7     54.7985      1.9931    -56.0237      0.0001
  -1  14   7     28.0577      2.9154     29.0139      0.0000
   0  14   7     36.2045      1.8438    -39.8808      0.0000
   1  14   7     27.1760      5.0672     23.5758     -0.0001
   4  14   7     58.0504      3.3841     63.7250      0.0001
 -12  15   7     69.4050     12.3176    -65.7694      0.0001
  -6  15   7     56.6777      2.9660     55.2586     -0.0001
  -3  15   7     54.8807      2.2921     57.6975     -0.0001
  -2  15   7     96.6061      1.9136    -90.4160      0.0001
   0  15   7     52.3188      3.5581    -30.6916      0.0001
   1  15   7     55.0231      1.9223    -56.1800      0.0000
   2  15   7    117.7064      2.2477    110.7580     -0.0002
   3  15   7     34.1646      3.3988     36.0445      0.0000
   5  15   7     55.1939      3.2105     55.5088      0.0000
   6  15   7     56.2480      3.8471    -54.4276      0.0001
  -3  16   7     65.1279      2.4395    -64.1959      0.0001
   0  16   7     93.6420      1.3632    -93.7215     -0.0002
   5  16   7     53.8335      4.4895    -61.8070     -0.0001
   6  16   7     55.2827      3.7737     58.9969      0.0001
  -7  17   7     44.5422      4.4939    -40.6567      0.0000
  -4  17   7     63.5795      3.9657    -66.2737      0.0001
  -2  17   7     50.0556      3.1783    -51.5047      0.0000
  -1  17   7     61.1258      3.1953     28.4997      0.0000
   0  17   7     49.6092      3.1213     50.0923      0.0000
   1  17   7     35.2722      2.8197    -33.6274      0.0000
   2  17   7     82.4085      2.2995     82.0703      0.0000
   5  17   7     45.6458      6.1358     52.2597      0.0000
   7  17   7     67.0936      6.0137     69.4704      0.0000
  -7  18   7     53.6429      6.8531     63.6079     -0.0003
  -4  18   7     58.9342      5.3124     68.1158     -0.0002
  -2  18   7     44.1795      5.0505     39.5806     -0.0002
  -1  18   7     63.7623      2.0167     68.7096     -0.0002
   4  18   7     55.8039      4.4357     60.4217      0.0000
  -4  19   7     76.6539      6.3641    -75.0010      0.0000
  -3  19   7     56.6499      5.9075     58.1213      0.0000
  -1  19   7     49.5723      3.0548    -47.4478      0.0000
   2  19   7     68.9141      3.4618     70.1184      0.0001
   1  20   7     49.6801      3.2903    -51.0895     -0.0001
   0  21   7     40.5274      6.1785     43.0240      0.0000
   1  26   7     69.2579      8.9681    -81.4432      0.0000
 -10   0   8     37.6008      7.0423     36.6234      0.0000
  -6   0   8     75.6662      2.3286     81.2870      0.0001
  -5   0   8    142.3827      1.0774    142.3957      0.0001
  -3   0   8     37.7406      2.0654    -40.2287      0.0000
  -2   0   8    101.7401      0.6500    107.7911      0.0000
  -1   0   8    101.1318      0.7938   -107.1775     -0.0001
   0   0   8    135.3043      0.7603   -137.0918     -0.0001
   1   0   8     89.7980      0.9165     88.5007      0.0000
   2   0   8     69.5653      1.2923    -69.3306      0.0000
   3   0   8     35.8556      1.4516    -36.5864      0.0000
   4   0   8     29.4901      1.6827    -27.3269     -0.0001
   5   0   8     80.2246      1.7238    -85.8122      0.0000
   8   0   8     53.6319      3.4354    -63.3175     -0.0001
   9   0   8     64.2972      4.0320     66.3336      0.0000
  -5   1   8     37.2835      1.0031    -38.4307      0.0000
  -4   1   8     70.4573      1.0576    -76.1432      0.0000
  -3   1   8     22.9562      0.8741    -23.5154      0.0000
  -2   1   8     45.3288      0.5675    -48.6507      0.0000
  -1   1   8     20.0783      0.5889     21.8725      0.0000
   1   1   8     57.4288      2.3739    -49.6138      0.0000
   3   1   8     58.2206      1.0268    -60.6444      0.0000
   4   1   8     76.0672      1.1990    -79.1422     -0.0001
   5   1   8     19.1055      4.4326      5.8985      0.0000
   6   1   8     54.2575      3.8379     53.5919      0.0000
 -14   2   8     65.6283     11.2026     71.3496      0.0000
 -10   2   8     62.2588      3.7659    -62.5851      0.0000
  -9   2   8     39.0676      4.7547    -37.3381      0.0000
  -6   2   8     47.9769      1.3035     45.7640     -0.0001
  -5   2   8     50.1759      1.1242    -49.6636     -0.0001
  -4   2   8     63.9238      0.9761     62.5023      0.0000
  -3   2   8     22.4423      2.1223     22.2635      0.0000
  -2   2   8     13.1756      1.5586     13.4006      0.0000
  -1   2   8     41.0602      0.4959    -43.6000     -0.0001
   0   2   8     18.1036      0.6705     17.5562      0.0000
   1   2   8     46.9637      0.5931    -48.3268      0.0000
   2   2   8     66.3203      0.7389    -64.9526      0.0000
   5   2   8     37.9422      3.6891     39.8689      0.0001
   6   2   8     60.1101      4.3463     61.1746      0.0001
   8   2   8     75.6240      4.6104    -73.2070     -0.0001
 -13   3   8     62.5654     10.9154     67.9886      0.0000
  -7   3   8     51.7832      1.6733    -51.6167      0.0000
  -4   3   8     68.8662      0.9983    -69.5396      0.0000
  -3   3   8    119.7910      0.9392    125.3062      0.0001
  -1   3   8     64.4071      0.6105    -66.3137      0.0001
   0   3   8      9.7581      2.3379     -0.0463      0.0000
   1   3   8     49.4511      0.6089    -48.6562      0.0000
   2   3   8     76.6732      0.7008    -76.5412     -0.0001
   3   3   8     43.7215      1.1679     41.5237     -0.0001
   4   3   8     19.0983      2.2091     18.6643     -0.0001
   5   3   8     45.2547      3.3579     52.1871      0.0000
   6   3   8     49.0411      2.9951    -52.1372     -0.0001
   7   3   8     40.6295      6.2681     44.2156      0.0000
  -8   4   8     95.2108      1.7017    -96.8365      0.0000
  -6   4   8     53.7171      2.9068     49.2099      0.0001
  -5   4   8     14.9939      2.1387     11.8174      0.0000
  -2   4   8     19.8235      0.9918    -20.7367      0.0000
  -1   4   8     16.6678      0.8172    -16.4064      0.0000
   0   4   8     11.5358      2.3610     -4.4118      0.0000
   1   4   8    128.4553      0.8365    126.9766      0.0000
   2   4   8    131.2968      0.9227    128.1258      0.0000
   3   4   8     34.2098      1.2250     32.8337      0.0000
   4   4   8     52.7864      1.2182    -52.4393      0.0000
   5   4   8     60.3808      1.3819     61.3689      0.0000
   7   4   8     36.4011      6.5118    -40.2565     -0.0001
  -8   5   8     78.7432      2.0010     80.2528      0.0000
  -5   5   8    128.5004      1.2519    125.2717      0.0000
  -4   5   8     52.6481      1.1941    -54.6575      0.0000
  -3   5   8     35.4478      0.9667     36.6728      0.0000
  -1   5   8     48.9803      0.6224     49.4966      0.0000
   0   5   8     26.8334      0.8751     27.6967      0.0000
   1   5   8     98.0136      0.8517    -99.5679      0.0000
   4   5   8     81.5044      1.0941    -81.2580      0.0000
   5   5   8     85.4649      2.0416     90.9980      0.0000
   9   5   8     80.7274      5.4826    -73.3917     -0.0001
 -14   6   8     77.2855     10.9820     62.8653      0.0000
 -10   6   8     51.1863      3.4004     51.3903      0.0000
  -7   6   8     59.1358      4.0815     28.4714      0.0001
  -6   6   8     26.4237      3.5171    -30.1015      0.0000
  -4   6   8     13.9942      2.8092    -15.9849     -0.0001
  -3   6   8     20.4400      1.1312    -17.9732      0.0001
  -2   6   8     88.6915      0.7595     86.8233      0.0000
  -1   6   8     74.9479      0.6613    -76.1388      0.0000
   0   6   8     23.6478      1.2428     22.1246      0.0001
   1   6   8     29.6217      0.9227     30.6021      0.0000
   3   6   8     74.3908      1.6989     71.4131      0.0001
   4   6   8     56.2560      1.6075    -57.9964      0.0000
   6   6   8     53.7173      2.1396     53.2105      0.0000
   7   6   8     31.4210      4.1950    -21.3188     -0.0001
  -5   7   8     46.8795      2.0455     42.0873      0.0000
  -3   7   8     54.8295      1.1275     54.6554      0.0000
  -2   7   8     37.2469      1.0489    -38.4848      0.0000
  -1   7   8     84.4749      0.9158    -81.1267      0.0000
   0   7   8     57.7835      0.7820    -58.1703      0.0000
   1   7   8     63.7460      0.7806    -65.5024     -0.0001
   3   7   8     68.2035      2.0338     66.4197      0.0000
   4   7   8     53.4556      1.6072    -52.9599      0.0000
   7   7   8     52.7843      2.2396    -56.6848      0.0000
   8   7   8     60.3210      4.0957    -57.6711     -0.0001
 -13   8   8     70.7475      5.9376    -76.1701      0.0000
  -9   8   8     69.3334      7.3980     -7.5674     -0.0001
  -8   8   8     53.2720      5.5923    -59.3164     -0.0001
  -5   8   8     37.0611      4.1176     30.9108      0.0000
  -2   8   8     57.0332      0.7038    -58.6135      0.0000
  -1   8   8    176.4867      0.9616   -166.3308     -0.0002
   0   8   8     45.0151      1.0860    -47.9806      0.0000
   2   8   8     59.6874      1.1409    -61.1123      0.0000
   3   8   8     34.3853      1.8053     36.9986      0.0000
   4   8   8     80.5026      1.7082    -75.5280     -0.0001
   5   8   8     46.8217      2.1042     43.9918      0.0000
   8   8   8     85.0110      3.0138     84.6310      0.0000
  13   8   8     83.5977      9.9342     86.0193      0.0000
  -9   9   8     38.4107      4.9854    -40.0402      0.0000
  -8   9   8     51.0239      3.9222    -48.4857      0.0000
  -7   9   8     75.1931      3.2690    -64.5122      0.0000
  -5   9   8     32.1054      1.5577     31.5491      0.0000
  -3   9   8     50.3076      1.4262     50.7153     -0.0001
  -2   9   8     35.4919      1.1317     37.3541      0.0000
  -1   9   8     21.3190      1.4367     23.2135      0.0000
   0   9   8     45.9889      1.1707     45.9817      0.0000
   2   9   8     28.8235      1.6466    -28.9466      0.0000
   3   9   8     18.6550      1.9115    -17.0382      0.0000
   6   9   8     74.1506      2.3273     70.9208      0.0000
   7   9   8     79.9679      3.2746     72.6278      0.0000
   8   9   8     82.0883      3.1821     76.6651      0.0000
 -10  10   8     65.8082      4.8477     74.5915      0.0000
  -9  10   8     68.8913      4.6789     64.9657      0.0000
  -8  10   8     46.8097      4.8295    -40.9306      0.0000
  -7  10   8     60.3322      2.5518     49.2037      0.0000
  -6  10   8     36.0190      4.8097    -36.2245      0.0000
  -5  10   8     40.5597      1.5047    -37.6502      0.0000
  -3  10   8     27.5932      2.2783    -28.9110      0.0000
  -2  10   8     69.0385      1.1083     70.4109      0.0000
  -1  10   8     23.8735      2.6711     24.3855      0.0000
   4  10   8     85.2176      1.8871    -81.6048      0.0000
   5  10   8     88.1204      2.1421     90.2236      0.0000
   7  10   8     59.7294      4.1227    -52.6349     -0.0001
   8  10   8     53.8904      5.3275     50.2866      0.0000
  10  10   8     76.3522      8.3904     71.6056      0.0000
  -9  11   8     43.1980      7.1857     36.9158      0.0000
  -8  11   8     76.7976      2.7200    -76.2997     -0.0001
  -7  11   8     64.1717      2.7538    -59.8503     -0.0001
  -5  11   8     56.9026      1.6592    -55.9901      0.0000
  -4  11   8     16.3810      2.6404     20.0786      0.0000
  -2  11   8     23.9214      2.4235    -23.6039     -0.0001
  -1  11   8     32.1528      1.5644     33.1408      0.0001
   0  11   8     25.6485      1.7091    -28.2099     -0.0001
   1  11   8     45.6413      1.6108    -42.4591      0.0000
   2  11   8     45.7683      2.7496     42.9110      0.0001
   3  11   8     41.4034      1.9325     45.3315      0.0000
   5  11   8     40.5906      5.7820     30.0054     -0.0001
  12  11   8     61.3925     14.5256    -35.5133      0.0000
  -5  12   8     28.9638      2.3796     22.6394      0.0000
  -4  12   8     44.0366      2.5098    -42.0877      0.0001
  -2  12   8     49.6658      1.4051     51.8514     -0.0001
  -1  12   8     43.8103      1.3448    -44.5148     -0.0001
   0  12   8     56.7452      2.2255     59.6962      0.0000
   1  12   8     82.5099      1.5625     81.7120     -0.0001
  -8  13   8     67.2034      3.0302    -60.1901      0.0001
  -5  13   8     45.5960      2.1092    -41.3721      0.0001
  -2  13   8     41.6176      1.8331     34.4136      0.0000
   0  13   8     38.6711      1.8292    -41.3713      0.0000
   1  13   8     35.6165      3.1843     33.0681      0.0000
   2  13   8     59.5344      2.8571    -61.9303      0.0000
   3  13   8     79.6385      2.6636    -78.4605     -0.0001
   5  13   8     38.2138      4.6846    -42.8068      0.0000
  -8  14   8     74.3061      3.1025    -71.3932      0.0000
  -5  14   8     91.1779      2.0149    -96.7724     -0.0001
  -3  14   8     28.2235      3.3999    -24.7325      0.0000
  -1  14   8     74.1116      1.5347     69.4156      0.0000
   2  14   8     69.0312      3.2036     71.0872      0.0001
   3  14   8     77.7791      2.6565    -80.5259     -0.0005
   5  14   8     60.2199      3.9724     63.4217      0.0000
   6  14   8     36.5509      5.2333    -38.5123      0.0000
  -9  15   8     96.2312      5.5072     92.2039     -0.0001
  -6  15   8     39.3575      4.5376     43.1022     -0.0001
  -1  15   8     49.6943      1.8856     53.0932      0.0000
   2  15   8     39.4485      4.4184     38.8731     -0.0001
   3  15   8     77.1391      2.8242     74.5747      0.0000
  -6  16   8     53.4391      3.9730     55.8178      0.0000
  -5  16   8     46.2322      2.8966    -48.8948      0.0000
  -2  16   8     43.8596      2.2993    -47.6532      0.0000
  -1  16   8     38.0890      2.5863     37.3009      0.0000
   0  17   8     37.0601      3.2938    -40.2574      0.0000
   6  17   8     52.7847      4.7010    -47.6753      0.0000
   0  18   8     61.1485      2.4573    -61.9406      0.0001
  -6  19   8     59.5881      7.0140    -64.7333      0.0002
   7  19   8     70.0999      7.5448     69.9667      0.0002
  -6  20   8     46.6351      4.9661    -45.8253      0.0000
  -1  20   8     54.1825      2.9213     57.3584      0.0001
   1  20   8     66.9453      3.8866     65.7366      0.0002
   3  20   8     58.0130      3.7152    -61.3004     -0.0001
   0  21   8     55.6284      4.7799     53.0750      0.0002
   2  21   8     71.9242      4.1212     78.1618      0.0003
   3  21   8     56.8113      4.0584     59.2569      0.0001
  -5  23   8     63.6096      9.8345     74.9509     -0.0001
  -4  23   8     72.9404      8.2332    -60.1849      0.0001
  -2  24   8     65.6319      4.7044     68.3720      0.0003
  -1  26   8     64.5236      9.7848    -70.3311     -0.0002
 -14   1   9     60.5642      9.8789     40.8388     -0.0001
 -13   1   9    106.5755      8.0893   -102.2380     -0.0001
 -12   1   9     46.9190      9.8377    -51.5390      0.0000
 -10   1   9     77.0440      3.5672    -70.7079      0.0000
  -9   1   9     42.8320      4.7280     40.1084      0.0000
  -6   1   9     96.7833      1.3124     91.0220      0.0000
  -5   1   9     46.8113      0.8812    -46.8575      0.0000
  -3   1   9     45.5787      0.6380     47.2821      0.0000
  -2   1   9     16.9476      1.0098    -16.8948      0.0000
  -1   1   9     70.7988      0.6255     74.2374      0.0000
   0   1   9     68.1292      0.5541    -68.5316      0.0000
   1   1   9     61.1792      1.1229     62.6325      0.0000
   2   1   9     23.1166      1.4636     21.4857      0.0000
   3   1   9     78.4817      1.1544    -75.4348      0.0000
   4   1   9     52.0463      1.1981     53.7639      0.0000
   5   1   9     24.8159      2.1100    -27.5038      0.0000
   9   1   9     42.1267      6.1069     46.5548      0.0000
 -11   2   9     59.0744      7.7986     48.9784      0.0001
  -8   2   9     36.8830      4.4851     31.1670      0.0001
  -7   2   9     40.6758      2.0796    -39.6982      0.0000
  -6   2   9     73.1411      1.5225     68.2930      0.0001
  -4   2   9     38.4924      1.3617    -35.1356      0.0000
  -3   2   9     68.1296      0.9632     69.5612      0.0000
  -2   2   9     24.9880      0.6175     25.9107      0.0000
  -1   2   9      8.5050      1.8262     -5.6911      0.0000
   0   2   9     94.4586      0.6058     94.9896      0.0001
   2   2   9     11.1669      2.5016      0.4204      0.0000
   3   2   9     33.3201      1.3535    -32.5815      0.0000
   4   2   9     68.6335      2.1336    -62.3194      0.0001
   5   2   9     41.0032      3.8577    -43.0123     -0.0001
 -10   3   9     45.8890      4.3496     40.4981      0.0000
  -9   3   9     97.3115      2.0322     79.7961      0.0000
  -7   3   9     81.2442      1.8779     83.4572      0.0000
  -6   3   9     67.3687      2.2613     66.5271      0.0000
  -5   3   9    102.9796      1.4440    -95.6800      0.0000
  -4   3   9     24.8234      1.7886    -22.2299      0.0000
  -2   3   9    126.4658      0.6766   -134.6382      0.0000
  -1   3   9     30.6713      0.5404     31.7524      0.0000
   0   3   9     27.5472      0.6384     26.7518      0.0000
   1   3   9     80.8509      0.7238     80.7270      0.0000
   2   3   9     27.7102      1.1504     27.0964      0.0000
   3   3   9     22.2625      1.3893    -21.0029      0.0000
   7   3   9     88.4898      4.5478    -90.7240      0.0000
 -13   4   9     67.0991      9.6983     68.5351      0.0001
  -6   4   9     71.6376      2.0974     66.3332      0.0000
  -5   4   9     32.6016      1.9059     29.6529      0.0000
  -4   4   9     21.5892      2.7922    -18.3511      0.0000
  -3   4   9     78.8956      0.9307    -85.8930     -0.0001
  -2   4   9     32.3800      1.1564    -23.7415      0.0000
  -1   4   9     22.1698      0.8633    -22.0288     -0.0001
   0   4   9     41.1036      0.7620    -40.0870     -0.0001
   3   4   9     84.4113      1.4734    -78.2621     -0.0001
   4   4   9     77.8037      1.0381     80.6955      0.0001
   5   4   9     28.1125      2.0280    -27.4914      0.0000
   8   4   9    105.2229      6.8192    -97.5164     -0.0001
 -11   5   9     59.1941      7.1188     46.5550      0.0001
  -5   5   9     38.3595      1.5831    -41.1428      0.0000
  -4   5   9     83.3904      1.3659    -85.1960     -0.0001
  -3   5   9     61.6508      0.8613    -63.7528      0.0000
  -2   5   9     41.9419      0.8475    -40.2913      0.0000
  -1   5   9     21.6861      0.8254     21.0261      0.0000
   0   5   9     87.1086      0.6672    -88.5326     -0.0001
   1   5   9     28.3926      1.3259    -29.7072     -0.0001
   3   5   9     74.5819      1.5730    -68.6171     -0.0001
   4   5   9     25.6406      2.5841    -23.6136      0.0001
 -10   6   9     50.4597      4.4030     46.2615      0.0000
  -9   6   9     63.6995      4.0424    -60.9903      0.0000
  -6   6   9     59.2094      1.6959    -60.2601      0.0000
  -5   6   9     79.1815      1.3039    -78.7708      0.0000
  -4   6   9     81.4629      1.4699     83.8448      0.0000
  -3   6   9     89.1934      0.8119    -92.0282      0.0000
  -2   6   9     91.4938      0.7246    -91.3364      0.0000
  -1   6   9     37.4160      0.7471     37.8573      0.0000
   0   6   9     47.3358      0.7720    -45.9393      0.0000
   1   6   9     14.8907      1.7624     13.9887      0.0000
   2   6   9    115.3563      1.4856    112.4450      0.0000
   4   6   9     79.2804      1.3989     74.7987      0.0000
   7   6   9     77.7232      2.8110     81.5241      0.0000
 -13   7   9     70.6052      8.8359     -3.9264      0.0000
  -9   7   9     67.9291      5.2262    -62.6305      0.0000
  -7   7   9     41.7958      4.1018     33.9710      0.0000
  -6   7   9     64.8460      1.9448     61.6089      0.0001
  -4   7   9     84.8452      1.1049    -86.6271      0.0000
  -3   7   9     89.3498      0.8980     77.6844      0.0001
  -2   7   9     58.3061      1.0493    -57.5246     -0.0001
  -1   7   9     36.7925      1.3202      7.3463      0.0001
   0   7   9     98.5095      0.8377     99.6251      0.0001
   1   7   9     50.5889      0.9635     52.6749      0.0000
   5   7   9     36.8422      3.4511     39.8899      0.0000
   6   7   9     35.2841      4.0611    -28.3443      0.0000
  -6   8   9     49.4552      2.8219     53.2649      0.0000
  -4   8   9     41.2934      1.5239    -37.3216      0.0000
  -1   8   9     52.2886      1.0166    -53.9161     -0.0001
   0   8   9     42.0736      0.9887    -42.0623      0.0000
   2   8   9     54.9560      1.6177     56.1428     -0.0001
   3   8   9     56.6663      2.8095     51.2284     -0.0001
   4   8   9     69.2638      3.0955     59.6000      0.0000
   6   8   9     51.4754      3.1946     51.9463      0.0000
   7   8   9     45.3438      3.2503    -42.0097      0.0001
   8   8   9     36.6937      6.7143    -40.9194      0.0000
  -9   9   9     93.6777      5.0519   -100.4408      0.0000
  -8   9   9     57.0412      5.3236     48.8829      0.0000
  -7   9   9     61.7562      4.4262    -31.5568      0.0000
  -6   9   9     45.1625      5.2387    -36.0397      0.0000
  -5   9   9     78.1738      1.5117     78.1898      0.0000
  -3   9   9    100.8245      1.3477    103.1130      0.0000
  -2   9   9    115.2983      0.9422    116.0781      0.0000
   0   9   9     40.6266      1.5564     39.2264      0.0000
   5   9   9     66.0347      3.0948     63.4103      0.0000
   6   9   9     47.2910      3.0951     44.2152      0.0000
  -8  10   9     48.5399      5.7376    -48.1011      0.0000
  -7  10   9     46.4693      3.0739     45.8218      0.0000
  -6  10   9     22.3501      5.4608    -25.8779      0.0000
  -5  10   9     28.4202      3.0812     22.8680      0.0000
  -4  10   9     92.9363      1.3144     90.4004      0.0001
  -3  10   9     37.4495      1.7710    -38.9387      0.0000
  -1  10   9     39.0440      1.3109     41.0148      0.0000
   0  10   9     36.7782      2.4600    -32.9735      0.0000
   1  10   9     35.5300      1.9679     33.7946      0.0000
   5  10   9     72.2231      1.8758    -75.1058     -0.0001
   6  10   9     94.8363      3.3555    -93.5733     -0.0001
   7  10   9     34.0383      5.6185    -33.2021      0.0000
  -9  11   9    108.0816      4.1329   -107.4420     -0.0002
  -4  11   9     86.9482      1.6834    -81.8145     -0.0001
  -2  11   9     26.7326      1.7106    -24.4273      0.0000
  -1  11   9     44.3209      1.4519    -45.5112     -0.0001
   3  11   9     37.2496      1.8881    -36.4799      0.0000
   4  11   9     38.1794      3.5515    -36.1930     -0.0001
 -11  12   9     48.9579      9.8565    -51.6463      0.0000
  -8  12   9     63.2226      4.7573    -52.1505      0.0000
  -7  12   9     59.7762      3.2262     60.2362      0.0000
  -2  12   9     59.5240      1.3110     60.4763      0.0000
  -1  12   9     21.0740      4.0737     10.0294     -0.0001
   5  12   9     44.2267      3.6989     45.5842      0.0001
 -10  13   9     63.1713      8.5320     67.3243      0.0000
  -8  13   9     62.8267      3.1682     62.1192      0.0000
  -2  13   9     29.3471      2.4972     32.2048      0.0000
  -6  14   9     61.8781      3.0575     64.1983      0.0000
  -5  14   9     42.3133      2.1785     32.8006      0.0000
  -3  14   9     32.5576      3.0175    -28.3750      0.0000
  -2  14   9     51.7074      1.7105    -50.9575     -0.0001
  -1  14   9     87.3391      1.3721    -90.9274      0.0000
   3  14   9    110.0869      2.8983    111.3664      0.0003
   4  14   9     23.3763      4.3519    -30.3444      0.0001
   6  14   9     63.5347      3.8177     65.5643      0.0005
  -9  15   9     85.6276      4.2549    -85.3418      0.0000
  -6  15   9     44.0073      6.8787     42.5049      0.0000
  -5  15   9     49.7501      4.8778     44.5100      0.0000
  -4  15   9     51.2450      4.9583     53.3083      0.0000
  -1  15   9     47.2973      3.9896     -4.1270      0.0000
   0  15   9     57.0675      1.7919    -59.1815      0.0000
   1  15   9     62.9743      2.1809     62.4535      0.0000
   2  15   9     49.5394      4.3421    -44.6900      0.0000
   3  15   9     39.4966      3.7689    -43.9130      0.0000
   6  15   9     95.1911      3.1818     98.7943      0.0000
  10  15   9     72.8213      9.5657    -67.4816      0.0000
  -7  16   9     51.9379      5.0226     43.2421      0.0000
  -3  16   9     57.6787      2.3427    -57.9669      0.0001
  -1  16   9     49.3674      2.2540     48.6678     -0.0001
   0  16   9     38.3951      3.0592    -37.5574      0.0001
  -8  17   9     91.3133      5.4656    -76.3562      0.0000
  -5  17   9    113.9577      7.9346   -105.7514     -0.0001
  -3  17   9     51.3166      2.9866     49.5712      0.0000
   0  17   9     45.1728      2.5289    -49.1269      0.0000
   4  17   9     61.5313      5.0788     55.0175      0.0000
  -7  18   9     51.1513      6.4819    -58.9729      0.0000
  -6  18   9     42.3063      3.9871     52.6300      0.0000
   2  18   9     58.1553      5.7312     48.3367     -0.0001
  -1  19   9     37.5064      3.5944     37.3014      0.0000
   0  19   9     79.6721      2.1302    -80.2971      0.0000
   1  19   9     69.6025      2.6567     69.6162      0.0001
   3  19   9     39.6416      7.2666    -53.1094     -0.0001
   4  19   9     89.6608      4.2417     90.1785      0.0000
   6  19   9     70.0767      6.1391     70.0584      0.0003
   8  19   9     51.7617      8.4010    -58.6515     -0.0002
  -4  20   9     38.9693      5.4244    -42.6156      0.0000
  -3  20   9     42.9643      7.1599     50.6605     -0.0001
  -1  20   9     38.9242      3.8417     47.0525      0.0000
   0  20   9     51.4874      4.6855     47.0251      0.0001
   1  20   9     63.2414      2.6340    -61.1105      0.0000
   4  20   9     59.0380      5.4437    -54.8972      0.0000
  -5  21   9     53.8757      7.6118    -67.7419     -0.0002
   0  21   9     52.9157      4.0180    -56.0871     -0.0003
   4  21   9     45.8211      6.3761     50.9025      0.0001
  -2  23   9     53.9893      8.7182    -53.8782      0.0002
  -2  26   9     81.1368      8.7976     48.8959      0.0002
 -11   0  10     35.7494      7.6333     24.4926      0.0000
  -7   0  10    109.6923      2.7628    115.7349      0.0001
  -6   0  10     95.6368      1.4591    -92.9452     -0.0001
  -3   0  10     46.2841      0.7790    -47.3375      0.0000
  -2   0  10    103.9626      0.7529    108.3250      0.0001
  -1   0  10     21.0848      1.2879    -17.1868      0.0000
   0   0  10     32.1193      0.8699    -30.8800      0.0000
   1   0  10     43.0617      1.1086     43.0882      0.0000
   2   0  10    128.5376      1.4341   -122.5844      0.0000
   3   0  10     27.7857      1.7844    -24.0346      0.0000
   4   0  10     84.7744      1.5020     83.2315      0.0000
  -7   1  10     32.7825      3.0013     31.2652      0.0001
  -6   1  10     34.3523      2.4811    -22.8645      0.0000
  -5   1  10     34.7628      2.2326    -35.4925     -0.0001
  -4   1  10     17.8952      1.4016     14.7986      0.0000
   0   1  10     27.6068      0.7003    -27.6392      0.0000
   1   1  10     22.5280      2.3652     24.8571      0.0000
   2   1  10     35.2048      1.6268    -36.6555      0.0001
   4   1  10    137.4332      1.1119    134.4003     -0.0001
   5   1  10     52.6464      1.2576    -57.1297      0.0001
   7   1  10     37.8450      4.2099     38.9566     -0.0001
   8   1  10     50.1175      5.3246    -50.7734     -0.0001
 -12   2  10     93.2779      7.1167     99.2148     -0.0001
  -9   2  10     50.4721      3.3463     46.9478      0.0001
  -8   2  10    141.5457      1.9131   -145.6541     -0.0001
  -6   2  10     29.8501      2.6145    -26.6101     -0.0001
  -5   2  10    117.5791      1.5187   -114.4835      0.0000
  -4   2  10     36.0884      1.5696     43.8709      0.0000
  -3   2  10     57.9949      1.0022     58.6326      0.0000
  -2   2  10     75.3657      0.6485     81.6294      0.0000
   0   2  10     31.7621      0.6578    -31.6347     -0.0001
   1   2  10     59.4888      0.9219    -59.6334      0.0000
   3   2  10    133.5777      1.2567   -126.5953     -0.0001
   4   2  10     35.1116      1.6407    -34.5421      0.0000
 -12   3  10     53.7365      5.3698     58.1928      0.0001
 -10   3  10     52.4872      7.1644    -37.1682      0.0000
  -9   3  10     42.2368      3.6656     39.3035      0.0000
  -8   3  10     42.9981      3.2339    -42.6567     -0.0001
  -7   3  10     96.3048      1.8158    -96.5049     -0.0001
  -5   3  10     70.6225      1.1552    -68.5028     -0.0001
  -4   3  10     58.6236      1.0873    -59.3255      0.0000
  -3   3  10     53.6027      1.3490    -56.2685      0.0000
  -2   3  10     20.0345      1.7901     18.8971      0.0001
  -1   3  10     87.6944      0.6471     90.1181      0.0001
   0   3  10     25.9696      0.7910    -25.4632      0.0000
   1   3  10     94.4393      0.8984     89.8505      0.0000
   2   3  10     11.3129      2.7272     12.7690      0.0000
   3   3  10     40.9864      1.1453    -40.1312     -0.0001
   4   3  10     32.4083      1.8143    -34.1228     -0.0001
   5   3  10     41.9491      3.6175    -43.6513      0.0000
   9   3  10     90.9972      7.6283    114.2488      0.0000
 -13   4  10     86.8212      9.9168    -74.1945      0.0000
  -7   4  10     84.1898      3.0239     82.8742      0.0001
  -5   4  10     78.0686      1.0552    -84.0257      0.0000
  -4   4  10     21.0288      1.5073     17.3573      0.0000
  -3   4  10     30.7129      1.2746     33.6320      0.0000
  -2   4  10     61.0865      0.6658    -64.8276      0.0000
  -1   4  10     62.7370      0.7860     63.6726      0.0000
   0   4  10     87.0688      0.7333     86.2318      0.0000
   1   4  10     33.0859      1.0303    -32.6685      0.0000
   2   4  10    108.0940      0.8090    105.6875      0.0000
   3   4  10     42.6864      2.6411     41.4161      0.0000
   5   4  10     72.3996      1.5155     72.3085      0.0000
 -12   5  10     83.7009      7.0417    -83.0516      0.0000
  -7   5  10     76.0041      3.3834     69.9545      0.0002
  -6   5  10     18.5436      3.5962     -7.7667      0.0000
  -5   5  10     41.7830      2.4175    -46.1863      0.0000
  -4   5  10     40.8646      2.0533     43.2745      0.0000
  -3   5  10     20.5215      1.5711     20.6631      0.0000
  -2   5  10     18.0789      1.6311    -15.3441      0.0000
  -1   5  10     19.1247      1.4255     17.6598      0.0000
   0   5  10     70.7342      0.6568    -69.8028      0.0000
   1   5  10     19.6125      2.1025     20.0944      0.0000
   3   5  10     46.4230      1.5793    -45.6007     -0.0001
   4   5  10     57.0608      1.4929     54.9866      0.0003
   5   5  10     59.7114      1.5500    -60.4094      0.0001
   9   5  10     82.9226      8.6340     64.7995      0.0002
 -10   6  10     62.3443      3.8045     64.1446      0.0000
  -9   6  10     48.4471      5.9841    -45.0640      0.0000
  -6   6  10     39.3372      3.9103    -33.6647      0.0000
  -5   6  10     29.3513      1.6129     30.6496      0.0000
  -4   6  10     16.9847      2.6611     18.4913      0.0000
  -3   6  10     41.9801      0.8391     41.5206      0.0000
  -2   6  10     62.5341      1.0255     62.4494      0.0000
  -1   6  10     83.0351      0.7123    -81.9570      0.0001
   0   6  10     73.5021      0.8139     74.5794     -0.0001
   1   6  10     47.1621      1.0455     45.8103      0.0001
   2   6  10     39.4628      2.1306     36.2072      0.0001
   3   6  10     24.1285      4.1786    -29.4136      0.0000
   4   6  10     43.2357      3.7066     38.7047      0.0000
   5   6  10     29.2844      3.5681     22.8761      0.0000
   7   6  10     53.2231      5.4430     56.9053     -0.0001
 -10   7  10     60.1464      6.4438     54.7161      0.0000
  -7   7  10     81.6650      2.4031     74.2062      0.0000
  -6   7  10     43.7441      1.9720     40.0619      0.0000
  -5   7  10     41.0757      1.5620     41.6513      0.0000
  -4   7  10     91.6456      0.9633     94.3639      0.0000
  -3   7  10     52.4992      0.8716    -53.1332      0.0000
  -2   7  10     22.3945      1.8294     21.2428      0.0000
  -1   7  10     53.4407      0.8040     56.0198      0.0000
   0   7  10     70.8021      0.9346    -71.8741      0.0000
   1   7  10     45.9754      0.9968     47.5424      0.0000
   2   7  10     43.5601      2.1351    -39.2691      0.0000
   3   7  10     78.1136      2.0141    -74.4937      0.0000
   5   7  10     75.4175      2.1791    -74.8456      0.0000
   6   7  10     31.1065      4.2583    -28.0343      0.0000
   7   7  10     60.3512      3.1338     58.6879      0.0000
   8   7  10     79.9349      4.4322    -75.7915     -0.0001
  -9   8  10     80.1889      4.0981    -87.6138      0.0000
  -6   8  10     30.8847      4.1746    -31.4270      0.0000
  -4   8  10     57.2202      1.3654    -56.4199      0.0000
  -3   8  10     18.7387      2.4441     17.4379      0.0000
  -1   8  10     70.9065      0.8631    -70.3596      0.0000
   0   8  10     34.9493      1.0147    -35.4908     -0.0001
   1   8  10     96.4959      0.9970    -99.9865      0.0000
   2   8  10     35.2730      2.1834    -35.3368      0.0000
   3   8  10     95.0983      2.5226    -92.0572      0.0000
   5   8  10     40.1979      3.3221     43.4758      0.0000
  -6   9  10     42.2959      2.6051    -38.0146      0.0000
  -5   9  10     57.6215      1.7341    -58.3524      0.0000
  -4   9  10     60.4781      1.4981    -60.8341     -0.0001
  -3   9  10     26.1130      1.6919    -25.9458      0.0000
  -2   9  10     50.3165      1.1224     53.7688     -0.0001
  -1   9  10     34.6028      1.1325     36.7209      0.0000
   0   9  10     38.9206      1.0868     38.5220      0.0000
   1   9  10     40.9098      1.5068     38.6410      0.0000
   2   9  10     37.2769      2.0112     38.0139      0.0000
   5   9  10     54.6318      5.3713    -51.6804      0.0000
   9   9  10     87.0476      4.7912     91.8874     -0.0001
  -9  10  10     41.3221      6.4515    -40.2864      0.0000
  -8  10  10     87.3779      4.0273     84.3015      0.0000
  -5  10  10     43.7857      2.3155     43.8293      0.0000
  -4  10  10     53.4412      2.0506    -52.0120     -0.0001
  -3  10  10     42.2251      2.1170     39.2970      0.0000
  -2  10  10     39.2540      1.4888     39.7662      0.0000
  -1  10  10    107.4436      1.0741   -102.7934      0.0000
   0  10  10     40.4360      1.3905     37.9481      0.0000
   3  10  10     20.1788      3.2259     20.3741      0.0000
   9  10  10     71.0231      8.4250     57.3761      0.0002
  -9  11  10    123.9717      4.8071   -116.7527      0.0000
  -6  11  10     58.9980      2.6065    -56.9900      0.0000
  -3  11  10     64.0197      1.6343    -62.1968     -0.0001
  -2  11  10     39.8693      1.3628     40.2879      0.0000
   0  11  10     43.2307      2.4174     40.9988      0.0000
   1  11  10     57.5279      1.9296     57.0396      0.0000
   5  11  10     46.3382      2.9456     39.8307      0.0001
   9  11  10     60.4035      7.6376    -54.3854      0.0001
 -10  12  10     51.2107      7.2110     47.9330      0.0000
  -9  12  10     66.6394      4.5006    -62.6377      0.0000
  -7  12  10     86.4485      2.4957     83.8681     -0.0001
  -5  12  10     52.7254      2.4913     52.1065      0.0000
  -4  12  10     32.6201      3.8574    -21.1155      0.0001
  -2  12  10     60.9598      1.5011     59.7282      0.0000
  -1  12  10     23.7587      2.3136    -21.7932      0.0000
   0  12  10     35.7590      1.9182     36.5527      0.0000
   4  12  10     45.2099      5.8037     37.9966      0.0000
   5  12  10     59.8268      2.9867     58.9011     -0.0001
 -10  13  10     89.5623      8.4688     78.6961      0.0000
  -9  13  10     52.5550      7.7243     59.7311      0.0000
  -4  13  10     84.2358      2.9638    -86.8623      0.0000
  -2  13  10     51.0560      2.0519     50.5844      0.0000
   0  13  10     67.8271      1.4026     68.1157      0.0000
   4  13  10     60.9442      2.5858    -68.7831     -0.0003
  -7  14  10     49.3547      3.3682     44.4900      0.0000
  -4  14  10     54.4459      4.4359    -49.3572      0.0000
  -3  14  10     36.7427      3.8419    -26.1245      0.0000
  -2  14  10     29.6120      4.3674    -30.6601      0.0000
  -1  14  10     80.3155      1.4262    -79.0921      0.0000
   0  14  10     25.7933      3.7394     25.4765      0.0000
   3  14  10     64.0130      3.4103     62.6692     -0.0001
   7  14  10     55.9278      6.0315    -60.2898      0.0000
  -9  15  10     62.6849      9.1080    -64.1088      0.0001
  -5  15  10     45.8629      4.1216     43.0227      0.0000
  -4  15  10     54.4424      5.8892    -43.0681      0.0000
  -1  15  10     91.6264      1.5446    -93.6490      0.0001
   1  15  10     48.9997      4.5662    -48.3221      0.0000
 -14  16  10     71.9595     12.8185     44.3343      0.0000
  -7  16  10     65.2563      7.4091     71.1950      0.0000
  -3  16  10     37.1233      4.5863     31.5265      0.0000
  -1  16  10     55.3002      2.2418    -56.6494      0.0001
   1  16  10     30.8099      4.7025     25.4547      0.0000
   7  16  10     59.9086      5.1460    -59.4159     -0.0001
  -8  17  10     45.8715      7.3840     41.3974      0.0000
   5  17  10     57.6565      5.3020     45.8028      0.0001
  -6  18  10     40.8585      6.4429    -49.3666      0.0001
  -3  18  10     42.0318      5.5186    -44.7168      0.0001
  -2  18  10     38.4622      3.0443     35.9927     -0.0001
  -1  18  10     55.3126      2.7814    -51.6638      0.0001
   1  18  10     45.4206      6.4871     44.3931      0.0000
   2  18  10     54.5877      4.5462    -58.1447      0.0001
  -7  19  10     68.8738      6.2762    -55.0322      0.0000
  -1  19  10     46.9033      4.0325     50.7967      0.0000
  -4  20  10     48.4098      6.1638    -38.0397      0.0001
  -1  20  10     51.5413      3.3496    -49.3802      0.0000
   0  21  10     39.6200      6.4843    -31.7646      0.0000
  -1  22  10     43.7874      8.7664     47.4266      0.0003
   0  22  10     40.5360      6.3360     39.7823      0.0000
   2  22  10     77.1016      8.0004     69.4042      0.0005
   1  23  10     48.6593      7.9033    -43.4674     -0.0001
   0  25  10     54.3883      8.7861    -63.7349     -0.0002
   1  26  10     61.2622      9.6736    -34.5379      0.0001
   3  26  10     76.9422      6.0348    -85.2825      0.0000
 -13   1  11     61.6895     11.6183    -20.7519      0.0000
  -8   1  11     25.3438      4.8853     31.5737      0.0002
  -5   1  11     20.6779      3.9046     44.0201      0.0000
  -4   1  11    101.0915      0.8919    107.0344      0.0000
  -3   1  11     30.8955      0.9084     31.9832     -0.0001
  -2   1  11     61.9174      0.6779     63.5486      0.0000
  -1   1  11     56.0236      0.8090    -56.1721      0.0001
   1   1  11     40.4172      2.0302     43.0599     -0.0001
   2   1  11     62.4610      1.7413    -60.2339     -0.0001
   3   1  11     35.7531      1.1670    -37.4327     -0.0001
   6   1  11     36.8561      2.0491    -35.9303     -0.0001
   7   1  11     41.3960      3.5032    -43.0644     -0.0002
   8   1  11     33.6353      3.9727     37.3349      0.0001
  14   1  11     69.4667     10.0388    -65.4045      0.0000
 -14   2  11     74.6644      9.7946     60.0160      0.0000
 -11   2  11     69.8175      4.4960     76.8410     -0.0001
  -9   2  11     50.4345      3.7466     49.3621     -0.0001
  -8   2  11     20.8463      7.1298     47.2733      0.0001
  -7   2  11     56.2814      1.7739    -57.2989      0.0000
  -6   2  11     29.1731      2.6423     27.1488      0.0000
  -4   2  11     98.2532      1.3677   -104.3600      0.0002
  -3   2  11     26.9730      1.0289    -25.9872      0.0001
  -1   2  11     41.9569      0.6796    -43.6335     -0.0001
   0   2  11     64.1464      0.6681     64.8758      0.0000
   2   2  11    113.7554      1.0202   -116.6722     -0.0001
   4   2  11     24.0218      1.8259    -23.8651      0.0001
   5   2  11     55.4252      1.8112    -59.7760      0.0001
 -11   3  11     51.1381      7.8817    -40.6129      0.0000
  -9   3  11     25.1335      5.8765    -24.9468      0.0001
  -7   3  11     59.9668      2.3678     55.9882      0.0001
  -6   3  11     27.7698      3.2832     20.2836      0.0001
  -4   3  11     37.7482      1.1700     30.9042      0.0001
  -3   3  11     49.1811      1.3157    -50.8560      0.0000
  -2   3  11     16.5620      1.5139    -12.6538      0.0000
  -1   3  11     74.9873      0.6214    -76.0279     -0.0001
   0   3  11     69.7931      0.6521    -70.3590     -0.0001
   1   3  11     34.9842      1.1203     34.3358      0.0000
   3   3  11     82.6882      0.9802     82.7078     -0.0001
   4   3  11     34.2862      2.2621     31.5481      0.0001
   6   3  11     41.1683      4.8459     44.7381      0.0001
 -12   4  11     89.3096      5.0262     95.2249      0.0001
  -9   4  11     33.9846      3.9991     32.5894      0.0000
  -8   4  11     69.9936      5.5362    -55.6989     -0.0001
  -7   4  11     68.8822      3.5971     65.3018      0.0001
  -6   4  11     49.4336      2.7739     40.4915      0.0000
  -5   4  11     30.7954      1.6146    -30.5177      0.0000
  -4   4  11     80.8957      1.2470     87.9648      0.0001
  -1   4  11     45.2014      0.8532     43.5047     -0.0001
   0   4  11     73.1042      0.6835    -73.7745     -0.0003
   1   4  11     20.1207      3.0296    -10.7839      0.0001
   3   4  11     28.9654      2.2508    -28.9850     -0.0001
 -11   5  11     73.9985      4.3646     78.1343      0.0000
 -10   5  11     51.6339      9.7045    -32.6778     -0.0002
  -5   5  11    105.2946      1.4356   -106.2806      0.0001
  -4   5  11     42.0535      1.8441     42.9205      0.0000
  -3   5  11     27.4436      1.4738     27.6649      0.0000
  -2   5  11    130.0128      0.8936   -129.0803      0.0002
  -1   5  11     82.5707      0.8029    -79.3072      0.0002
   0   5  11     25.0233      0.9407     23.2872      0.0000
   2   5  11     82.9648      0.9333    -83.1620      0.0001
 -13   6  11     50.8007     11.4604    -51.3014      0.0001
  -8   6  11     63.0055      4.1514    -59.2886     -0.0001
  -7   6  11     36.7545      4.7482    -20.4377      0.0000
  -5   6  11     61.0420      1.6940    -60.9779     -0.0001
  -4   6  11     46.1468      1.7532    -15.1325      0.0000
  -3   6  11     31.7847      1.2801    -30.4522      0.0001
  -2   6  11     29.0936      1.2627     29.4533     -0.0001
   0   6  11     63.4126      0.8202    -63.8359     -0.0001
   1   6  11     49.9040      0.9529     51.1182      0.0000
   2   6  11     66.9669      2.1767    -62.8164     -0.0001
   3   6  11     31.9326      5.4921    -23.6481      0.0000
   4   6  11     74.3798      1.7780     66.8196      0.0002
   6   6  11     41.7795      2.4967     42.4146      0.0000
 -12   7  11     70.6835      5.8584    -69.9715      0.0000
 -10   7  11     50.6374      6.5966    -57.4351      0.0000
  -4   7  11     36.8294      1.1562     38.8517     -0.0001
  -1   7  11     54.1020      0.8271     56.2308      0.0000
   0   7  11    105.7087      0.9542   -106.8753      0.0000
   1   7  11    106.3316      0.9926    106.4327      0.0000
   2   7  11     60.7304      1.8721     56.1965      0.0000
   4   7  11     79.6275      1.8513     77.2798      0.0002
   5   7  11     31.9498      3.5441     29.5816      0.0000
   6   7  11     43.6852      4.3117    -40.1488      0.0000
  -7   8  11     54.2245      2.9045    -52.8456      0.0001
  -6   8  11     17.1340      4.2736    -12.0183      0.0000
  -5   8  11     36.7909      1.8264     37.6446     -0.0001
  -4   8  11     52.6809      1.4732     55.7128      0.0000
  -3   8  11     52.2328      1.0271     54.2848      0.0000
  -1   8  11     21.2016      2.2396    -18.5581      0.0000
   0   8  11     36.3360      1.2391    -39.1140      0.0000
   1   8  11     58.3753      1.0714    -60.4681      0.0002
   3   8  11     61.7000      3.3025     52.2312     -0.0002
   6   8  11     62.3955      4.2321     58.2852      0.0000
  -6   9  11     16.1943      4.7884     24.3047      0.0000
  -5   9  11     46.8598      2.0345    -46.8806      0.0001
  -4   9  11     69.0987      1.4791     67.8618      0.0000
  -3   9  11     71.0954      1.1590     66.3381      0.0000
  -2   9  11     18.8896      2.1838     24.7983      0.0000
  -1   9  11     69.9829      0.9984     70.6811     -0.0001
   0   9  11     27.3703      1.5867     27.8214      0.0000
   1   9  11     65.7374      1.1456     68.3191     -0.0001
   2   9  11     32.8965      1.9386    -29.2313      0.0000
   4   9  11     49.7309      5.9894     41.5132     -0.0001
   9   9  11     74.3139      5.2264     71.9498     -0.0001
  10   9  11     77.4449      9.8915    -70.1695      0.0000
 -10  10  11     79.6785      9.3271     80.6970      0.0000
  -8  10  11     35.9425      6.5455     35.8291      0.0000
  -7  10  11     33.7617      8.2146     36.7809     -0.0001
  -3  10  11     77.0398      1.3390     77.2836      0.0000
  -2  10  11     79.4859      1.1097     80.5540     -0.0001
  -1  10  11     23.5668      2.5106     24.5773      0.0000
   1  10  11     23.7445      2.5831     26.3811      0.0002
   3  10  11     31.9671      4.2125    -30.5476      0.0000
   4  10  11     60.2697      4.5300    -43.6828      0.0000
   6  10  11     32.9281      6.3733    -28.7185      0.0000
  -5  11  11     95.0466      1.9674    -90.6347      0.0000
  -2  11  11     60.6586      1.5062    -60.5417      0.0000
   0  11  11     62.8886      1.3738    -64.8596      0.0000
   1  11  11     24.2074      2.6913     27.5450      0.0000
   3  11  11     47.9811      1.8576    -48.1706      0.0000
   6  11  11     36.5260      5.5858    -39.7145      0.0000
   7  11  11     61.9413      4.2233    -60.4869      0.0000
 -11  12  11     44.9193      7.7399     29.8001      0.0000
  -7  12  11     48.5647      3.4340    -45.4236      0.0001
  -6  12  11     59.1222      5.8088    -56.6888     -0.0002
  -5  12  11     55.1293      2.4609     58.6468     -0.0002
  -4  12  11     74.1221      2.8806    -70.8637      0.0002
  -3  12  11     28.0450      3.3861     21.7456     -0.0001
  -2  12  11     19.2975      5.7807     -4.4178     -0.0001
  -1  12  11     42.4557      1.7596    -43.7911      0.0000
   1  12  11     45.0674      2.3958    -42.7317      0.0001
   3  12  11     35.2802      2.6101     36.6606     -0.0001
   4  12  11     46.5215      2.8414    -52.2276     -0.0002
  -5  13  11     56.3110      2.4719    -52.7932      0.0000
  -3  13  11     58.8126      2.1250    -62.2958      0.0001
  -2  13  11     51.5797      1.8327    -52.4180      0.0000
  -1  13  11     47.2921      1.7873    -49.6229      0.0000
   1  13  11     55.9448      3.2074     53.9534     -0.0001
  -9  14  11     74.5420      8.5364    -71.3874      0.0000
  -7  14  11     34.1994      5.5707    -32.2248      0.0000
  -5  14  11     45.2845      5.0913     41.8383      0.0001
  -4  14  11     73.6384      2.8801    -75.6082      0.0000
  -3  14  11     81.0203      1.7977     83.8539      0.0000
  -2  14  11     41.7221      2.3131     45.9623      0.0000
  -1  14  11     40.8261      1.8920    -37.9475      0.0000
   0  14  11     47.3926      2.2233     49.5563      0.0001
   1  14  11     42.2224      5.0604    -38.6561      0.0000
   2  14  11     70.4362      5.2685    -65.8502     -0.0005
   4  14  11     30.1616      4.5582    -32.3417     -0.0002
   5  14  11     96.7267      3.0663     97.1904      0.0004
   6  14  11     52.9434      5.1402     59.7240      0.0005
  -5  15  11     72.8201      6.5913    -64.1344      0.0002
  -3  15  11     48.0118      3.4554     49.1302     -0.0001
  -2  15  11     26.9604      6.6069     22.0938      0.0000
   0  15  11     71.4164      1.8121     68.8570      0.0000
   2  15  11     54.9481      6.5102    -51.6369      0.0000
   3  15  11     37.1933      3.4275     41.2902      0.0000
   4  15  11     45.7236      4.5971    -50.9169     -0.0001
   7  15  11     68.5057      6.2328    -65.6527     -0.0001
 -10  16  11     84.6469     11.1018     49.6340     -0.0001
   1  16  11     51.3244      2.8012     54.3498      0.0000
   2  16  11     50.7407      4.4421     49.5942      0.0000
   6  16  11     33.2160      8.3900    -19.1413     -0.0001
   4  17  11     80.8135      4.2586    -87.6464     -0.0002
   7  17  11     50.1222      6.9593    -57.7199     -0.0002
  -1  18  11     48.3241      3.6491     49.9891     -0.0002
   1  18  11     47.1472      5.7892    -48.5498      0.0001
  -3  19  11     57.9292      5.6105     60.7425     -0.0001
  -2  19  11     51.4074      4.6526     48.5742      0.0000
  -1  19  11     82.6812      5.1905     -0.6995     -0.0001
   0  19  11     53.8290      2.9980     57.0694     -0.0001
  -1  20  11     57.1252      3.9782    -53.4743      0.0000
   1  20  11     73.9065      3.9221     79.8167      0.0000
   7  20  11     69.0051      8.0305    -65.7986      0.0000
  -2  21  11     34.2554      7.1122    -21.8175      0.0000
  -2  23  11     50.4659      4.8165    -51.8448      0.0000
  -8   0  12     58.3914      6.3747     56.6729      0.0000
  -6   0  12    175.1801      1.8482   -171.8567      0.0000
  -5   0  12    101.0282      2.9462     93.6752      0.0000
  -4   0  12    133.2862      1.7546   -141.5781      0.0000
  -3   0  12     28.7234      1.1485     26.1228      0.0000
  -1   0  12    117.9875      0.9918   -120.4269      0.0000
   0   0  12     22.0616      1.3993    -21.2437      0.0000
   2   0  12     61.9585      1.0975    -62.7783      0.0001
   3   0  12     45.2073      1.5766     46.5395      0.0000
   6   0  12     50.3848      2.4617    -54.6038      0.0000
   8   0  12     64.0324      3.0090     73.8641      0.0000
  -8   1  12     46.0044      3.4553    -44.9827     -0.0002
  -7   1  12     47.0354      2.2616    -46.4091     -0.0002
  -6   1  12     37.9992      3.1239     39.0925      0.0002
  -5   1  12     39.8903      2.3778     38.9226      0.0000
  -4   1  12     44.5638      0.9679    -47.5395     -0.0001
  -3   1  12     62.0603      1.0407     -8.9845     -0.0001
  -2   1  12     29.9252      0.8465     30.2821      0.0000
  -1   1  12     31.0884      1.0342    -29.2428     -0.0001
   0   1  12     49.6083      0.8408     49.8431      0.0001
   1   1  12    108.7230      1.3813    112.0934      0.0004
   2   1  12     65.2014      1.2800     65.4403      0.0001
   4   1  12     23.9738      3.3197     15.0890      0.0000
   6   1  12     60.5493      1.7210     65.8871      0.0000
  -8   2  12    146.9679      2.4097    146.9472      0.0003
  -7   2  12     37.2342      2.8574     33.6371      0.0001
  -6   2  12     72.7355      2.5427    -70.5047     -0.0001
  -5   2  12     61.4435      1.5711     62.6892      0.0001
  -4   2  12    122.3313      1.1812   -121.9458     -0.0002
  -3   2  12     25.7060      0.9099    -25.8464      0.0000
  -2   2  12     34.0398      0.8192    -33.9037      0.0000
   0   2  12    106.5652      0.8112    107.6464     -0.0001
   1   2  12     17.9785      1.3539    -21.2467      0.0000
   2   2  12     32.1770      1.8430    -16.1795      0.0000
   4   2  12     52.1236      1.3039    -53.2784     -0.0001
   5   2  12     30.0523      2.6203     23.7648      0.0000
   6   2  12     31.4645      2.7888    -26.4802      0.0000
  -6   3  12     62.9924      1.9758    -57.3583      0.0000
  -5   3  12    101.4470      1.2271   -102.9921      0.0000
  -3   3  12     15.4771      2.7143     -9.6601      0.0000
  -2   3  12     25.4774      1.0705    -24.9602      0.0000
  -1   3  12     18.2152      1.5545    -15.9341      0.0000
   0   3  12     53.7780      0.8003     53.3508      0.0000
   3   3  12     93.4475      1.2267     93.9521      0.0000
   4   3  12     35.0380      1.7003     34.8732      0.0000
   5   3  12     26.2583      3.1448     26.6217      0.0000
  -6   4  12     82.2763      1.3784     72.7043      0.0001
  -5   4  12     45.6873      1.3915     44.1831      0.0001
  -3   4  12    128.5294      2.1313    141.5927      0.0001
  -2   4  12    121.4661      1.0304   -125.0375     -0.0001
  -1   4  12     52.6341      0.8083    -51.9410     -0.0001
   0   4  12    102.6304      0.6951    102.3959      0.0002
   1   4  12     16.7290      2.3920     14.2351      0.0000
   2   4  12     24.4950      2.1412     25.2107      0.0001
   3   4  12     41.9717      1.2268     44.2230      0.0000
 -10   5  12     48.0354      6.9678    -46.7160     -0.0001
  -9   5  12     39.0298      9.6745      6.9387      0.0000
  -6   5  12     50.2736      3.7196     50.8489      0.0001
  -5   5  12     48.3030      1.2851     52.4665      0.0001
  -4   5  12     22.0961      2.4554    -25.0232      0.0000
  -3   5  12     32.6099      1.4616    -34.2263      0.0000
  -2   5  12     46.6780      0.9699    -47.8120      0.0000
  -1   5  12     75.4215      0.9345    -74.7953     -0.0001
   1   5  12     28.5676      1.8533    -26.8166     -0.0001
   2   5  12     57.9471      1.0816     57.8090      0.0001
   3   5  12     61.8230      2.0071      6.0063      0.0000
   4   5  12     83.3300      1.8755    -76.8605      0.0000
   7   5  12     75.7855      3.1006    -78.3144     -0.0001
   8   5  12     93.9118      8.5917     97.4924      0.0000
  -9   6  12     91.4627     10.2775    -73.5324      0.0000
  -7   6  12     27.8562      5.4009     37.9784      0.0000
  -3   6  12     48.4383      1.1125    -50.2746      0.0000
  -2   6  12     28.1975      1.4652    -28.4977      0.0000
  -1   6  12     22.1544      1.3302     21.5232      0.0000
   0   6  12     59.4224      0.8548     59.1466      0.0001
   1   6  12     49.1979      1.0057     47.6820      0.0000
   3   6  12     42.8720      1.7956    -43.2343      0.0000
   4   6  12     49.8510      2.9299     41.2225      0.0000
   6   6  12     47.4638      4.0943     40.2426      0.0000
   7   6  12     35.2832      6.9389     41.9886      0.0000
  -6   7  12     69.9787      1.7715     70.6561      0.0000
  -4   7  12     49.1945      1.2430     52.7937      0.0001
  -3   7  12    110.5170      1.0123    105.6013      0.0002
  -2   7  12     31.3539      1.8259     26.1891      0.0001
   0   7  12     24.3246      2.6863    -17.6115      0.0000
   1   7  12     62.7555      1.0263    -64.6732      0.0000
   5   7  12     66.1824      2.2920     59.2966      0.0000
  10   7  12     52.4694      7.8940     46.6898      0.0001
 -12   8  12     97.5121      9.6381     76.4409      0.0000
 -11   8  12     72.6102      7.3418     67.1669      0.0000
  -7   8  12     68.1885      2.0483    -66.5819      0.0000
  -6   8  12     42.5018      2.1636    -42.5226      0.0000
  -4   8  12     32.6425      1.3453     32.0817      0.0001
  -2   8  12     26.6469      2.1386    -26.6391      0.0000
  -1   8  12     31.4077      1.1542     32.0979      0.0000
   1   8  12     48.1568      1.2278     49.5992      0.0001
   3   8  12     90.0903      2.3165    -87.8946     -0.0001
   5   8  12     82.7191      2.4886    -72.1793      0.0000
   6   8  12     58.4158      3.4385    -51.5496     -0.0001
  -3   9  12     36.7839      1.5327    -36.8855      0.0000
  -2   9  12    106.1040      1.1203   -107.4684      0.0000
  -1   9  12     28.7877      1.3512    -28.9368      0.0000
   2   9  12     83.5707      1.5460     85.4177      0.0000
   6   9  12     52.4316      5.8663    -47.0433      0.0001
   9   9  12     53.3092      6.6289    -55.9012     -0.0001
  -8  10  12     65.5291      5.5924    -54.3970      0.0000
  -6  10  12     44.5645      3.0601     41.8960      0.0000
  -5  10  12     84.8760      1.7762    -83.3387     -0.0001
  -4  10  12     70.2277      1.6845     69.5339      0.0001
  -2  10  12     65.1851      1.2188    -64.9055      0.0000
  -1  10  12     71.5137      1.0488     69.4679      0.0001
   1  10  12     26.5382      2.4368    -29.9650      0.0001
   3  10  12     67.0433      2.3534    -68.6534     -0.0001
   4  10  12     72.9927      5.3604     64.5572      0.0000
  10  10  12     54.3746     11.0265    -58.1281      0.0001
  -6  11  12     49.7999      3.1663     47.0248      0.0000
  -5  11  12     36.7912      3.6040    -35.4415      0.0000
  -4  11  12     51.7836      2.2486    -51.5678      0.0001
  -3  11  12     72.1940      1.2696     72.5382      0.0001
   0  11  12     24.6793      1.7619     24.8804      0.0000
   2  11  12     27.4710      4.1136     26.9424      0.0001
   5  11  12     42.5947     10.0307     29.2000      0.0000
  -4  12  12     52.6792      2.4270     50.6778      0.0000
  -1  12  12     27.1041      2.4360     26.9798      0.0000
   0  12  12     62.7976      1.7554    -66.5453      0.0000
   1  12  12     60.0107      2.5798     53.9941      0.0000
   3  12  12     51.4191      2.5823    -55.2990      0.0000
   4  12  12     91.0390      2.1473     92.2909      0.0000
   5  12  12     47.1209      4.7242    -45.4562      0.0000
   6  12  12     36.6596      5.3280    -38.6504      0.0000
   8  12  12     67.1281      6.3831    -56.4739      0.0000
  11  12  12     56.9533      9.5719    -55.0543      0.0000
  -8  13  12     55.3919      4.7623     50.3589      0.0000
  -7  13  12     53.3203      3.1963     56.6783      0.0000
  -6  13  12     63.7395      3.4914     66.0566      0.0001
  -4  13  12     45.8625      2.6986     41.7944      0.0000
  -2  13  12     61.5702      2.0104    -61.7517      0.0000
   1  13  12     35.4943      4.8061     34.3457      0.0000
   2  13  12     67.8113      2.7000     65.3223      0.0000
   3  13  12     43.6078      2.2723    -47.7849      0.0000
   4  13  12     62.6138      2.7574     65.5461      0.0001
  -7  14  12     54.4491      3.8580     55.9684      0.0000
  -6  14  12     52.1572      3.4142     54.6296      0.0000
  -4  14  12     47.8528      3.3062     42.5798      0.0000
  -3  14  12     81.9734      1.8942     83.3426      0.0001
  -2  14  12     83.4486      1.7276    -86.7613      0.0000
   1  14  12     65.3699      3.7435    -67.5691     -0.0001
   3  14  12     63.3758      2.3734    -65.0438      0.0000
   5  14  12     68.7141      3.8604     66.5258      0.0001
   6  14  12     71.3762      4.4350    -68.5369     -0.0002
  -7  15  12     60.9803      4.3158    -54.1969      0.0000
  -6  15  12     54.1576      7.6250     42.1098     -0.0001
  -3  15  12     36.3317      2.7010     40.6304      0.0000
  -1  15  12     69.8837      1.8181    -72.7655     -0.0001
   0  15  12     63.4222      2.1509    -65.4387      0.0001
   2  15  12     67.1906      4.4730    -48.5719      0.0001
   3  15  12     55.7574      3.7744    -68.1806      0.0002
  -7  16  12     58.5421      3.9641    -55.4595      0.0000
  -3  16  12     30.2229      5.0557     39.7810      0.0000
  -2  16  12     49.5478      2.4720    -47.1801     -0.0001
   0  16  12     29.1155      4.5112     29.5416      0.0000
   1  16  12     73.2466      2.2924    -73.9546      0.0000
   5  16  12     58.2756      4.1444     57.1079      0.0000
   0  17  12     54.8718      4.9691    -19.1237      0.0000
  -9  18  12    112.8522     10.2101    -91.1945      0.0000
  -6  18  12     77.1462      5.0669    -88.2991      0.0000
  -7  19  12     53.9808      6.8137     62.3574      0.0000
  -3  19  12     42.3876      5.4642    -48.8859      0.0000
   1  19  12     92.8818      2.9350     94.9859      0.0000
  -3  20  12     41.3661      8.9046     40.5928      0.0000
   1  20  12     63.8564      4.0822    -66.3496     -0.0001
   5  20  12     67.2060      7.3294     75.6160      0.0001
  -2  21  12     67.3903      4.8769     72.3634      0.0001
   2  21  12     85.5796      7.3775    -87.6785     -0.0002
   6  21  12     79.3118      8.5013     59.5871      0.0000
  -8   1  13     44.7612      3.3555     43.5965      0.0000
  -5   1  13     23.4105      1.8362    -21.6914      0.0000
  -4   1  13     17.0528      1.5871     13.5103      0.0000
  -2   1  13     66.0847      0.9598     72.1110      0.0001
  -1   1  13     65.2915      0.9601     66.4474      0.0000
   0   1  13     98.2993      0.9017     99.0816      0.0001
   1   1  13     49.5645      1.7727    -47.3601     -0.0002
   3   1  13     45.0334      1.1811    -46.4194      0.0000
   6   1  13     60.7563      1.7356    -62.9686     -0.0001
   8   1  13     35.3262      5.1447     39.2941      0.0001
   9   1  13     47.8540      5.7182    -51.2389     -0.0001
  -8   2  13     74.1566      2.1489     75.2407      0.0001
  -6   2  13     26.9045      5.1530     20.4479      0.0000
  -4   2  13    148.9636      1.0031   -146.5306     -0.0002
  -3   2  13     16.8709      2.1943     12.4192      0.0001
  -1   2  13    119.0689      0.8491   -116.8254      0.0000
   0   2  13     43.2901      1.1541     44.5908      0.0000
   1   2  13     25.1425      1.5829    -24.4541      0.0000
   2   2  13     49.4886      2.5607    -51.2735     -0.0001
   3   2  13     56.5422      1.7417     56.3672      0.0000
   4   2  13     63.6189      1.2938    -68.9483     -0.0001
   7   2  13     55.9231      3.8601    -55.3330      0.0000
 -10   3  13     68.8932      3.8977    -71.1435     -0.0001
  -9   3  13     48.4661      6.4812    -49.8782     -0.0001
  -7   3  13     59.6546      3.4737    -49.8050      0.0000
  -6   3  13     76.9541      1.8851    -70.2793     -0.0001
  -1   3  13     91.6757      0.7405    -91.8678     -0.0001
   0   3  13     74.0058      0.7384     73.7151      0.0001
   1   3  13     51.0782      1.1326    -50.5142     -0.0001
   2   3  13    116.8912      0.9989   -120.1481      0.0000
   3   3  13     24.7065      2.2013     25.4797      0.0000
   6   3  13     82.6340      5.1971     77.5764      0.0000
 -10   4  13     59.3951      4.6597     58.9127      0.0000
  -9   4  13     67.9599      9.3302    -24.4801     -0.0001
  -6   4  13     65.3965      2.0652    -54.7971      0.0000
  -2   4  13     24.8290      1.1562     26.6823      0.0000
  -1   4  13     56.5108      0.8643     57.2037      0.0001
   0   4  13    100.0299      0.7655     97.8417      0.0000
   1   4  13     25.3850      1.3858     23.9407      0.0000
   3   4  13     21.4434      4.2849    -19.3308      0.0000
   5   4  13     57.5650      2.7306     59.3070      0.0001
   6   4  13     63.2286      5.7348    -64.4257     -0.0001
   7   4  13     37.7314      6.9493     52.1067      0.0000
  -9   5  13     80.8800      7.5058     71.1426      0.0000
  -7   5  13     39.3177      2.8881     34.0055      0.0000
  -6   5  13     27.7252      2.9045     25.7842      0.0000
  -5   5  13     61.5912      1.2512    -47.7784      0.0000
  -3   5  13     32.9320      1.3908    -32.9621      0.0000
  -2   5  13     22.2999      1.0534     21.8473      0.0000
  -1   5  13     25.7738      1.9040    -25.1489     -0.0001
   0   5  13     16.8089      1.8479     21.1843      0.0000
   2   5  13     25.3568      2.7858     14.7594      0.0000
   3   5  13     39.8485      1.4965     40.2383      0.0000
   5   5  13     41.8639      4.1347     40.4403      0.0000
   6   5  13     30.4023      5.2636    -25.6698      0.0000
   7   5  13     27.7104      5.8687    -36.8761     -0.0001
 -11   6  13     92.9277      4.8107    -97.5699      0.0000
  -4   6  13     20.3503      2.6027     15.0105      0.0000
  -3   6  13     19.1895      1.9434     19.7026      0.0000
   1   6  13     56.4056      1.1362    -55.6184      0.0000
   2   6  13     55.3573      1.7194     62.6130      0.0000
   3   6  13     27.3048      3.1318     24.8657      0.0000
   4   6  13    117.7208      2.4008   -106.4020     -0.0001
   5   6  13     87.7379      1.9506     84.3010      0.0001
   7   6  13     52.1247      3.1705    -52.0931     -0.0001
  -6   7  13     41.1282      2.2818    -48.3618      0.0000
  -4   7  13    103.1000      1.3650    102.3711      0.0000
  -3   7  13     20.7754      2.5212     21.2599      0.0000
  -2   7  13     22.2412      2.1457     24.5940      0.0000
  -1   7  13     32.4793      1.3753     30.8404      0.0000
   0   7  13     41.9233      1.1480     40.0779      0.0001
   2   7  13     90.1813      1.7218    -84.8104      0.0000
   3   7  13     52.8863      5.3266     52.4973      0.0000
   5   7  13     40.2118      4.9500    -33.5172      0.0000
  -4   8  13     25.0864      2.0825    -23.2418      0.0000
  -3   8  13     25.6110      1.7554     25.7675      0.0000
  -2   8  13     37.1118      1.8474     32.9814      0.0000
   0   8  13     63.1050      1.2357     63.6963      0.0001
   1   8  13     28.2828      1.7868     28.5555      0.0001
   3   8  13     49.3897      3.7679    -42.2625      0.0000
   4   8  13     51.0264      5.8855    -50.3784      0.0000
   5   8  13     39.7629      4.1996    -32.5264      0.0000
   6   8  13     43.4911      4.9762    -46.9313     -0.0001
  -9   9  13     81.0636      4.4002     77.0172      0.0000
  -7   9  13     79.3602      2.0560     79.8688      0.0000
  -5   9  13     59.2666      1.4524    -62.9420      0.0000
  -4   9  13     65.9542      1.1629     63.4768      0.0000
  -3   9  13     43.5264      1.3669    -44.1368      0.0000
  -2   9  13     43.3049      1.5162     43.6719      0.0000
  -1   9  13     22.1673      2.0070     22.9315     -0.0001
   1   9  13     36.0693      1.9406     38.8584      0.0000
   2   9  13     40.1914      2.1224    -39.1587      0.0000
   3   9  13     59.6018      4.2360     -4.7938      0.0000
   6   9  13     59.4029      5.1474    -48.1955      0.0001
   7   9  13     88.4646      5.5349    -87.1764      0.0002
 -10  10  13     78.8529      5.2782     71.3912      0.0000
  -9  10  13    109.7531      4.0898     94.0995      0.0000
  -6  10  13     54.4905      4.6289     45.5739      0.0001
  -5  10  13     45.3827      3.3189    -39.9714      0.0000
  -4  10  13     52.9403      1.4558     53.3187      0.0000
  -3  10  13     21.6462      2.6841    -19.3921      0.0000
  -2  10  13     55.5955      1.6526    -54.2730      0.0000
  -1  10  13     36.2380      1.3780     38.0744      0.0000
   2  10  13     67.9688      1.9083     66.3214      0.0000
  -7  11  13     65.9743      3.7406     63.4540      0.0000
  -4  11  13     42.9196      2.4722     39.1757      0.0000
  -3  11  13     49.0563      1.5886    -49.4351      0.0000
   0  11  13     30.9149      4.6929    -18.3909      0.0000
   2  11  13     42.0790      2.8677    -43.8594      0.0000
   9  11  13     52.1517      7.7915    -59.0158      0.0000
  -7  12  13     58.4687      5.9569     44.5543      0.0000
  -6  12  13     47.7588      3.6969     49.6205      0.0001
  -5  12  13     97.0562      2.3149    -94.4505      0.0000
  -3  12  13     45.9144      1.4636    -46.3806      0.0000
  -2  12  13     72.0572      1.2853    -67.5312      0.0000
   1  12  13     30.6916      5.2782     31.3038      0.0000
   3  12  13     84.2022      2.8316    -84.2708      0.0001
 -10  13  13     72.3329      8.4884    -71.5186      0.0000
  -3  13  13     82.6300      1.7060    -80.0418      0.0000
  -1  13  13     74.6143      1.5863    -76.1820      0.0000
   0  13  13     37.9320      2.1436    -38.1260      0.0000
   2  13  13     51.6293      2.7510    -50.4671      0.0000
   4  13  13     91.8894      2.7485     93.0824      0.0001
   5  13  13     63.6410      4.5725     56.5146      0.0000
  -7  14  13     54.1701      3.3428    -54.0583     -0.0001
  -2  14  13     50.2188      2.4230     50.4575      0.0001
   1  14  13     67.1471      3.7159     60.1290      0.0000
   4  14  13     24.1111      5.8168     38.0597      0.0002
   9  14  13     89.0873      7.2839     87.7093      0.0001
  -7  15  13     51.6084      6.2861     43.7468      0.0003
  -3  15  13     33.8396      2.8791    -39.3056      0.0000
  -2  15  13     54.6824      2.3847    -55.1263      0.0000
   1  15  13     52.1797      3.9035     47.2885     -0.0001
  -8  16  13     50.9472      6.7981    -48.4067      0.0000
  -6  16  13     59.2911      4.6585     51.9973     -0.0001
  -1  16  13     65.3920      2.7099     60.2218      0.0000
   2  16  13     59.9217      8.3203     51.5485      0.0000
   5  16  13     27.4474      7.2696     40.3065      0.0000
  -8  17  13     66.6880      5.6976     70.2970      0.0000
   0  17  13     46.5140      3.2900     49.4235      0.0000
   1  17  13     36.0104      3.8138    -45.2231     -0.0001
  -1  18  13     42.1635      4.3680    -43.9488      0.0001
   0  18  13     33.1372      6.1779    -27.2543      0.0000
  -3  19  13     46.3585      6.8489    -48.4881      0.0000
   1  19  13     48.9401      6.6336     53.5016      0.0000
   6  19  13     69.0744      6.9670    -77.2944     -0.0001
  -4  20  13     73.6731      4.7527    -70.2013      0.0001
  -1  20  13     77.2811      3.6354    -73.5945      0.0001
   0  20  13     44.3077      6.6406     49.2985      0.0000
   3  20  13     49.3191      8.9874     50.7065      0.0001
   2  21  13     49.8131      9.1842    -48.8129     -0.0001
  -1  22  13     70.9218      4.5026    -72.2366     -0.0001
  -9   0  14     90.1804      3.4329    -95.3995     -0.0001
  -8   0  14     49.9078      7.3144    -49.5105     -0.0001
  -7   0  14     61.8699      2.9482    -58.7528     -0.0001
  -6   0  14    160.0533      4.0040   -140.3544     -0.0002
  -5   0  14     42.4868      3.4309    -46.0662      0.0000
  -4   0  14     85.4276      1.6919     49.9586      0.0001
  -3   0  14     80.4975      1.0435    -82.8475     -0.0001
  -2   0  14     31.3507      2.7897    -24.3212      0.0000
  -1   0  14    113.8696      1.3028    112.3918      0.0001
   0   0  14    208.9223      1.1233   -200.9330     -0.0002
   1   0  14     14.1591      3.7155     14.5271      0.0001
   2   0  14     47.7819      1.7174    -49.5273      0.0000
   3   0  14    129.1886      1.5740   -129.6076     -0.0002
   4   0  14    111.7003      1.7234    112.1544      0.0002
   7   0  14    106.6918      2.6735    105.9195      0.0001
   8   0  14     60.8427      3.5287    -63.3242     -0.0001
  -6   1  14     47.6353      2.6277    -52.4146     -0.0001
  -5   1  14     44.3609      1.2472    -47.4501      0.0000
  -4   1  14     65.1960      5.6849    -11.5156      0.0000
  -3   1  14     18.7863      2.0422    -16.9692      0.0000
  -1   1  14     59.8551      1.0851     58.9812      0.0000
   0   1  14     55.7478      0.9463     56.9845      0.0000
   2   1  14     30.3910      2.7323     30.9907      0.0000
   4   1  14     65.1112      1.6363     63.9956      0.0003
  10   1  14     53.6081      5.5328     59.1211     -0.0001
  -9   2  14     72.9875      4.2127     67.1780     -0.0002
  -8   2  14     59.8566      2.7305     49.6471     -0.0003
  -6   2  14     84.1567      2.5703     74.5608      0.0000
  -5   2  14     57.3940      1.2080    -59.4984      0.0001
  -4   2  14     73.7703      1.0132     73.3723      0.0000
  -3   2  14     62.5667      0.8718     64.9732     -0.0001
  -2   2  14    106.7531      0.6820   -111.6915      0.0000
   0   2  14     24.7820      1.5770    -24.2479      0.0000
   2   2  14     43.3657      3.0122     48.3447      0.0000
   3   2  14     61.9517      1.7889     64.3550     -0.0002
   4   2  14    107.5698      1.4755    106.7102     -0.0002
   5   2  14     49.2007      2.3054    -48.4124      0.0000
   6   2  14     59.9779      1.9648    -67.0642     -0.0001
  -9   3  14     86.4002      3.5027    -86.7766      0.0000
  -8   3  14     32.9488      8.0349     13.7622      0.0001
  -7   3  14     43.3870      2.3691    -38.8873      0.0000
  -5   3  14     86.1097      3.5043     89.1972      0.0001
  -4   3  14     49.8892      1.8268    -51.0092      0.0000
  -3   3  14     38.7017      0.8672    -26.9701      0.0000
  -2   3  14     39.0420      0.8558     38.0354      0.0000
  -1   3  14     91.5741      0.7568    -91.9874      0.0000
   1   3  14     96.7083      1.0166     94.3186      0.0001
   4   3  14     36.6853      2.2716     36.3507      0.0001
 -12   4  14     49.7860      9.0615     43.1816      0.0000
 -10   4  14     63.6891      4.6491    -64.4719     -0.0001
  -6   4  14     93.4821      1.6532     85.9832      0.0000
  -5   4  14     57.5682      1.8547     57.5842      0.0001
  -4   4  14     79.6481      2.1795     86.4821      0.0002
  -3   4  14     67.7185      1.1106     70.8911      0.0002
  -2   4  14     40.0927      1.0185    -40.8559     -0.0001
  -1   4  14     90.9835      0.8210     90.6918     -0.0001
   0   4  14     55.8005      0.8471    -55.2831     -0.0001
   1   4  14     58.6193      0.9541    -58.4111     -0.0001
   3   4  14     39.5306      1.7167    -41.6988      0.0000
   6   4  14     31.1207      5.6665     39.5170      0.0001
 -13   5  14     97.6589      6.4576    102.4314      0.0001
 -10   5  14     68.7194      6.2476     75.8798     -0.0001
  -7   5  14     29.1751      4.6028     22.5953      0.0000
  -6   5  14     67.4565      1.9759    -69.1467      0.0000
  -3   5  14     34.1676      1.7859     34.0169      0.0000
  -1   5  14     17.1749      1.9483    -16.8467      0.0001
   0   5  14     35.3274      1.1111     33.9442      0.0000
   1   5  14     89.6869      0.9484    -86.5060      0.0001
   2   5  14     21.6654      4.2053    -27.6961     -0.0001
   4   5  14     42.4191      2.7460    -36.4904      0.0001
  -6   6  14     32.0470      3.1383    -30.4575      0.0000
  -4   6  14     43.2020      2.0416     47.8730     -0.0002
  -3   6  14     31.7733      1.1717    -32.3866      0.0000
  -2   6  14     27.1668      1.4124    -26.2335      0.0001
  -1   6  14     44.2340      1.1605    -42.9426      0.0000
   0   6  14     32.8933      2.3820    -30.5912      0.0000
   2   6  14     31.6135      2.2124    -29.1521      0.0000
   4   6  14     49.5627      2.7096     45.3491      0.0001
   5   6  14     61.9349      3.5850    -58.8013      0.0000
   6   6  14     64.9004      2.4117    -64.3426      0.0001
 -10   7  14     70.0667     13.4325     54.3895      0.0000
  -9   7  14     63.1895      5.5929    -53.9271      0.0000
  -6   7  14     48.2824      4.0321    -54.3953      0.0000
  -4   7  14     19.5361      2.5681     23.2265      0.0000
  -1   7  14     27.4962      3.3104     15.9028      0.0000
   0   7  14     27.5775      1.6676    -25.9456      0.0000
   4   7  14     35.4608      3.7185    -27.5112     -0.0001
   7   7  14     66.2783      3.2997     69.7365      0.0000
   8   7  14     68.2475      4.5154     70.2899      0.0002
  -8   8  14     54.7701      4.5844     52.1076      0.0000
  -6   8  14     36.8939      5.4911    -33.6302      0.0000
  -4   8  14     32.3682      2.0563    -31.2620      0.0001
  -2   8  14     29.7643      3.6455    -29.7361      0.0001
  -1   8  14     33.3995      1.4076     33.9179      0.0001
   0   8  14    109.8827      1.0971    108.5793     -0.0001
  -7   9  14     32.9703      3.7448     32.0717      0.0000
  -6   9  14     33.0304      5.0529    -32.5037     -0.0003
  -5   9  14     23.0566      6.1747     19.4877      0.0000
  -4   9  14     15.2840      3.5797    -20.2854     -0.0001
  -3   9  14     22.3088      3.0385     21.7521      0.0000
  -2   9  14     52.9881      1.5954     52.8877     -0.0001
  -1   9  14     44.2701      1.2625    -44.3961      0.0000
   0   9  14     66.5194      1.2799    -66.0557     -0.0001
   2   9  14     91.7763      2.7948    -89.6272      0.0001
   4   9  14     73.9582      7.1432     69.8801      0.0003
  -7  10  14     69.6830      2.6910    -77.6872      0.0000
  -6  10  14     60.9160      2.9731    -64.1098      0.0000
  -4  10  14     36.2864      1.6786    -38.5910      0.0000
  -2  10  14     39.1263      1.7257     40.5223      0.0001
  -1  10  14     23.3552      2.5332    -23.5693      0.0000
   8  10  14     65.8729      9.0643     60.3961     -0.0001
  -7  11  14     55.7758      3.2429     46.6996     -0.0002
  -6  11  14     56.0321      2.9469    -56.6144      0.0000
  -5  11  14     57.0228      2.9008    -53.0452     -0.0001
  -4  11  14     47.9302      2.0820     46.5442      0.0000
  -3  11  14     32.5947      3.5209    -29.2513     -0.0002
  -1  11  14     72.1612      1.2575     73.9668      0.0000
   1  11  14     75.2874      1.4779     77.9502      0.0000
  -8  12  14    109.4501      5.7746    108.8567     -0.0002
  -5  12  14     59.9268      5.4983     18.5875      0.0000
  -2  12  14     41.4231      2.0146    -38.8633      0.0001
   2  12  14     52.6635      3.2090    -49.9712      0.0000
  -8  13  14     64.8200      9.6821    -75.7870      0.0001
  -6  13  14     43.0153      4.8154     29.5387      0.0001
  -4  13  14     40.4840      3.6602     38.6276      0.0000
  -2  13  14     38.4543      2.3464     40.6043      0.0000
   0  13  14     61.2903      1.9969    -63.6985      0.0001
   1  13  14     53.9675      2.2702     60.6217      0.0000
   2  13  14     72.3644      2.5186    -69.2982      0.0000
   4  13  14     86.6506      3.8087     87.8320     -0.0001
  -9  14  14     50.2220     11.0511     35.6742      0.0000
  -8  14  14     76.3253      4.2910     77.4387      0.0000
  -5  14  14     53.8426      5.9841     36.9770      0.0000
  -3  14  14     47.9302      2.0220     49.5739      0.0000
 -11  15  14     67.4798      9.1761     70.5376      0.0000
  -4  15  14     42.6251      5.7118     38.6012      0.0000
  -1  15  14     44.7888      3.0795     44.7362      0.0000
   2  15  14     55.3993      4.9539    -49.8738      0.0000
   3  15  14     42.2977      4.4080    -37.5011      0.0000
   4  15  14     50.5129      3.6003    -51.7749      0.0002
   5  15  14     41.4541      5.3596    -53.1618      0.0001
  -7  16  14     85.7153     10.5098    -76.5710      0.0001
  -5  16  14     89.8236      2.9558    -90.1865      0.0001
  -4  16  14     58.0409      3.4426    -57.0008     -0.0002
  -3  16  14     38.7773      4.6342     39.0712     -0.0001
  -2  16  14     80.5392      2.3555    -78.9316      0.0000
   0  16  14     66.3628      2.7411     63.1059      0.0000
   5  16  14     81.6248      4.4576    -78.5950      0.0000
  -1  18  14     64.6127      3.3652     59.0602     -0.0001
   1  18  14     55.1271      5.4125     54.0991     -0.0001
   4  18  14     56.1940      4.8108     67.1588     -0.0001
   5  18  14     73.3263      7.0932    -69.9937      0.0001
   1  19  14     52.4384      6.2814      9.2310      0.0000
  -4  20  14     41.8095      6.6139     50.0876      0.0000
  -2  20  14     30.2508      7.0384     23.3763      0.0000
  -1  20  14     60.1900      4.3180     65.3755      0.0000
   4  20  14     59.1568      7.1166     41.2414      0.0000
   8  20  14     52.4218      9.9087      4.6325      0.0001
  -2  22  14     46.4912      8.5540    -51.2760      0.0000
  -9   1  15    105.0763      2.8084     98.5603      0.0001
  -7   1  15     39.1409      6.2048     71.0242      0.0002
  -5   1  15     38.8216      1.5947    -12.4154     -0.0001
  -4   1  15     31.0522      1.1634     29.5464      0.0000
  -3   1  15     87.8352      0.8727    -90.4885      0.0000
  -2   1  15     37.7630      1.0854    -39.8083     -0.0001
  -1   1  15     72.7255      1.2991     70.7919      0.0002
   1   1  15     67.1728      1.3567     69.5414      0.0002
   2   1  15     39.9552      1.7296     40.1680      0.0001
   4   1  15     77.1813      1.5067     81.3491      0.0003
   6   1  15     47.0321      3.4015    -47.6485      0.0000
   7   1  15     31.9925      5.3434     37.5198      0.0000
   8   1  15     43.9219      3.7114    -48.8386      0.0000
  10   1  15     43.3775      7.1722     41.4657      0.0001
  -8   2  15     90.8868      1.7004     94.0066      0.0000
  -5   2  15     81.4397      1.1329     83.1451      0.0000
  -4   2  15     46.6374      1.0611    -46.7995      0.0000
  -3   2  15     20.3580      1.4259    -19.8348     -0.0001
  -1   2  15     49.0459      1.1076    -49.2699      0.0000
   2   2  15     48.4469      3.0848    -50.6343     -0.0001
   4   2  15     70.6615      1.6925     73.4756      0.0001
 -11   3  15     71.6597      7.2188    -71.3321      0.0000
  -8   3  15     92.7919      3.0593    -87.9828      0.0000
  -6   3  15     29.0726      3.7510    -49.1977      0.0000
  -5   3  15     16.5536      3.0334    -18.0633      0.0000
  -4   3  15     17.5403      2.5835    -18.3114      0.0000
  -3   3  15     69.6111      0.9255    -71.9595      0.0000
  -2   3  15     36.0115      0.9667    -36.8745      0.0000
   0   3  15     27.2990      1.2730    -27.2826      0.0000
   2   3  15     43.3586      1.5073    -44.7247      0.0000
   5   3  15     71.3849      2.5193    -71.2293      0.0000
   7   3  15     30.7983      5.4996     41.0844      0.0000
  -7   4  15     33.1560      4.8264    -24.9124      0.0000
  -5   4  15     42.4065      2.8064    -43.3688      0.0000
  -4   4  15     72.9203      1.8013    -75.5995     -0.0001
  -3   4  15     26.3423      1.8056     27.4062     -0.0001
   0   4  15     27.1267      1.2005    -25.9071     -0.0001
   1   4  15     27.1642      1.7995     26.7773      0.0001
   2   4  15     72.1135      1.3533     73.2353      0.0002
   9   4  15     64.6716      9.2254     65.4176      0.0000
  -8   5  15     62.1282      3.3231     58.9944      0.0001
  -6   5  15     58.5199      1.7291    -56.7692     -0.0001
  -5   5  15    128.3081      2.5065    127.2333      0.0003
  -4   5  15     40.4972      2.0588     43.8262      0.0000
  -3   5  15     50.1565      3.8323    -43.9976     -0.0001
  -2   5  15     32.6323      1.2280    -31.9638     -0.0002
  -1   5  15     55.7999      1.0859    -52.7869      0.0000
   0   5  15     55.1259      0.9825     55.6400      0.0001
   2   5  15     42.6054      1.8883     43.7134      0.0001
   3   5  15     75.5737      1.3533     77.7500      0.0002
   7   5  15     56.4218      5.3064     58.2300      0.0001
 -13   6  15     51.0100      8.7281     75.7072      0.0000
  -9   6  15    127.6769      3.2135   -118.1632      0.0000
  -6   6  15     36.4387      2.4323    -34.7394      0.0000
  -5   6  15     30.4954      2.5543     33.3815      0.0000
  -4   6  15     82.1414      1.3051     88.6785      0.0000
  -3   6  15     35.7232      2.0075     32.6878      0.0000
  -1   6  15     41.8017      1.3315     41.7522      0.0000
   0   6  15     62.7128      1.9748     15.7609      0.0000
   2   6  15     17.7682      3.3467    -18.6984      0.0000
   4   6  15     60.4251      2.3460     56.5117      0.0001
   5   6  15     44.5398      5.3409    -36.2141      0.0001
  -6   7  15     44.6752      4.1178    -52.8876     -0.0001
  -5   7  15     38.8099      2.5721     42.5557      0.0000
  -3   7  15     63.9878      1.3844     62.9736      0.0001
   0   7  15     72.8444      0.9907     71.8644      0.0000
   1   7  15     35.5086      1.6977    -32.2949      0.0000
   4   7  15     69.5741      2.4706    -62.6079      0.0000
   6   7  15     76.7262      2.4577    -78.9164     -0.0002
   9   7  15     54.5548      8.8925    -70.0213     -0.0002
  -8   8  15     46.2261      3.3644     55.5270      0.0001
  -7   8  15     50.2944      4.9535    -46.8334     -0.0001
  -5   8  15     67.4627      1.5190     72.6055      0.0001
  -4   8  15     30.7982      2.3590    -31.0593      0.0000
  -3   8  15     16.3503      2.6172     18.8128      0.0001
  -2   8  15     56.9317      1.0195     58.6735      0.0001
  -1   8  15     67.2823      1.1438    -68.0211      0.0000
   1   8  15     26.6845      2.3337     26.0193      0.0000
   4   8  15     35.4334      4.0712     27.2124      0.0000
   5   8  15     68.5009      3.5303    -59.7624      0.0000
   7   8  15     76.9434      4.3884    -81.0932     -0.0001
   8   8  15     43.5824      8.0891    -43.0713      0.0000
   9   8  15     91.8412      5.9631     77.2572      0.0001
  -8   9  15     54.8324      3.1689     44.9524      0.0000
  -6   9  15     44.0809      2.8488    -47.4334      0.0000
  -5   9  15    100.0039      1.5666    101.9633      0.0000
  -4   9  15     42.6746      1.7134    -40.1581      0.0000
  -3   9  15     38.9026      4.0668    -33.2468      0.0000
  -1   9  15     52.1841      1.4667    -53.4401      0.0000
   0   9  15     66.4011      1.3872     65.4977      0.0000
   1   9  15     56.3142      1.4943    -55.7072      0.0000
   3   9  15     71.3779      4.9435     51.4253      0.0000
   4   9  15     58.3817      7.8378    -67.9111      0.0000
   5   9  15     47.4474      4.8223    -52.8127      0.0000
   6   9  15     70.3971      4.8931    -65.0460      0.0000
  -7  10  15     63.9217      3.5371     65.5014      0.0001
  -3  10  15     59.9722      2.0005    -63.4258     -0.0001
  -2  10  15     59.5426      1.2165    -63.3198     -0.0001
  -1  10  15     77.4931      1.3108    -77.5122     -0.0001
   0  10  15     24.6737      2.6178    -27.6915      0.0000
  -6  11  15     40.0462      2.7398    -39.4835      0.0000
  -5  11  15     72.7431      1.8387     74.5208      0.0001
  -4  11  15     32.9796      2.5765    -33.9295     -0.0001
  -3  11  15     73.6778      1.8677     74.5758      0.0001
  -2  11  15     39.4270      5.1013     23.3357      0.0001
   0  11  15     78.4706      1.5170     80.6014      0.0000
   1  11  15     70.2145      1.5269    -73.3137     -0.0001
   2  11  15     34.5106      3.5579    -30.3927     -0.0001
   5  11  15    116.4577      5.5360    113.5373      0.0002
  -5  12  15     46.8046      5.9496     38.8963     -0.0001
  -1  12  15     76.2365      1.9240    -75.5997      0.0000
   1  12  15     38.6683      2.8144    -38.1214      0.0001
  -9  13  15     73.2893      7.9461    -63.6687      0.0000
  -7  13  15     83.1639      4.3436    -61.4934     -0.0001
  -6  13  15     59.3599      4.0607    -55.7931     -0.0002
  -5  13  15     51.8624      3.5391     53.7857      0.0002
   0  13  15     37.0647      2.1500     38.2752      0.0000
   1  13  15     67.2371      1.9673    -69.8881      0.0000
   4  13  15     70.9626      7.2856    -70.2009     -0.0001
  -4  14  15     30.0366      6.0205    -36.3563      0.0000
  -2  14  15     37.9234      2.5347     39.0590      0.0001
  -1  14  15     55.2613      2.6799    -53.6901      0.0000
   0  14  15     83.0812      1.8372     87.8211      0.0000
   1  14  15     51.3737      2.4723     52.6996      0.0002
   2  14  15     51.0036      2.5444    -51.4610     -0.0001
 -10  15  15     67.8527     10.4987    -56.3794      0.0000
   2  15  15     56.4423      2.8792    -60.5391      0.0000
   3  15  15     46.6429      3.5105     49.8882      0.0000
  -4  16  15     93.7148      2.5269     97.5243      0.0003
  -3  16  15     57.3825      3.0652     60.5726      0.0000
   1  16  15     45.8114      7.5085    -47.2473      0.0000
   2  16  15     79.9811      9.1639     32.3409      0.0000
  -9  17  15     81.1939      6.2816     90.1805      0.0001
  -6  17  15     61.0850      7.3453     56.3243      0.0002
  -4  17  15     58.6927      3.5845     64.0427      0.0001
  -3  17  15     55.0486      3.2110     63.2496      0.0000
  -2  17  15     25.5568      6.7513    -38.2899      0.0000
   0  17  15     53.2875      3.7863     54.2573      0.0000
  -6  18  15     79.0731      5.9545     67.8533      0.0000
  -4  18  15     54.1071      6.2701    -54.7227      0.0000
  -2  18  15     55.9137      3.8525    -63.5407      0.0000
  -3  19  15     53.4154      5.5505    -50.8651     -0.0001
   0  19  15     80.6504      4.0074    -78.4244     -0.0001
   1  19  15     58.7381      5.9678    -49.1364      0.0001
  -2  20  15     65.9725      6.4321    -60.9514     -0.0002
   7  21  15     54.8407      8.6810     59.7492      0.0000
  -1  22  15     63.9727      4.3455     68.3864     -0.0001
  -7   0  16     97.3302      5.1552    -90.3503     -0.0001
  -6   0  16    128.1493      3.4409   -124.6446     -0.0001
  -5   0  16     84.9838      1.9896    -85.1726     -0.0001
  -3   0  16     91.1066      2.4198    -93.8346     -0.0001
  -2   0  16     71.7815      1.2402     72.3516      0.0000
  -1   0  16     67.6193      0.6830     31.5708      0.0000
   1   0  16     65.1906      2.0160     50.7347      0.0001
   2   0  16     69.6491      2.4756    -69.6876      0.0000
   3   0  16     45.2701      1.8988     46.1732      0.0001
   4   0  16     35.5832      2.6890     36.8532      0.0000
   5   0  16    112.4313      2.1627   -114.9743     -0.0002
   6   0  16     33.2283      5.4459     29.6022      0.0000
   9   0  16     31.7129     10.3872    -36.4970      0.0000
  -8   1  16     49.4222      6.4761    -23.0111      0.0000
  -7   1  16     49.5090      3.5083     -8.5222     -0.0001
  -5   1  16     21.9047      3.0190     24.6772      0.0000
  -4   1  16     23.0461      3.1533     19.8308      0.0000
  -3   1  16     48.8925      0.9784    -48.4492     -0.0001
  -1   1  16     45.6772      1.3836    -44.2345     -0.0001
   0   1  16     50.7644      1.0084    -49.7423      0.0000
   1   1  16     68.2356      1.2458     69.1791      0.0000
   3   1  16     59.0381      1.5745    -64.1265      0.0001
   4   1  16     73.1776      1.5839     73.8724     -0.0001
   5   1  16     35.9963      4.2328    -41.6828     -0.0003
   7   1  16     46.8003      3.3475     45.5956      0.0000
  15   1  16     59.4756     11.5418     32.2173      0.0000
 -10   2  16     47.8149      6.8404    -50.1031     -0.0001
  -8   2  16     58.8898      8.3635    -47.5477      0.0000
  -7   2  16     54.9979      3.2711    -54.7851      0.0000
  -6   2  16     60.3072      1.6542     59.5392      0.0001
  -4   2  16     32.0738      1.7336     34.2975      0.0001
  -3   2  16     79.6256      0.8611    -82.2867     -0.0001
  -2   2  16     54.5233      1.0625     54.5245      0.0000
  -1   2  16     47.2223      1.2129     45.2584      0.0000
   0   2  16     30.7504      1.2444     31.5566      0.0000
   1   2  16     21.7816      3.2760     18.2232      0.0000
   6   2  16     76.8371      1.9611     80.5475      0.0000
   8   2  16     53.4483      4.2747     56.7580      0.0000
 -13   3  16     51.0123     10.1015    -62.8472      0.0000
 -10   3  16     71.1146      5.5761    -65.4248     -0.0001
  -9   3  16     49.7239      5.8912     37.9287      0.0000
  -6   3  16     89.8475      6.3939     90.4632      0.0001
  -5   3  16     35.5714      2.9013    -35.5595      0.0000
  -4   3  16     48.7251      1.2095     47.4628      0.0001
  -3   3  16     31.8021      2.1523    -28.1338      0.0000
  -1   3  16     95.7982      0.9207     96.3541      0.0002
   0   3  16     22.2383      3.0999     16.0860      0.0000
   3   3  16     32.4970      4.2275    -32.2658      0.0000
   6   3  16     31.1224      4.4257     38.1798      0.0000
   8   3  16     53.2906      5.2009    -62.2879      0.0000
 -11   4  16     62.5589      7.9150     55.9537      0.0000
  -7   4  16     56.8240      2.8468    -53.6608      0.0000
  -4   4  16     43.7142      1.9138     46.3172      0.0001
  -3   4  16     58.2407      1.1072     58.8806      0.0001
  -1   4  16     37.3385      1.3311     35.6413      0.0001
   0   4  16     34.6272      1.4420     32.9463      0.0000
   1   4  16     62.4636      1.0868    -61.5086      0.0000
   2   4  16     90.1743      1.3791    -93.0701      0.0000
   3   4  16     40.1493      2.4478     39.2495      0.0000
   5   4  16     84.9234      2.2014    -87.0028      0.0000
   6   4  16     40.4607      4.5278     45.0065      0.0001
  -9   5  16     36.5039      5.2262     41.0028      0.0000
  -6   5  16     65.7306      1.6567     65.0830      0.0002
  -4   5  16     45.9911      2.5179     50.9632     -0.0001
  -3   5  16     26.0474      2.9621     27.1459      0.0000
  -1   5  16     24.9992      1.8146     24.5108      0.0001
   0   5  16     31.8980      2.7006     25.2102      0.0000
   1   5  16     32.1606      2.1956     31.4556      0.0002
   3   5  16     49.0886      1.7602    -30.1143     -0.0001
   5   5  16     54.8396      4.0431    -58.4871     -0.0002
  -9   6  16     42.8158      5.9533    -29.4835      0.0000
  -4   6  16     25.3056      4.0116     25.3239      0.0000
  -3   6  16     88.9794      1.1095    -91.6116     -0.0001
  -1   6  16     38.4595      1.5083     40.8448      0.0000
   0   6  16     30.0800      2.2821    -31.0676     -0.0001
   2   6  16     35.2636      1.9575    -33.8203      0.0000
   3   6  16     63.5473      1.7511    -63.1122     -0.0001
   5   6  16     73.9417      3.7562    -73.1613      0.0001
  -9   7  16     48.6901      6.1059     41.3537      0.0000
  -5   7  16    115.6875      2.2543   -124.7861      0.0000
  -4   7  16     35.7220      2.1288    -36.6712      0.0000
  -3   7  16     31.3954      1.6037    -32.2710     -0.0001
  -2   7  16     60.3383      1.0806    -60.3841     -0.0001
  -1   7  16     28.9521      1.5641     25.3332      0.0002
   6   7  16     51.8080      5.8849    -52.6512      0.0000
  -7   8  16     48.5232      2.4829    -47.8129      0.0000
  -4   8  16     53.4574      1.8413    -52.2892      0.0000
  -1   8  16     30.8795      1.8571     27.3376      0.0000
   2   8  16     25.7991      2.9961     30.7990      0.0000
   3   8  16     44.6719      4.7630     50.4212      0.0000
   4   8  16     76.5311      2.9181     60.0838      0.0000
   5   8  16     48.5156      4.9321     45.5658      0.0000
  -9   9  16     47.2926      4.3946     44.4831      0.0000
  -4   9  16     25.4316      3.4776     28.9736      0.0000
  -3   9  16     34.5171      2.8497     34.2824      0.0000
  -8  10  16     61.9814      2.9351     61.6088      0.0000
  -7  10  16     55.9533      3.9670    -50.3783      0.0000
  -4  10  16     42.4944      1.7522    -43.3296      0.0000
  -3  10  16     43.8058      2.2163    -42.3461      0.0000
  -2  10  16     40.8184      1.9003    -40.4686      0.0000
  -1  10  16     30.2478      2.8054     29.5121      0.0001
   0  10  16     70.3350      1.5220     74.2728      0.0002
   3  10  16     39.2385      8.5523     43.2891      0.0000
 -10  11  16     48.5769      6.6860     46.0043      0.0000
  -8  11  16     73.4905      3.5075     70.1103      0.0001
  -7  11  16     97.7587      3.6263     92.6112      0.0001
  -3  11  16     52.8061      3.1581    -35.7882      0.0000
  -1  11  16     36.4618      5.1689    -27.8436     -0.0001
   0  11  16     50.9184      1.7348     50.1802      0.0001
  -7  12  16     56.8023      3.7055     57.7037      0.0000
  -6  12  16     26.7511      3.9735     30.3566     -0.0001
  -4  12  16     80.7742      1.7116     80.1725     -0.0001
   0  12  16    131.6708      1.5212   -131.9216      0.0001
   3  12  16     46.6219      7.1028    -49.9914      0.0000
  -7  13  16     50.9176      4.9539    -45.3702      0.0000
   0  13  16     49.9293      2.3436     52.0505      0.0001
   4  13  16     87.0149      5.8359    -88.4001      0.0000
  -4  14  16     54.3427      3.6785     54.1386      0.0003
  -3  14  16     48.1708      2.5400    -50.7913      0.0000
  -2  14  16     43.8751      2.1649    -43.6574     -0.0005
  -1  14  16     28.5910      4.0063     26.6912      0.0000
  -6  15  16     69.5601      9.0853    -47.9638      0.0001
  -4  15  16     45.0329      3.1795    -53.8861     -0.0001
  -1  15  16     57.3315      3.3901    -54.8964      0.0000
   0  15  16    100.1192      1.9311     99.3946      0.0000
   1  15  16     42.6107      4.4854     42.5555      0.0000
   2  15  16     37.3773      4.4416    -39.2042      0.0000
  -9  16  16     71.3147      6.2767     82.4186      0.0000
  -6  17  16     55.1843      8.2098    -37.5854     -0.0002
  -3  17  16     36.5087      5.7280    -36.7000      0.0000
  -7  18  16     65.5125      8.4848     61.6166     -0.0001
  -4  18  16     56.1112      5.1124     61.1478      0.0000
  -3  18  16     81.2671      3.3695    -84.5113      0.0001
   0  18  16     49.8605      4.5818    -52.6955      0.0000
   1  18  16     55.3183      8.8308     46.8437     -0.0001
  -4  19  16     66.4601      4.4056     74.7776      0.0000
  -1  20  16     52.5283      9.6812     44.9615      0.0000
   1  21  16     63.4214      8.0609     68.1688      0.0000
   4  21  16     73.1172      7.3152     86.2094      0.0004
   0  22  16     51.0670      8.2974    -52.5337     -0.0001
  -6   1  17     35.2172      2.2644     23.5138      0.0000
  -5   1  17     66.9961      1.6423     66.4744      0.0000
  -4   1  17     73.9067      1.0791    -76.5760      0.0000
  -3   1  17     45.5126      1.6581     44.8939      0.0002
   0   1  17     23.2423      3.3997     -2.0190      0.0001
   1   1  17    119.6454      1.5099   -122.5384      0.0000
   3   1  17     84.2659      1.6675     85.7886      0.0000
   4   1  17     38.0184      3.2271    -36.7078     -0.0001
   5   1  17    102.6111      1.8445    103.9029      0.0001
   9   1  17     63.7187      3.3216    -70.6576     -0.0001
 -11   2  17     67.7237      6.7407     48.7078     -0.0001
  -3   2  17     24.9305      1.8914     22.0476      0.0000
  -2   2  17     36.1296      1.2440     36.3247      0.0001
   0   2  17     33.6661      1.4737    -31.4842      0.0000
   1   2  17     43.8884      2.2359     45.8008      0.0000
   6   2  17     64.8534      2.3582     65.6072      0.0000
   7   2  17     53.3181      4.4348     55.1579      0.0001
  -8   3  17     27.4164      5.6051     34.8168     -0.0001
  -5   3  17     78.6489      1.3546     77.7421      0.0000
  -4   3  17     37.6170      1.4948    -37.6521      0.0000
  -3   3  17     39.3614      2.9158     33.0561      0.0000
  -1   3  17     32.8854      2.0229    -26.3467      0.0000
   3   3  17     37.1041      2.7070     33.5854      0.0000
   4   3  17     43.5028      3.5347    -42.5777     -0.0001
   8   3  17     60.9573      6.2984    -51.0717     -0.0001
 -13   4  17     79.0336      8.1390    -72.8753      0.0000
 -10   4  17     82.3565      4.4686    -75.3075      0.0000
  -8   4  17    102.1837      3.3018    -93.0200     -0.0001
  -5   4  17     79.1182      1.7883    -83.2195      0.0000
  -4   4  17     91.4501      1.1550     93.4435      0.0001
  -3   4  17     39.0380      1.6579    -41.0858     -0.0002
  -2   4  17    142.1063      0.9987   -141.2884     -0.0002
  -1   4  17     74.2034      1.1582     72.7373      0.0001
   0   4  17     61.5172      1.1071    -60.5561      0.0000
   1   4  17     60.9146      1.6259    -60.8382     -0.0001
  -9   5  17     88.4582      4.4758    -78.0961      0.0000
  -8   5  17     54.8487      2.9251    -46.7529      0.0000
  -7   5  17     85.6472      2.4436    -76.5680      0.0000
  -6   5  17     45.0819      3.4256     43.6879      0.0001
  -4   5  17     48.3928      3.0454      2.8313      0.0001
  -3   5  17     84.9019      1.6692     90.4822      0.0002
   0   5  17     50.4417      1.0021     34.8477      0.0000
   1   5  17    106.1873      1.1453   -104.9627      0.0000
   3   5  17     39.0811      2.7505     41.1775      0.0000
  10   5  17     51.2500     14.3806    -30.0799      0.0000
  -9   6  17    107.9044      3.3903     96.0220      0.0001
  -8   6  17     67.3094      2.8360    -63.9324     -0.0001
  -7   6  17     39.3972      2.5859    -39.4667     -0.0002
  -5   6  17     80.9077      9.5440    -62.1572     -0.0001
  -3   6  17     62.6464      1.8895     65.1945      0.0004
  -2   6  17     72.9102      1.5315     70.0756      0.0001
  -1   6  17     75.1064      1.1791     73.1387      0.0002
   0   6  17     23.9484      2.9207    -21.4583      0.0000
   1   6  17     67.0599      1.5147     65.6270      0.0000
   3   6  17     45.6528      2.7417    -42.6242      0.0000
 -10   7  17     71.5030      4.8562     59.1935      0.0000
  -9   7  17     48.3396      6.7319     34.6528      0.0000
  -8   7  17     61.8633      4.0606     61.1719      0.0000
  -7   7  17     30.8522      4.2116    -25.3242      0.0000
  -3   7  17     56.2612      1.5262    -58.0258      0.0000
  -2   7  17     31.0205      1.8024    -32.3922      0.0000
  -1   7  17     53.3497      1.4548     53.6186      0.0000
   0   7  17     67.1868      1.3275    -64.7374     -0.0001
   2   7  17    109.3660      1.7004    109.3672      0.0000
   8   7  17     53.8375      6.8909    -59.0952     -0.0001
  -7   8  17     37.7962      5.5804     30.1124      0.0000
  -4   8  17     47.9368      2.0355     52.4801      0.0000
  -1   8  17     56.7233      1.3298     56.4048      0.0001
   0   8  17     26.3218      3.3586    -25.1221     -0.0001
   4   8  17     39.0163      4.7157     35.3814      0.0001
  -9   9  17     62.2845      6.6953     56.8483      0.0000
  -8   9  17     42.7335      3.8650     46.5956     -0.0001
  -6   9  17     41.4935      2.7660     43.4742      0.0000
  -5   9  17     53.3892      1.9335    -55.6743     -0.0001
  -2   9  17     28.5236      2.9412    -28.2022     -0.0001
  -1   9  17     35.9161      2.2972     32.4020      0.0001
   0   9  17     39.3465      2.4380    -34.8940     -0.0001
   1   9  17     34.3989      2.4684    -33.6840     -0.0001
   4   9  17     82.0112      7.1227     73.4108      0.0000
   5   9  17     45.3848      5.3468    -40.7390      0.0000
   7   9  17     56.9017      7.7840     53.9949      0.0000
   8   9  17    120.0324      4.7423   -116.8029      0.0001
  -7  10  17     49.5387      4.5434    -45.1150      0.0000
  -5  10  17     63.2430      2.4633    -66.6171      0.0000
  -2  10  17     87.4357      1.2278    -86.9888     -0.0001
  -1  10  17     33.6101      2.4502     32.9563      0.0001
   1  10  17     90.5073      1.5456    -90.5218     -0.0002
   6  10  17     54.6886      6.1869    -39.2028     -0.0001
  -7  11  17     47.2569      7.6772    -46.7382      0.0000
  -4  11  17     33.4431      3.3172    -36.5324      0.0000
  -1  11  17     70.1115      1.6741     70.4405      0.0003
   0  11  17     36.6189      3.1101    -37.9004      0.0001
   2  11  17     60.8560      6.2020     63.4533      0.0001
   7  11  17     63.7260      7.2865     59.8000      0.0004
  -3  12  17     48.2563      3.7351     46.5939     -0.0001
   0  12  17     60.7428      2.3099     61.6731      0.0000
   1  12  17     36.8253      2.9142    -38.8550      0.0000
   2  12  17     27.0271      4.2031      9.9965      0.0000
   7  12  17     76.6205      7.2697     69.9161      0.0000
  -8  13  17     51.8248      9.5641     -2.2929      0.0001
  -7  13  17     30.0857      4.3541     32.6562      0.0000
  -6  13  17     67.5840      2.6617    -72.5375      0.0000
  -3  13  17     42.3382      9.8224    -36.4117      0.0000
  -2  13  17     69.2257      1.6197     70.5464      0.0000
  -1  13  17     81.2270      1.9002     83.6019      0.0002
  -6  14  17     60.2040      4.7381    -58.5693     -0.0001
  -2  14  17     34.7070      2.5944     33.9724      0.0001
  -6  15  17     38.0919      6.5714    -45.8564      0.0000
   0  16  17     47.6463      4.6061     49.5373      0.0000
 -10  17  17     48.7401      7.5960     65.8729      0.0000
  -4  17  17     85.1152      2.3701    -87.5963      0.0000
  -3  17  17     82.1857      2.8304    -86.5228      0.0000
  -2  17  17     47.3673      4.8011     44.0073      0.0000
  -4  18  17     68.4820      6.9339     62.6771      0.0000
   3  18  17     89.8760      5.8774     87.2088      0.0003
   4  19  17     69.3680      6.7012    -53.9016      0.0000
  -1  20  17     56.3328      7.1919    -52.8002      0.0000
   1  20  17     55.1403      7.1565     51.4368      0.0000
 -11   0  18     81.2003      6.5240    -93.3265     -0.0001
 -10   0  18    104.0336      5.2758    103.9711      0.0000
  -7   0  18    120.6839      4.2676    114.3314      0.0000
  -6   0  18     23.6681      3.6250     22.6312      0.0001
  -5   0  18     39.0388      1.7041     39.2295      0.0000
  -4   0  18     55.7372      1.5965    -55.6276      0.0000
  -3   0  18    111.9598      2.9478   -115.4140      0.0000
  -2   0  18     36.9831      1.9058    -35.2339      0.0000
   0   0  18     56.5749      1.5578     53.9152      0.0000
   1   0  18     62.0878      2.0124     60.9562      0.0000
   2   0  18    135.4128      2.4058    137.9869      0.0000
   3   0  18     38.6419      2.4133     40.2730      0.0001
   4   0  18     52.9760      2.9492    -56.2700      0.0000
   5   0  18     67.2447      2.6670     67.8179      0.0000
   9   0  18    133.0456      4.5330   -142.4899      0.0000
 -10   1  18     54.3037      8.4871    -72.5101     -0.0003
  -7   1  18     57.8785      4.7826     43.8963      0.0002
  -6   1  18     63.8501      1.8845     64.1844      0.0002
  -5   1  18     21.5019      3.4752     21.8379      0.0000
  -1   1  18     23.6794      2.1128    -20.4095      0.0000
   0   1  18     40.0175      1.2494    -37.2450      0.0001
   1   1  18     75.9659      1.5317    -75.6797     -0.0003
   2   1  18     48.4389      2.9738    -51.0654     -0.0001
   3   1  18     41.1175      3.3099    -41.3734     -0.0002
   6   1  18     35.7488      5.9564     33.9626      0.0000
   9   1  18     53.9267      5.5000    -61.6116     -0.0002
  -7   2  18     71.4977      2.4098    -69.5167      0.0000
  -6   2  18     43.2390      1.7482    -44.8562      0.0000
  -5   2  18     37.0595      1.8652     33.3723      0.0001
  -4   2  18     26.5074      1.6766    -29.1962      0.0000
  -2   2  18     51.2365      1.1254     53.2831     -0.0001
  -1   2  18     59.7295      1.2694    -60.6689      0.0000
   0   2  18     33.3543      1.4137     31.8394      0.0000
   1   2  18     65.2553      2.0777    -65.6277      0.0000
   3   2  18     84.1985      2.1828     84.2220     -0.0001
   4   2  18     45.1228      3.1292    -45.3332      0.0001
  10   2  18     78.3853      7.7702     77.3655      0.0000
  -7   3  18     52.7314      2.6106     58.3532      0.0000
  -5   3  18     38.7184      1.8342     39.6191      0.0000
  -4   3  18     66.0676      1.2681     66.9084      0.0000
  -2   3  18     20.7251      3.3169     20.3867      0.0000
   1   3  18     44.9924      2.5845     44.4938      0.0000
   2   3  18     33.8224      2.6643    -34.0233     -0.0001
   6   3  18     49.5249      4.3467    -46.3151      0.0000
  -9   4  18     69.4939      4.5497     64.3676      0.0002
  -8   4  18     55.5989      6.7914    -40.0500      0.0000
  -6   4  18     41.2230      4.1772     37.0327      0.0001
  -4   4  18     40.0655      1.5953    -40.3543     -0.0001
  -3   4  18     28.5986      2.2611    -26.4029     -0.0001
  -2   4  18     23.8572      1.8662    -28.9858     -0.0001
  -1   4  18     68.0374      6.6380    -11.0762     -0.0001
   1   4  18     34.6647      2.0547     34.6390      0.0001
   2   4  18     41.5017      3.0366     41.5473      0.0001
   4   4  18     92.2451      2.6107    -92.6118      0.0001
   8   4  18     46.9095      8.0259     58.3555      0.0001
  -7   5  18     39.0509      4.5831     41.3549      0.0001
  -2   5  18     40.8276      1.5352     40.5794      0.0000
   0   5  18     52.3458      1.3352     50.4258      0.0000
   3   5  18     42.2222      4.0085     43.0043      0.0000
   5   5  18     49.7130      3.9533     51.4973      0.0000
   6   5  18     62.0701      4.3304     55.6049      0.0000
   7   5  18     69.3512      8.4257    -58.3469      0.0000
 -10   6  18     51.7702      7.5821     47.0341      0.0000
  -9   6  18    120.1273      3.9690    107.8149      0.0000
  -8   6  18     72.4504      3.0748    -60.3952      0.0000
  -7   6  18     50.4724      2.2217     50.6278      0.0000
  -5   6  18     31.8779      3.7392    -29.6426      0.0000
  -4   6  18     80.9709      1.9411     87.1127      0.0000
  -3   6  18     36.7736      3.0903    -31.7965      0.0000
  -1   6  18     41.4239      1.7611     36.8312      0.0000
   0   6  18    103.8153      1.0919   -103.4616      0.0000
  -7   7  18     55.1958      2.5500    -53.7259     -0.0001
  -3   7  18     44.2658      1.5423    -44.7984     -0.0002
  -1   7  18     55.3758      1.7301    -55.0046     -0.0001
   0   7  18     69.5604      1.5214    -46.4882     -0.0002
   2   7  18     53.1194      2.9212     54.7603      0.0002
   3   7  18     32.2500      4.2152     33.9382      0.0000
   6   7  18     69.5880      4.6657    -68.0255      0.0000
 -10   8  18    105.1695      6.3293   -101.0977     -0.0002
  -9   8  18     47.2905      6.6032     42.8478      0.0001
  -8   8  18     39.5268      6.1654    -37.0209      0.0000
  -3   8  18     50.7760      2.0250    -51.6664     -0.0001
  -1   8  18     29.0642      2.6267     25.2778      0.0001
   0   8  18     47.8015      1.5436    -46.0450     -0.0001
   1   8  18     30.7344      4.6637     29.0380      0.0001
   6   8  18     65.8060      5.7412     65.2292      0.0000
  -7   9  18     35.2406      5.0262     37.2306      0.0000
  -6   9  18     44.6355      3.3374    -48.0823      0.0000
  -4   9  18     45.4773      1.9865     43.5292      0.0000
  -3   9  18     25.8084      4.9187    -24.0646      0.0000
   4   9  18     52.0922     10.9397     67.1598     -0.0001
  -9  10  18     98.9521      5.7228    111.2495      0.0002
  -8  10  18     56.7738      5.6833    -56.6721     -0.0001
  -6  10  18     66.4180      2.0684     68.4883      0.0001
  -5  10  18     25.7565      4.6978    -37.5816     -0.0001
  -2  10  18     41.6031      1.9362     40.5040      0.0001
   0  10  18     41.7220      2.8094    -35.8186      0.0000
   1  10  18     36.1486      3.7759     28.4827      0.0002
   3  10  18     55.6818      8.8233     53.2063      0.0001
 -11  11  18     80.6639      7.8746    -74.7230     -0.0002
  -6  11  18     84.6728      2.3161     89.9124      0.0002
  -5  11  18     65.2720      1.9801     68.0922      0.0002
  -4  11  18     55.3794      1.8194     54.4234      0.0000
  -3  11  18     32.8039      5.2831     37.9343      0.0001
  -2  11  18     36.3586      3.7746    -37.5395      0.0000
  -1  11  18     62.1831      2.1124    -64.4028      0.0000
   0  11  18     42.2759      2.6476    -43.5499      0.0000
   1  11  18     49.9498      2.4329    -44.2933      0.0000
  -8  12  18     66.5283      7.4511    -54.4221      0.0000
  -6  12  18     39.1587      3.5706    -37.6355      0.0000
  -5  12  18     46.7264      3.1320     47.7883      0.0000
  -4  12  18     87.8053      1.6689     91.3054      0.0000
  -3  12  18     50.6156      6.1858    -51.8654      0.0000
  -2  12  18     69.6151      1.6925     72.0545      0.0000
  -1  12  18     74.6375      1.9129     75.3762      0.0000
   0  12  18     56.0691      2.2529    -55.3272      0.0000
   2  12  18     55.3489      3.0282    -50.6611      0.0000
   7  12  18     93.8581      6.7890     79.0476      0.0000
  -5  13  18     41.7224      3.7199    -40.2534     -0.0001
  -2  13  18     36.7018      4.1892    -37.1152      0.0000
  -1  13  18     53.8006      2.1159     54.1807      0.0001
   1  13  18     34.2149      6.4293    -29.5351      0.0000
   3  13  18     74.8185      4.5443    -74.3665     -0.0001
  -5  14  18     49.6321      6.8790    -22.2728      0.0000
  -1  14  18     48.4089      3.2896    -49.9522      0.0000
   1  14  18     56.8233      5.9579    -22.1503      0.0000
   2  14  18     27.6665      5.6995     -8.9882      0.0000
  -7  15  18     56.3703      7.8882    -54.9736     -0.0002
  -5  15  18     51.8743      4.8602     59.5442      0.0000
   2  15  18     54.6456      4.8572     53.3405      0.0002
  -5  16  18     85.4572      3.5962     86.8260      0.0000
  -2  16  18     54.1484      3.1211     61.4305     -0.0001
  -1  16  18     33.7014      4.9181    -37.9657      0.0000
   0  16  18     36.4068      4.8357     38.7738     -0.0001
   3  16  18     72.4297      9.3069     77.4249     -0.0001
   2  17  18     39.7381      5.1752    -46.0341     -0.0003
  -5  18  18     69.5294      4.9807     60.6563      0.0000
  -2  18  18     70.8008      4.4345     67.0379      0.0000
  -1  18  18     55.0788      7.3105    -45.6370      0.0000
   4  19  18     50.2439      9.0125    -33.3757      0.0000
   4  20  18     66.7155      7.5225    -62.7616     -0.0001
  -5  22  18     69.3814      8.7710     52.2640      0.0001
   0  23  18     69.8506     10.0050     59.6268     -0.0001
  -5  24  18     69.3067      9.3321    -46.7403      0.0000
 -10   1  19     64.8051      6.2597     75.8418      0.0000
  -7   1  19     33.9057      4.8963    -33.5051      0.0000
  -5   1  19     21.0922      3.7112    -18.3511     -0.0001
  -4   1  19     33.8732      2.0101    -29.2985      0.0000
  -1   1  19     49.0216      1.3389     45.0410      0.0000
   0   1  19     47.2618      1.2995    -41.6170      0.0000
   2   1  19     24.5225      4.3904     33.4328      0.0000
   3   1  19     75.7010      4.4329    -77.9089      0.0000
   7   1  19     57.4721      4.6560     49.6897      0.0001
  -6   2  19     18.5541      5.0302    -17.4478      0.0000
  -5   2  19     67.3423      1.5675     67.3095      0.0001
  -1   2  19     37.0990      1.5346    -33.7268      0.0001
   0   2  19     73.9391      1.1416     72.8085      0.0001
   8   2  19     68.1196      7.5932     56.5651      0.0000
 -10   3  19     49.6274     14.7057     40.4729      0.0000
  -6   3  19     41.0936      2.5739     33.7876     -0.0001
  -5   3  19     38.4004      1.9358     40.2988      0.0000
  -4   3  19     24.7657      5.2933    -12.5419     -0.0001
  -2   3  19     59.9663      1.4165     58.4147     -0.0002
  -1   3  19     65.6984      1.3278     64.7738      0.0000
   1   3  19     38.9375      2.4531     37.7606      0.0000
   5   3  19     82.6039      2.2212    -84.9114      0.0001
   7   3  19     37.9309      8.2282     42.2362      0.0001
   8   3  19     87.1078      3.7352    -88.3612      0.0000
  -9   4  19     34.5542      5.6092    -42.0344      0.0000
  -5   4  19     40.3096      2.1196     42.1420      0.0000
  -4   4  19     33.9387      3.7684    -31.7316      0.0000
  -3   4  19     45.9352      1.7549     44.2433      0.0000
  -2   4  19     30.4555      2.1656     26.6556      0.0000
  -1   4  19     97.4904      1.2739    -95.2019      0.0000
   0   4  19     31.0379      2.6707     29.1451      0.0000
   1   4  19     30.8337      2.2028    -31.7417      0.0000
   4   4  19     69.8122      3.0222    -67.4907      0.0000
 -10   5  19     75.0799      5.8163     69.7628      0.0001
  -9   5  19     56.5549      5.3879    -44.5261     -0.0002
  -8   5  19     99.8591      2.9012    -92.9299      0.0000
  -7   5  19     75.2118      3.7726    -81.1989     -0.0001
  -2   5  19     57.2438      1.4022     55.8203      0.0000
  -1   5  19     31.3586      2.0888     31.5997      0.0000
   0   5  19     34.9136      1.9928    -35.6461      0.0000
   1   5  19     45.7705      4.1736     21.0374      0.0000
   2   5  19     28.8152      3.8318     33.8933      0.0000
   3   5  19    104.0325      2.0350   -102.1387     -0.0001
   4   5  19     55.5912      4.1949    -60.4653      0.0000
 -10   6  19     64.7700      7.4348     60.8354      0.0000
  -8   6  19    102.0539      2.6705     94.8529      0.0001
  -5   6  19     57.5313      3.3478     47.3773      0.0000
  -4   6  19     44.7451      2.9636    -44.9847     -0.0001
  -3   6  19     60.4483      2.2202    -63.9518      0.0000
   0   6  19     75.6699      1.3962     74.4643      0.0001
   3   6  19     85.9572      2.2074     83.7482      0.0000
   4   6  19     96.0807      2.0441   -102.5705      0.0000
   7   6  19     62.9488      5.8664    -67.8459      0.0000
  -6   7  19     58.8012      2.9260     64.8463      0.0000
  -3   7  19     42.7849      1.5723    -49.0157      0.0000
  -2   7  19     54.4522      1.6076    -52.8785      0.0000
   6   7  19     80.6574      4.1512     84.5272      0.0002
 -12   8  19    174.1195     13.8806   -115.9165     -0.0001
  -9   8  19     55.1065      7.7108    -54.6985     -0.0002
  -8   8  19     82.7506      2.5327     90.1779      0.0003
  -6   8  19     70.2128      2.7898    -71.8029     -0.0003
  -5   8  19     71.5528      2.3574     74.9167      0.0002
  -4   8  19     36.9468      2.6097    -37.7434     -0.0001
  -3   8  19     32.1709      1.9516    -32.7994     -0.0001
  -2   8  19     88.7843      1.4247     90.4928      0.0002
  -1   8  19     58.7849      1.6835    -58.7508     -0.0002
   1   8  19     44.1856      4.7234     50.1257      0.0001
   2   8  19     73.8598      2.9181    -73.8729     -0.0003
   3   8  19     39.3478      3.5988     35.8803      0.0001
   4   8  19     56.6073      3.5669     54.8575      0.0002
  -9   9  19     82.7682      6.4437     73.8792      0.0001
  -6   9  19     88.5993      3.1465     92.5349      0.0001
  -3   9  19     45.3844      2.5713    -42.1684      0.0000
   0   9  19     80.9146      1.3856    -79.7547     -0.0002
   6   9  19     73.6419      5.9564     65.6765      0.0002
 -10  10  19     47.9152      8.5649    -45.7754      0.0000
  -6  10  19     43.5275      2.1619     44.7061      0.0001
  -5  10  19     32.3039      3.4674    -33.7810      0.0000
  -2  10  19     44.9352      1.9508    -46.2866     -0.0001
  -1  10  19     41.6168      2.4821     39.2113     -0.0001
 -10  11  19     81.7608      4.6866    -81.4868     -0.0001
  -7  11  19     70.9087      6.8491    -46.5502      0.0000
  -6  11  19     44.6013      3.5579     44.1764      0.0001
  -4  11  19     66.4639      2.3128    -67.1714     -0.0001
  -2  11  19     72.6469      1.6284    -39.6149      0.0000
   1  11  19     26.4759      5.6816    -23.6750      0.0001
  -9  12  19     48.3180      5.2137     54.1211      0.0001
  -5  12  19     70.2049      2.1826    -71.7688      0.0000
  -2  12  19     33.2306      3.4569    -35.5027      0.0000
  -1  12  19     47.1535      2.6298     48.4841      0.0000
  -9  13  19     39.5420     11.8091     -2.2379      0.0000
  -7  13  19     41.5420      3.3002    -50.0376      0.0000
  -6  13  19     71.8424      2.4955     75.8054      0.0000
  -5  13  19     40.4750      4.2932     40.1578      0.0000
  -3  13  19     58.6775      3.1165     60.0741      0.0000
  -2  13  19     69.3564      6.2815     -0.9386      0.0000
   2  13  19     91.9413      2.3984     92.3311      0.0000
  -7  14  19     39.5980      7.5240    -18.0947      0.0000
  -5  14  19     46.0090      6.2402     22.7693      0.0002
  -3  14  19     69.5083      2.6969    -71.2570     -0.0001
   0  14  19     51.2940      2.9735    -53.6854     -0.0001
   1  14  19     82.2178      2.3765     89.0168      0.0001
  -6  15  19     48.1162      8.0756     52.2120      0.0000
  -4  15  19     49.6730      7.6727    -46.4200      0.0000
  -1  15  19     47.6553      3.9488     51.9825     -0.0001
   2  15  19     51.5268      4.4236     47.3066      0.0000
  -9  16  19    121.4069     10.6334    128.9094      0.0000
  -5  16  19     79.8579      3.4202    -78.8399      0.0000
  -2  16  19     42.0372      5.5960    -39.6450      0.0000
  -1  16  19     75.3978      2.4142     72.6645      0.0003
   2  16  19     54.3731      6.1879     51.5996      0.0004
  -6  17  19     69.6540      8.7287     67.8582     -0.0001
  -4  17  19     67.9024      2.5018    -65.0865      0.0000
  -2  17  19    128.0496      2.4806   -128.2766     -0.0001
  -1  17  19    103.9683      2.7652   -101.4511     -0.0001
   1  17  19     70.7646      3.2011    -75.2736      0.0000
  -4  18  19     47.8783      7.4937     44.6531     -0.0001
  -1  19  19     65.6598      6.2338     56.1424      0.0000
   3  19  19     68.8741     10.4437    -50.3527      0.0000
 -11   0  20     92.3236      5.1582    -91.6025     -0.0001
 -10   0  20     39.9553      8.4170    -25.1195     -0.0001
  -7   0  20    102.5226      2.4735    103.3681      0.0001
  -6   0  20     61.1067      2.1309     61.9932      0.0000
  -5   0  20     80.5617      1.7360     84.7992      0.0001
  -4   0  20     32.1496      2.8991     32.3964      0.0000
  -2   0  20     80.0184      1.8893     79.4451      0.0001
  -1   0  20     33.5682      2.7941     33.3567      0.0001
   0   0  20    105.0259      1.6115   -103.2438     -0.0002
   4   0  20     82.7869      2.6340     89.2662      0.0001
   5   0  20     44.8304      4.6588     48.3169      0.0001
   6   0  20     33.2250      7.8461     39.2110      0.0001
   8   0  20    120.9013      5.6757   -131.3016     -0.0001
  11   0  20     86.1285     10.5696    -80.1983     -0.0001
  -5   1  20     42.8151      1.9875     41.0404      0.0001
  -4   1  20     50.9247      1.4508     51.1960      0.0001
  -3   1  20     38.1507      2.7935     34.1605      0.0001
   1   1  20     47.5153      2.4006    -51.5637      0.0000
   3   1  20     48.2338      5.5107    -55.7283      0.0000
   4   1  20     28.7759      4.6879    -29.8312      0.0000
   6   1  20     47.7741      4.7354    -50.6342      0.0000
   8   1  20     46.2272      7.0345     46.6040     -0.0001
  12   1  20     65.2707     10.4464    -67.6760      0.0000
  -8   2  20     47.4043      3.6311    -41.0687      0.0001
  -7   2  20     58.3431      4.0758     -6.9539      0.0001
  -6   2  20     59.0159      2.3684     55.3780     -0.0002
  -4   2  20     34.0672      2.6208    -29.4748      0.0000
  -2   2  20     27.7720      3.5075     19.9075      0.0000
  -1   2  20     45.9805      2.4011    -40.6473      0.0000
   4   2  20     43.4816      6.6263    -30.2417      0.0000
   8   2  20     54.2133      6.9624    -51.7617     -0.0002
 -13   3  20     66.3901      9.1490     66.7911      0.0001
  -9   3  20     50.3559      7.0471    -33.6142      0.0000
  -8   3  20     44.5858      5.0306     31.0632      0.0000
  -6   3  20     34.2345      2.4419     35.7376      0.0001
  -5   3  20     58.0568      1.5079     54.8759      0.0001
  -4   3  20     89.1528      1.3594    -92.8809     -0.0004
  -3   3  20     43.2357      1.7639     41.6975      0.0001
  -1   3  20     38.7977      2.1794    -36.7238     -0.0002
   0   3  20     33.7777      4.3221     19.7066      0.0000
   1   3  20     29.8695      3.9274    -32.2278     -0.0001
   2   3  20     65.6585      2.1910    -71.2995     -0.0001
   4   3  20     76.4896      5.7515    -57.7947     -0.0001
  -6   4  20     41.6064      3.4425    -38.0703      0.0000
  -4   4  20     50.7869      1.6439    -50.1986     -0.0001
  -2   4  20     47.5273      1.5852     47.3127      0.0000
   0   4  20     49.9284      1.4060    -48.8407      0.0000
   3   4  20     33.3809      4.9429     33.5360      0.0000
 -10   5  20     55.2918      7.4295     46.2827      0.0000
  -5   5  20     35.8401      3.1019     35.3440      0.0001
  -4   5  20     80.0469      1.7341    -82.7169     -0.0001
  -3   5  20     45.6086      1.4324     43.7548      0.0000
  -1   5  20     25.0399      4.6315    -28.6078     -0.0002
   0   5  20     53.8791      1.4515     52.5010     -0.0003
   1   5  20     37.4875      2.3824    -43.6011      0.0001
   3   5  20     69.0228      2.6246     64.1371     -0.0001
   4   5  20     41.8218      6.7674    -23.2599      0.0001
 -10   6  20     73.3093      4.7738     69.4513      0.0002
  -9   6  20     57.5673      8.6462    -39.5804     -0.0001
  -8   6  20     65.0079      3.6184    -62.9675     -0.0002
  -7   6  20     73.7217      4.2439     68.8306      0.0000
  -4   6  20     38.7601      3.9209     38.4676      0.0000
  -3   6  20     33.5649      3.8756    -27.7914      0.0001
  -2   6  20     34.2360      2.0822     31.2897      0.0001
   0   6  20     37.8953      2.0179    -38.0327      0.0000
   2   6  20     52.5920      3.1923     57.1542      0.0001
   4   6  20     37.2865      5.2994    -32.8927     -0.0001
   5   6  20     61.0745      4.2563     63.4326      0.0001
  -9   7  20     48.8693      7.4507    -35.7786      0.0000
  -8   7  20     39.1057      3.3534     42.5124      0.0000
  -3   7  20     27.2085      2.2799     25.0135      0.0000
  -1   7  20     56.8204      1.7582     50.5392      0.0001
   0   7  20     48.4756      2.2289     44.9631      0.0002
   1   7  20     46.7473      4.3714    -39.5742     -0.0001
   5   7  20     76.5314      3.3857     76.7861      0.0001
 -11   8  20     71.7225      6.4280    -53.7378      0.0000
  -4   8  20    113.1729      2.3645   -117.6886      0.0000
  -3   8  20     41.6931      1.9763     42.2610      0.0000
  -2   8  20     40.6793      2.8212     39.5899      0.0000
  -1   8  20     85.3877      1.7199    -82.8853      0.0000
   0   8  20     42.1114      2.7440     42.4015      0.0000
   1   8  20     56.9626      8.3624    -61.9283      0.0000
   2   8  20     43.1217      3.9359    -44.6721      0.0000
   3   8  20     59.8441      2.5537     61.4484      0.0000
   4   8  20     94.6709      2.5595    -95.2221      0.0000
  -7   9  20     64.9369      3.6375    -71.1546      0.0000
  -6   9  20     17.5637      4.8051    -28.0825     -0.0002
  -5   9  20     28.5917      3.8321     27.6533      0.0001
  -4   9  20     65.6403      1.8561    -65.1543     -0.0001
  -2   9  20     41.1520      2.5133     38.4367      0.0000
  -1   9  20     58.4012      1.6909    -58.9787      0.0000
  -5  10  20    121.7229      2.0154    120.1947      0.0001
  -4  10  20     55.5786      2.3804    -54.8946     -0.0001
  -2  10  20     85.3161      1.7578     84.9905      0.0004
  -1  10  20     62.2008      2.1722    -59.4682     -0.0003
   0  10  20     42.1377      2.9666     46.2241      0.0000
   5  10  20     72.0832      5.5817     74.7568      0.0001
 -12  11  20     95.3978     12.2912     70.4511      0.0000
  -4  11  20     66.5451      3.5711     70.2518      0.0001
  -1  11  20     66.5219      2.2513     60.9960      0.0000
   1  11  20     61.2592      2.3092    -65.0130     -0.0001
   2  11  20     87.6145      9.4611    -83.1031      0.0000
   6  11  20     70.1360      7.4381     68.0267      0.0001
 -10  12  20     70.5650      5.0802     69.8233      0.0000
  -8  12  20     63.2716      5.7422    -57.4572      0.0001
  -7  12  20     42.8958      7.5863     46.1056      0.0001
  -5  12  20     94.4093      2.6674    -96.5441      0.0001
  -4  12  20     49.9121      5.6204    -50.7597      0.0001
  -1  12  20     53.3077      2.9856     52.2596      0.0002
   0  12  20     64.7732      2.5526     64.0107      0.0000
   2  12  20     65.7692      3.9365     62.9394      0.0000
  -9  13  20     98.0806      6.3610    102.5656      0.0001
  -6  13  20     58.8906      2.8758     64.7860      0.0000
   1  13  20     37.5466      5.0917     35.3195      0.0000
  -4  14  20     43.1821      5.0378    -49.6454      0.0000
  -3  14  20     54.6277      4.8073    -51.7339      0.0000
   1  14  20     39.4884      4.5052    -43.0631      0.0000
   2  14  20     48.0818      4.0781     53.0892      0.0002
  -6  15  20     35.6199      5.0663    -41.2846      0.0001
  -5  15  20     48.3962      4.5371    -45.7305      0.0000
  -1  15  20     64.3697      2.7314     66.5767      0.0001
  -6  16  20     73.0596      4.4447     72.0378      0.0000
  -3  16  20     64.2295      3.1828     64.9103      0.0000
   0  16  20     36.6285      7.0228     42.4958      0.0000
   2  17  20     68.0279      5.6308      1.8859      0.0004
  -1  18  20     59.6226      5.3190     66.2927      0.0000
   2  18  20     57.9982      7.6764     64.5764      0.0001
   1  19  20     37.9256      6.3809    -41.8944     -0.0001
  -4  23  20     71.0437     12.2238    -68.5683      0.0002
  -3  24  20     56.5439      9.8339    -56.6682      0.0001
 -10   1  21     78.1939      8.3374    -69.0311     -0.0002
  -6   1  21     78.3991      1.6612     78.7490      0.0000
  -5   1  21     68.6547      1.6815    -72.8358     -0.0001
  -2   1  21     23.0402      2.0717    -28.6798     -0.0001
   0   1  21     65.6224      1.3973    -67.0967     -0.0002
   1   1  21     46.0872      3.1858     46.8163      0.0001
   5   1  21     53.5440      6.3153    -29.1674      0.0000
   6   1  21     43.4605      3.9275     51.9964      0.0002
  -9   2  21     90.8838      4.4159    -90.4927      0.0003
   3   2  21     39.3188      4.0311    -46.4963      0.0001
   7   2  21     37.6765      7.5460     46.3927      0.0001
   8   2  21     44.1599      9.3560    -41.8664     -0.0001
  -9   3  21     81.1563      7.0750     50.5945     -0.0001
  -6   3  21     50.7953      2.4647     50.1657      0.0000
  -5   3  21     72.8653      1.6385    -70.1489      0.0001
  -4   3  21     36.4880      3.8419     29.9542      0.0000
  -3   3  21     45.0523      2.9214     46.3717      0.0000
   0   3  21     54.6433      1.8211    -52.1048      0.0000
   1   3  21     77.3675      2.1756     76.4480     -0.0001
   2   3  21     42.8978      4.6556     40.8524      0.0001
   7   3  21     49.4799      7.7176    -46.8781      0.0000
 -12   4  21     91.0503      8.8829     90.4345      0.0001
  -9   4  21     61.2941      6.4463     64.5029      0.0001
  -7   4  21     85.4042      2.3227    -85.9361     -0.0001
  -6   4  21    102.4411      1.8122    102.9070      0.0003
  -4   4  21     21.8815      4.1769     23.2829      0.0000
  -3   4  21     57.7152      1.7784     58.4941      0.0001
  -2   4  21     44.5420      2.7112    -42.7305      0.0000
  -1   4  21     54.4697      2.0240     52.3549      0.0000
   0   4  21     64.6607      1.8759     64.4227      0.0000
   1   4  21     38.9313      2.4776    -42.1473      0.0000
   2   4  21     66.7140      3.7480     65.9103      0.0001
  -4   5  21     50.9023      2.3169    -53.9625      0.0002
  -3   5  21     23.7449      4.2611    -23.3097      0.0001
  -1   5  21     65.0814      2.6643      3.4961      0.0001
   0   5  21     35.9116      2.7592     34.1285      0.0000
   3   5  21     35.6222      5.5617     42.1005      0.0000
   4   5  21     73.2789      3.9794    -66.1087      0.0000
   5   5  21     61.4659      5.4580    -70.3886     -0.0001
   7   5  21     94.5589      4.7250    -98.2858      0.0001
   8   5  21     48.7253      7.3147    -44.2626      0.0000
  -9   6  21     47.0399      8.0005    -38.0065      0.0001
  -7   6  21     53.5994      4.7227     55.4566      0.0001
  -3   6  21     54.4194      1.8605    -54.2504      0.0000
  -2   6  21     60.1652      1.4711    -59.7691      0.0000
  -1   6  21     46.0536      1.9384    -44.6405     -0.0002
   0   6  21     84.1576      1.4145    -83.7714      0.0002
   4   6  21     87.1059      2.8528     89.9121     -0.0003
   8   6  21     51.6862     11.3583    -73.3739      0.0001
  -9   7  21     39.9817      6.9195    -29.6344     -0.0001
  -8   7  21     70.8293      2.8044    -66.9124     -0.0002
  -7   7  21     37.0721      5.7465     27.6166      0.0001
  -3   7  21     62.9489      1.8354     67.4893      0.0000
  -1   7  21     35.3927      2.8130    -34.0239     -0.0002
   0   7  21     51.7379      2.8528    -43.4478     -0.0001
   5   7  21     83.1642      3.7336     88.5533      0.0000
   8   7  21     71.2103     12.6246     84.8609      0.0002
  -3   8  21     42.1452      1.7784    -44.9291      0.0000
  -2   8  21     48.3059      5.6894     42.8034      0.0000
   0   8  21     56.9039      2.5626    -55.8234     -0.0001
  -8   9  21     56.0226      6.0714     54.7259      0.0000
  -4   9  21     46.4079      1.9667    -48.5307      0.0001
  -2   9  21     49.8982      3.0547     43.3504      0.0001
  -1   9  21     49.0153      2.4683    -46.7450      0.0000
   1   9  21     36.5121      5.7458     35.2704     -0.0001
   6   9  21     57.4288      7.4267     60.2752      0.0003
 -10  10  21     66.6469      7.8840    -56.6880      0.0000
  -6  10  21     36.4331      3.8134     40.6226      0.0000
  -4  10  21     64.6904      2.0909     65.6864      0.0000
  -3  10  21     56.2367      3.3677     54.9491      0.0001
  -1  10  21     51.4147      2.5174     51.1813      0.0000
   1  10  21     35.9315      4.9018    -35.9617      0.0000
   5  10  21     61.7192      6.0401     62.5296      0.0001
  -4  11  21     35.7398      7.2227    -33.3354      0.0000
  -3  11  21     38.3838      5.7029     46.3497      0.0000
  -2  11  21     50.3046      2.7560     47.9790      0.0002
  -1  11  21     51.0079      2.9036    -42.6950     -0.0003
   7  11  21     59.2994      7.9419    -59.7799     -0.0004
 -11  12  21     69.2250      9.0313    -60.1530      0.0001
  -8  12  21     90.9434      3.3817    -90.1249      0.0002
  -3  12  21     70.5196      7.2112    -29.7008      0.0001
  -1  12  21     45.2359      5.5050    -40.4584      0.0000
  -4  13  21     61.7929      3.7536     62.7296      0.0000
  -2  13  21     47.8404      2.9206     48.4385      0.0000
  -1  13  21     48.7788      3.9146     48.2831      0.0000
  -7  14  21     50.1221      5.1282     45.1881      0.0000
  -1  14  21     44.7370      7.7025    -36.2448     -0.0001
   2  14  21     48.6415      4.2223    -49.3443      0.0000
  -4  15  21     57.7378      6.1808     58.0386     -0.0001
   0  15  21     70.5532      3.2469    -74.2702      0.0000
   1  15  21     74.4757      2.9011     75.7508     -0.0002
  -6  16  21     40.0831      5.5814     41.7463     -0.0001
  -5  16  21     51.8175      5.1070     46.9207     -0.0001
  -3  16  21     41.1867      6.5001    -51.0169     -0.0004
  -1  16  21     44.3493      4.6906    -42.0793      0.0002
  -5  17  21     72.7431      5.9807    -62.4158      0.0001
   0  17  21    106.6933      2.8770   -110.5395      0.0001
   2  17  21     52.7928      9.8950    -55.8318      0.0000
   1  18  21     52.8329      4.9009    -54.1847      0.0002
   4  18  21     81.0495     11.9230    -55.4875      0.0002
   0  19  21     49.5155      6.1170    -54.9313     -0.0001
   3  21  21     60.7203      9.4998    -65.9675     -0.0003
  -4  22  21     58.5059      9.1969    -53.4004     -0.0001
  -6   0  22     36.5078      4.1965     38.1332      0.0001
  -3   0  22     75.0307      2.7253     77.2740      0.0002
  -1   0  22     32.7270      2.5173     31.3291      0.0001
   1   0  22     49.9915      4.8353    -48.5138     -0.0001
   3   0  22    104.5942      5.7992   -101.1299     -0.0003
   4   0  22     68.7045      3.0729    -70.8065     -0.0002
   8   0  22     62.6633      7.6608     70.0393      0.0003
 -11   1  22     50.4422     10.2758     67.9288      0.0003
  -7   1  22     36.6115      5.5126     35.2848      0.0000
  -5   1  22     35.5405      2.5755    -36.3495     -0.0002
  -4   1  22     33.7509      3.5646    -30.7266      0.0000
  -1   1  22     45.5949      1.7329     47.7359      0.0002
   0   1  22     43.6830      5.2283     31.0399      0.0001
   1   1  22     57.1991      2.0527     57.8768      0.0002
   3   1  22     79.9885      3.0838    -74.7459     -0.0004
  -9   2  22     64.2375      6.9015     51.4340      0.0006
  -5   2  22     57.8515      1.8400    -55.5489      0.0000
  -4   2  22     42.8879      2.5355    -39.5218      0.0000
  -2   2  22     55.3571      2.2708     47.2376      0.0001
   3   2  22     68.0790      3.9160    -64.6009      0.0001
   5   2  22     42.3946      4.8996     46.1528      0.0001
  -9   3  22     76.5785      6.7348     62.4264     -0.0001
  -8   3  22     39.3102      6.0884    -24.7737     -0.0001
  -4   3  22     55.8917      2.2255     52.8391     -0.0001
  -2   3  22     62.9947      2.4273    -56.3890      0.0000
   0   3  22    122.8546      1.5924   -117.1485     -0.0004
   5   3  22     45.3507      6.7708    -51.7688      0.0000
   9   3  22     45.1275     10.4414     58.5652      0.0002
  -7   4  22     57.4526      3.4570    -54.6573      0.0002
  -6   4  22     35.5076      4.6412    -27.7514      0.0001
  -5   4  22     41.0864      2.9007    -38.7451      0.0000
  -3   4  22     49.1061      1.6934     47.4999      0.0000
  -2   4  22     49.5185      1.9442    -48.5127     -0.0001
   0   4  22     47.7556      2.4548     49.3842     -0.0001
   1   4  22     29.9853      5.2306     27.9919      0.0001
   2   4  22     72.0575      2.5939     70.3488     -0.0001
  -7   5  22     54.1992      3.1917     54.2371     -0.0003
  -5   5  22     75.8041      2.1026    -71.7252      0.0001
  -3   5  22     40.8217      1.8851    -43.2492      0.0001
  -2   5  22     49.9177      2.2770    -47.7870     -0.0001
  -1   5  22     51.0557      1.9885     52.2735      0.0000
   0   5  22     41.3509      1.9063    -38.5824      0.0000
   1   5  22     63.6862      2.2636     64.5861      0.0000
   3   5  22     58.8690      2.9718    -59.7183     -0.0002
   4   5  22     38.4764      5.8643     46.1913      0.0000
   5   5  22     62.6974      5.0087    -62.5696      0.0000
   8   5  22     92.4739      6.7024    -75.4762     -0.0001
 -10   6  22     79.4170      4.2237     74.5759     -0.0003
  -5   6  22     96.9980      2.4293    -99.1294     -0.0004
  -3   6  22     35.0320      5.1875     28.5345      0.0000
  -2   6  22     36.7917      2.9152    -40.6889      0.0000
   1   6  22     46.7868      5.1808    -41.4801      0.0002
   2   6  22     80.7929      2.6450     80.7156      0.0000
   3   6  22     58.0484      3.2575    -59.8927     -0.0001
   5   6  22     59.0343      6.5987     62.0511      0.0000
  -9   7  22     66.6194      7.4275     59.7435      0.0002
  -4   7  22     54.6532      3.6310     50.2401      0.0001
  -1   7  22     84.2624      1.8329     82.6725      0.0002
   0   7  22     74.4465      1.7154    -74.2139      0.0002
   1   7  22     72.1712      2.0581     71.0797     -0.0001
   2   7  22     85.2820      2.7432     85.8380     -0.0001
   4   7  22     81.2056      4.0000     86.5472      0.0004
 -10   8  22     62.6047      9.4328     53.2661      0.0001
  -9   8  22     65.0716      3.8354    -66.9927      0.0000
  -8   8  22     76.4163      4.9319     76.1102      0.0001
  -5   8  22     91.6487      2.4604     99.4232      0.0002
  -3   8  22     38.7358      3.3949     42.4304      0.0001
  -1   8  22     76.4624      1.8113    -72.9300     -0.0002
   3   8  22     79.4520      2.4893    -80.2365     -0.0001
 -11   9  22     80.0772      9.9304    -69.0368      0.0002
  -7   9  22     54.3771      4.3710     52.0909     -0.0001
  -3   9  22     88.2215      1.7678    -93.5275      0.0003
  -2   9  22     36.1310      4.1863    -40.2425      0.0000
  -1   9  22     44.9998      2.5840     47.4177     -0.0003
   0   9  22     34.0963      3.2082    -35.4870      0.0001
   3   9  22     46.0253      8.0041    -38.8835     -0.0001
  -9  10  22     80.9844      4.0039    -85.8250      0.0002
  -8  10  22     45.1270      6.7744     59.2342      0.0000
  -5  10  22     47.6539      3.0915     51.8973     -0.0001
  -4  10  22     38.2786      7.1191    -59.2556      0.0000
  -3  10  22     86.2378      3.4471     84.4948     -0.0005
  -2  10  22     57.4118      1.9131     56.2660      0.0002
  -1  10  22     62.5385      1.9773    -60.3973     -0.0005
   0  10  22     43.1696      2.4332     43.2782     -0.0001
   1  10  22     47.8345      8.1005    -26.3075      0.0002
   2  10  22     47.3329      6.1994    -52.0075      0.0000
 -10  11  22     99.4132      7.0626     89.5128      0.0002
  -4  11  22     54.1148      4.2724    -54.8892     -0.0001
  -2  11  22     61.3750      2.5231     56.8853      0.0001
  -1  11  22     51.7363      4.1962    -49.6356     -0.0001
   0  11  22     28.0525      8.9647     22.0694      0.0000
   1  11  22     55.3245      3.1763     56.4203      0.0001
   2  11  22     29.7724      6.8829    -42.4345      0.0000
   5  11  22     71.6526      7.2333    -65.2046      0.0001
 -10  12  22     64.5191      4.9463     77.9610      0.0002
  -7  12  22     53.2122      4.1083     56.4652      0.0001
  -3  12  22     71.0883      3.5889    -75.1272      0.0001
  -2  12  22     42.2242      5.5911    -37.3706      0.0000
   1  12  22     69.0718      3.1931     64.9743      0.0002
   2  12  22     96.3399      2.8053     92.5094      0.0000
  -7  13  22     32.7354      5.2391     38.5601      0.0000
  -5  13  22     35.4963      4.5603     36.7259      0.0000
   0  13  22     43.7287      6.2930     43.9459      0.0000
   1  13  22     40.3474      7.0381    -34.5431      0.0001
   2  13  22     62.1098      4.2409     66.6390      0.0003
  -7  14  22     50.1815      5.3875     41.5498      0.0000
  -1  14  22     53.3000      6.6177    -58.9846     -0.0002
   2  14  22     37.8544      7.6317    -43.1413      0.0001
  -4  15  22     71.0966      4.3343    -69.7219      0.0000
  -1  15  22     66.4338      3.5837    -62.3711     -0.0005
  -5  16  22     74.5689      3.3372     81.1106     -0.0002
  -2  16  22     54.4409      4.7489     45.9280      0.0001
  -1  16  22     66.2748      3.5867    -67.2345      0.0001
  -4  18  22     43.7017      5.8060     45.5546     -0.0002
  -3  19  22     48.9175      6.6467     45.5847     -0.0001
  -6  23  22     88.8251      9.4670     86.6745     -0.0002
  -8   1  23     43.3496      5.3094    -41.9278     -0.0002
  -7   1  23     64.9780      2.8415     64.4313      0.0004
  -5   1  23     30.4007      4.1877     32.3752      0.0001
  -4   1  23     52.8057      5.0503     47.0950      0.0002
  -2   1  23     41.8129      2.2748     42.3072      0.0003
  -1   1  23     64.6424      1.6531    -63.1433      0.0000
   2   1  23     49.6207      5.2988    -52.4239     -0.0003
   5   1  23     88.9942      2.6227     94.2332      0.0000
   8   1  23     78.1720      9.0885     73.8812      0.0006
  -8   2  23     56.1775      5.9741    -56.1455     -0.0002
  -4   2  23     31.1217      4.0453     26.7116      0.0000
   1   2  23     56.4916      2.6678     55.2646      0.0003
   5   2  23     48.6476      6.6332    -50.7152      0.0001
  -6   3  23     33.5475      6.3869    -37.9640     -0.0002
  -3   3  23     44.4514      3.0180    -47.3665     -0.0001
  -2   3  23     30.3092      3.6454     29.9487      0.0000
  -1   3  23     35.9665      5.9001    -32.1685      0.0001
   0   3  23     45.7353      2.5141    -43.2819     -0.0001
   2   3  23     63.3160      3.1829    -62.9531     -0.0002
  -5   4  23     66.9605      2.0858    -67.0856     -0.0002
  -2   4  23     50.5717      3.3186     -6.1804     -0.0001
  -1   4  23     56.3350      2.2779     56.8175     -0.0001
   0   4  23     46.7237      4.1163     40.7734      0.0000
  -7   5  23     99.8198      3.3766     99.6692      0.0000
  -6   5  23     71.5264      2.6372     67.8417      0.0000
  -5   5  23     45.7874      3.1992    -51.4831     -0.0001
  -4   5  23     29.2749      5.4713     31.3700      0.0000
  -3   5  23     57.1380      2.3989     60.7296      0.0000
  -2   5  23     51.3908      2.5764    -44.2030      0.0000
  -1   5  23     47.2677      2.4389    -51.0335      0.0000
   7   5  23     92.7395      4.4512    -91.2852      0.0001
  -3   6  23     28.0137      3.8723    -28.8078     -0.0001
  -1   6  23     78.8495      1.9487    -79.9975      0.0001
   0   6  23     94.0747      2.7124    -91.9849      0.0000
   2   6  23     64.8253      3.1866    -69.2717     -0.0002
 -10   7  23     60.9363      7.2008    -61.3144     -0.0002
  -4   7  23     36.8889      4.0458     28.2028      0.0000
  -1   7  23     60.2050      2.6406     62.2384      0.0000
 -10   8  23     68.8554      4.4459     70.6753      0.0002
  -6   8  23     98.7172      3.4501   -107.0424     -0.0001
  -4   8  23     34.1497      4.4108     34.5295      0.0000
  -3   8  23     72.3295      2.2908    -68.5314     -0.0001
  -2   8  23     38.9742      2.9796     38.6886      0.0001
  -1   8  23     56.1276      3.9459     50.2831      0.0001
   0   8  23     49.2542      2.5565    -46.5432      0.0000
   3   8  23     50.5705      5.6900    -48.4820     -0.0001
 -13   9  23     79.9950     12.2694    -58.5660     -0.0001
 -10   9  23     65.1222      8.8867    -65.2951     -0.0003
  -8   9  23     57.0835      5.6637    -60.7945      0.0002
  -5   9  23     83.6682      3.3504    -88.1114      0.0002
  -1   9  23     67.1643      8.5321     14.5716      0.0000
   0   9  23     40.2122      3.5679    -46.6120     -0.0002
   4   9  23     84.3179      3.4032     78.9687      0.0002
  -7  10  23     65.8062      4.1924    -64.3897     -0.0002
  -5  10  23     32.3859      4.1394     27.8588      0.0002
  -3  10  23    109.5032      1.7226    105.1031      0.0003
  -2  10  23     55.1377      2.3174     56.1070     -0.0001
   0  10  23     60.0448      2.7909     58.2335      0.0002
  -6  11  23     39.7226      5.3176     36.7922      0.0001
   1  11  23     60.4835      3.6063     60.8864      0.0000
  -7  12  23     42.3471      5.1419    -39.9362     -0.0001
  -6  12  23     45.7964      4.1642    -38.3530     -0.0001
  -5  12  23     49.7895      9.1334     26.2632      0.0001
  -4  12  23     56.0259      4.9837    -63.4367     -0.0002
  -3  12  23     53.1180      3.2855     59.1377      0.0002
  -2  12  23     33.7807      6.3131     28.2501      0.0000
   0  12  23     55.7743      3.4031     58.6775      0.0000
   1  12  23     58.3651      5.9442    -47.3819      0.0000
  -5  13  23     53.7238      3.4839    -60.8403     -0.0002
  -5  14  23     62.6141      3.9782     64.1366      0.0001
  -7  15  23     58.5554      4.9806     64.6776      0.0001
  -1  15  23     43.5526      5.0495    -42.9424     -0.0002
   0  15  23     51.4922      6.5912     36.6414      0.0001
  -4  16  23     59.0020      8.7027    -47.5536     -0.0001
  -3  16  23     52.5002      5.0789     47.5274     -0.0001
   1  16  23     54.6755      5.6095    -55.3402     -0.0002
  -6  17  23     67.1828      4.8436    -77.6839     -0.0001
  -2  17  23     87.3503      3.6157     98.3540      0.0004
  -1  19  23     56.4394      7.3531    -61.1109     -0.0002
   0  19  23     70.2924      5.8267     67.3380      0.0002
  -2  20  23     58.7923      7.5947     66.3775      0.0000
  -7   0  24     92.6607      2.7022     89.7589      0.0000
  -6   0  24     51.9392      2.6833    -50.8046      0.0000
  -5   0  24     39.5626      4.9484    -42.3818      0.0000
  -3   0  24     37.7496      3.9040     39.1592      0.0000
   1   0  24     39.2917      5.8566    -42.4310      0.0000
   3   0  24    101.9605      4.9777    -95.8330      0.0000
   6   0  24     67.5746      6.8907    -72.4332      0.0000
  -9   1  24     46.7456      6.1796     58.3764      0.0000
  -7   1  24     59.5884      2.6237    -58.1600      0.0000
  -1   1  24     42.0219      3.0735    -40.7242      0.0001
   3   1  24     47.1667      7.1188     60.4364      0.0000
   7   1  24     90.1991     10.4327    -55.1653      0.0000
  -9   2  24     83.6393      3.8651    -82.6847     -0.0005
  -8   2  24    136.8776      2.8655    140.6052      0.0009
  -6   2  24     45.4993      3.3607    -39.9077     -0.0003
  -5   2  24    106.2029      2.2179    107.8228      0.0007
  -4   2  24     44.6053      4.1097    -42.5726     -0.0001
  -1   2  24     75.8492      1.9952    -72.3454     -0.0004
   0   2  24     42.5022      2.7298     44.5101      0.0000
   1   2  24     27.7105      6.1139     34.3458      0.0003
   3   2  24     57.7832      4.3134     54.1796      0.0003
  -9   3  24     69.5478      4.4219    -67.3650     -0.0003
  -6   3  24     43.1177      5.2807    -35.1657     -0.0001
  -3   3  24     27.0123      3.7468    -21.9295     -0.0001
  -1   3  24     66.7949      2.1333    -62.8968      0.0001
   0   3  24     37.5991      3.4422     36.4257     -0.0002
   2   3  24     56.9774      4.5666    -56.0638      0.0001
  -4   4  24     62.4083      2.5606    -60.4830      0.0000
   1   4  24     70.3974      3.0485     70.5878      0.0002
   4   4  24     96.5011      7.0505    103.0040      0.0004
  -6   5  24     33.9166      7.2853     33.8310      0.0000
  -5   5  24     53.0375      3.1596     52.1521      0.0000
  -2   5  24     60.8546      2.3849     60.2726     -0.0001
  -1   5  24     75.8327      2.1226    -74.1733      0.0000
   3   5  24     71.4533      8.1816     74.4169      0.0000
   7   5  24     66.7490      6.7685    -75.0409      0.0001
  -5   6  24    108.9654      2.9544   -106.8448      0.0000
  -4   6  24     55.9600      3.7968     48.5633      0.0000
  -2   6  24     92.1422      2.0322    -89.2689      0.0000
   0   6  24     34.6957      4.4968    -34.1247      0.0000
   2   6  24     57.4340      3.2867     55.8037      0.0000
   3   6  24     50.9098      4.3623    -50.5075      0.0000
 -10   7  24     91.2146      5.4404    -74.9130     -0.0002
  -6   7  24     49.7597      5.4051     54.3562      0.0001
  -5   7  24     31.8570      4.8162     35.8683      0.0000
  -4   7  24     33.6336      5.2459     29.1994      0.0001
   0   7  24     37.8607      4.0755     39.8716      0.0002
   5   7  24     89.9646      4.2823     90.5988      0.0003
 -10   8  24     72.2981      4.2738    -68.4846     -0.0001
  -6   8  24     66.1396      4.7045     76.2854      0.0001
  -4   8  24     57.3121      4.3278     58.7073      0.0000
  -3   8  24     69.2019      2.3904     65.5719      0.0002
  -1   8  24     46.0401      4.0263     37.1783      0.0000
   2   8  24     62.3570      4.1709    -58.4455     -0.0001
   4   8  24     53.7688      7.1833     56.1221      0.0000
 -14   9  24     90.3077     14.1688     72.0909      0.0000
  -9   9  24     64.9809      6.8604    -56.8754      0.0001
  -5   9  24     52.2949      4.8105      6.4351     -0.0001
  -3   9  24     37.0033      4.5534     36.2169      0.0000
  -1   9  24     38.9705      5.5325    -38.6119      0.0000
  -5  10  24     60.5931      2.9926    -62.9141     -0.0003
  -1  10  24     45.3552      3.3057     41.4346      0.0002
   1  10  24     55.3421      3.3943     55.7145      0.0002
   3  10  24    105.4944      3.6186   -104.9521     -0.0004
   5  10  24     50.5379      8.6335    -44.2037      0.0000
  -7  11  24     35.2134      5.4842    -40.4338      0.0000
  -6  11  24     67.5530      3.7769     66.5456      0.0001
  -4  11  24     81.6249      8.4087    -69.4040     -0.0002
  -2  11  24     46.7440      2.5804    -45.2684     -0.0003
   0  11  24     70.6958      6.3318     24.1252     -0.0001
  -5  12  24     89.4023      2.6280    -89.7870      0.0000
  -2  12  24     80.5692      2.9247    -75.8223      0.0000
   0  12  24     44.9490      6.4871    -37.1472      0.0000
  -3  13  24     54.2152      3.7981     56.2878      0.0001
  -5  14  24     42.6485      5.8702    -46.7888     -0.0001
  -3  14  24     61.0409      3.9332     63.6082      0.0001
   2  14  24     58.3294      5.7905     49.9811      0.0001
  -6  15  24     56.0908      5.7860     59.1428      0.0000
   0  15  24     67.5090      6.5312    -61.2278      0.0000
  -9  16  24     54.5861      8.3411    -61.5985     -0.0001
  -6  16  24     49.4234      6.3504    -46.9341     -0.0002
  -3  16  24     64.7740      5.5263     66.6102      0.0002
   1  16  24     68.3032      5.0995    -69.0395      0.0000
  -3  18  24     62.2315      4.3692     71.2421      0.0000
   4  18  24     47.1399     12.7079    -27.7621      0.0000
  -2  19  24     55.6080      7.7050     36.8742      0.0001
   0  20  24     44.6149     13.4079     53.0387     -0.0001
  -3  21  24     57.1504      8.5798    -65.8343      0.0000
   1  21  24     42.0104      9.4428     45.8489      0.0001
  -2  23  24     78.0796     10.8275     68.4226      0.0000
  -9   1  25     63.1989      6.4644    -67.8322      0.0000
  -7   1  25     44.6237      3.4948    -42.8134      0.0001
  -6   1  25     59.2656      2.6013    -56.0390      0.0000
  -3   1  25     37.3989      3.4954     32.0339      0.0000
  -2   1  25     52.4694      2.5130     51.8908      0.0001
   0   1  25    108.5254      1.7703    108.0081      0.0002
  -7   2  25     54.0527      6.0749     52.6896      0.0000
  -1   2  25     54.7139      2.6868     48.8679      0.0000
   0   2  25     49.5721      2.9820     48.7498      0.0000
  -8   3  25     65.3267      3.0376     66.8158      0.0003
  -6   3  25     54.9198      3.8719    -57.0115     -0.0003
  -5   3  25     35.8157      4.9959    -40.8709     -0.0004
  -2   3  25     39.5012      2.7491    -43.1139     -0.0003
  -1   3  25     87.3712      2.0992    -78.6712     -0.0002
   0   3  25     48.7821      2.7204     46.8785      0.0003
   6   3  25     66.4828      6.8482    -76.9628     -0.0004
  -8   4  25     38.2249      7.9863     25.0306      0.0001
  -5   4  25     47.2570      3.2187     45.9016      0.0000
  -4   4  25    110.8430      1.9211   -111.1004      0.0000
  -3   4  25     47.5770      4.1148     37.5362      0.0000
  -1   4  25    113.5540      2.0230   -109.1645      0.0002
   0   4  25     80.4389      2.8010     72.5076      0.0000
   3   4  25     49.0787      6.7478     70.1310      0.0000
   5   4  25     64.4872      7.9609     53.2274      0.0000
  -5   5  25     52.4530      3.8362     55.8968      0.0001
  -4   5  25     44.8737      3.9140     35.1648      0.0000
  -2   5  25     29.5818      4.3649     33.8990      0.0000
  -1   5  25     50.4018      2.8970    -52.2354     -0.0001
   8   5  25     51.2002      8.8003     45.4364      0.0000
   1   6  25     79.3599      2.9856    -81.3566     -0.0001
   4   6  25     87.3457      3.8534    -91.3753      0.0000
   5   6  25     81.3830      9.5146     61.5946      0.0000
   8   6  25     71.0942      8.9032     67.6432      0.0001
  -5   7  25     62.1022      3.8847    -65.5602     -0.0001
  -3   7  25     55.7987      4.0402     46.5311      0.0000
   0   7  25     89.6857      2.1789     87.9919      0.0002
   3   7  25     77.8408      4.6765     78.5748      0.0000
 -10   8  25     63.9736     10.5148     50.7640      0.0001
  -7   8  25     74.1330      6.1212     66.3935      0.0002
  -6   8  25     45.8796      6.4922     15.8528      0.0000
  -1   8  25     61.7978      3.4740    -52.6992     -0.0002
   0   8  25     47.8811      6.1668    -37.2195     -0.0002
  -8   9  25     67.4475      4.5752    -70.0259      0.0001
  -6   9  25     49.2529      5.7977    -56.2670      0.0000
  -4   9  25     53.7585      4.0844     53.9867      0.0000
  -3   9  25     54.1317      3.1668    -48.1722      0.0000
  -2   9  25     34.0607      4.9717     35.3677     -0.0001
   3   9  25     60.9103      6.5495    -53.2474      0.0001
  -6  10  25     41.0338      3.6603     40.7797      0.0000
  -5  10  25     65.5268      8.6579    -59.8158      0.0000
  -1  10  25     61.3347      3.1064     65.1125      0.0000
   0  10  25     43.4772      5.3950     48.4569      0.0001
  -7  11  25     51.7097      5.2692     58.6249      0.0002
  -1  11  25     43.5310      4.4087    -34.9368     -0.0001
  -9  12  25     51.5375      4.6303     58.5040      0.0000
  -6  12  25     67.5466      3.9372     74.3964      0.0001
  -5  12  25     45.1020      4.8579    -40.9683      0.0000
  -2  12  25     44.6858      6.5137    -29.9789      0.0000
   1  12  25     45.2501      4.1764     46.8601      0.0001
  -2  13  25     76.8615      3.5279    -80.9936     -0.0001
  -1  13  25     57.6772      5.9861    -57.7458      0.0000
  -3  14  25     43.0037      6.2292    -44.1629     -0.0001
   0  14  25     64.1192     11.4246    -75.1919     -0.0002
   1  14  25     47.5159      7.5147     35.1709      0.0000
  -6  15  25     30.8148      7.3695    -31.7058     -0.0001
  -8  16  25     56.9090      7.5903    -54.3817      0.0000
  -5  16  25     71.5428     12.3880    -54.2932      0.0000
   0  17  25     91.5938      5.0002     89.3643      0.0004
   1  18  25     40.7292     11.7876     55.0830      0.0000
 -12   0  26     50.4100     12.4846     78.4806      0.0001
  -9   0  26     91.6051      5.9516     99.1301      0.0002
  -7   0  26     65.0309      2.9293    -64.4374     -0.0001
  -6   0  26     43.7471      4.3076     38.5098      0.0001
  -2   0  26    136.8892      2.7414   -132.1819     -0.0002
  -1   0  26     65.1220      3.2861     61.0342      0.0001
   0   0  26     96.4675      2.7463    -97.6619     -0.0001
   1   0  26     41.6816      7.5341    -30.5499     -0.0001
   6   0  26     80.8558      7.0688    -73.6121     -0.0001
  -6   1  26     54.2178      5.7464    -42.1473      0.0000
  -3   1  26     71.0824      1.9944    -70.3663     -0.0001
  -2   1  26     86.2514      2.1292    -81.3235     -0.0004
  -1   1  26     50.1482      7.5376    -40.4441     -0.0001
   2   1  26     41.4749      6.1187     45.5105      0.0001
  -6   2  26     63.2658      2.8137     59.1229      0.0000
  -5   2  26     64.2203      2.6264    -66.9668     -0.0002
  -4   2  26     70.9791      2.9127     69.0801      0.0000
  -3   2  26     66.8300      2.5602     55.1813      0.0002
  -2   2  26     54.9574      3.7720    -47.9549      0.0000
  -1   2  26     59.8421      3.4842     51.6372      0.0000
 -10   3  26     91.4678      5.0208     89.0034     -0.0006
  -7   3  26     73.1752      3.6677    -71.8330      0.0002
  -6   3  26     65.2844      2.8137    -61.9536      0.0004
  -4   3  26     93.8217      4.3698    -91.9379      0.0006
   0   3  26     50.0190      7.6889     31.6120      0.0000
  -5   4  26     50.7261      2.8947     49.9883      0.0001
  -4   4  26     61.6243      2.7861     67.6511     -0.0001
  -2   4  26     30.6932      6.2862    -29.2978     -0.0001
   0   4  26     39.1712      4.4217    -39.1015      0.0000
   1   4  26     61.2165      3.8410     53.6821      0.0001
   3   4  26     66.7166      6.7495     59.6232      0.0001
  -7   5  26     38.2723      5.1530     37.4732      0.0001
  -5   5  26     58.4737      3.9652     58.6543      0.0001
  -4   5  26     54.4690      2.8006     49.1079      0.0000
  -5   6  26     45.7670      3.8001    -45.4711     -0.0001
  -4   6  26     46.7185      3.4685     41.5578      0.0001
  -2   6  26     68.6209      4.1084    -61.5582     -0.0001
  -3   7  26     44.2987      3.9409     44.4729      0.0000
  -2   7  26     47.6676      7.6664     28.4702      0.0000
   1   7  26     61.9091      3.7420    -61.5287      0.0000
   2   8  26     62.8671      3.6816    -62.5521      0.0000
  -6   9  26     45.1882      6.2321    -48.9781     -0.0002
  -5  10  26     44.6553      4.2647     50.3048      0.0001
  -3  10  26     85.3489      2.5320    -90.9430      0.0000
   1  10  26     56.3686      7.1071     48.5990      0.0001
   2  10  26     76.2258      4.7712    -68.8848     -0.0001
  -7  11  26     45.9883      5.9362     42.7816      0.0000
  -6  11  26     68.3016      3.8393    -62.1913      0.0000
  -5  11  26     53.6894      4.0523    -55.2159      0.0000
  -3  11  26     40.9669      3.6751    -40.8792      0.0000
   0  11  26     50.6586      6.3181    -51.4320      0.0000
   1  11  26     51.9999      5.8304     54.1920      0.0000
   4  11  26     63.9252      5.6317     66.7965      0.0002
  -2  12  26     34.7845      4.5783    -28.4712      0.0000
  -9  13  26     60.6766      7.0668     52.5206      0.0000
  -8  13  26     62.4861      4.6683    -67.8040      0.0000
  -8  14  26     71.5577      4.8876     84.3691      0.0000
  -3  14  26     47.9576      5.2783    -47.1163      0.0000
   1  14  26     58.0854      5.3989     54.1919      0.0003
  -7  15  26     58.6959      5.9992     60.2999      0.0001
  -4  15  26    116.1937      4.5095    118.7047      0.0001
  -1  15  26     59.6445     10.9116     41.1201      0.0000
  -2  18  26     60.7625     10.0132    -48.8604      0.0002
  -1  18  26     65.1708      7.3343     71.9651     -0.0001
  -4  19  26     66.6023     11.3566    -68.5805     -0.0001
  -5   1  27     55.6410      4.2800    -47.5856      0.0000
  -3   1  27     42.2880      5.1249    -33.4456     -0.0001
  -1   1  27     89.1680      2.0783     86.4520      0.0004
   4   1  27     92.4555      7.2124     77.8032      0.0001
  -7   2  27     80.6816      5.5367     70.1177      0.0001
  -4   2  27     67.0796      5.9135     57.9224      0.0001
  -1   2  27     49.2373      4.0511     53.8151      0.0001
   1   2  27     68.8863      3.5739     66.9733     -0.0001
   4   2  27     54.7069      8.9358     67.3798      0.0002
   6   2  27     53.8062      8.0307    -50.5678     -0.0001
  -7   3  27     71.3427      4.5313     73.6953      0.0000
  -3   3  27     62.9002      2.3759    -61.1522      0.0001
  -2   3  27     94.5930      2.2431    -89.6118     -0.0005
   0   3  27     63.1480      2.5679    -65.7920      0.0000
   3   3  27     74.9218      8.7738    -59.7231     -0.0001
   4   3  27     66.6397      6.1326     63.4409      0.0000
   6   3  27     73.6881      8.0133    -81.6882     -0.0003
 -10   4  27     61.3732      8.7918    -85.7409     -0.0001
  -7   4  27     65.1422      3.0744    -64.7701      0.0002
   1   4  27     54.0935      5.6189    -50.7629      0.0000
  -8   5  27     62.7957      4.4786     67.1155      0.0002
  -6   5  27     58.5196      6.2604    -46.5251     -0.0001
  -2   5  27     40.0558      4.6049    -41.0069     -0.0001
   1   5  27     86.2307      2.7029    -88.1774     -0.0002
  -9   6  27     97.1149      8.5543    -82.9615     -0.0003
   1   6  27     49.9415      4.5392     60.2404      0.0002
   4   6  27     83.3709      7.9328     85.5503      0.0002
 -11   7  27     79.2513     10.0272    -91.1234     -0.0002
  -5   7  27     43.2236      7.0181     56.3693      0.0001
   0   7  27     56.4596      4.4071     58.9604      0.0001
   2   7  27     54.6548      7.2482     50.0225      0.0001
  -7   8  27     51.4289      7.1105     22.5300      0.0003
  -4   8  27     71.6690      3.0915     74.3624      0.0000
   0   8  27     58.0394      4.6806    -50.7573      0.0000
  -6   9  27     68.1316      5.3693    -82.2196      0.0000
  -3   9  27     43.4983      6.7399     32.7490      0.0000
  -2   9  27     50.9430      4.0276     47.0144      0.0000
  -1   9  27     51.4536      5.5444     32.6839     -0.0002
   0   9  27     87.5227      2.8157     85.6285     -0.0003
  -1  10  27     72.7667      3.8856    -73.3925     -0.0001
  -9  11  27     56.0298      7.2191    -67.0528     -0.0001
  -4  11  27     70.5707      4.4074    -74.2490      0.0000
  -1  11  27     47.3845      3.7285    -47.2843     -0.0001
   0  11  27     50.8976      4.6479     54.3956      0.0000
  -5  12  27     49.9557      3.7736     48.5702      0.0000
  -2  12  27     43.6851      4.2403     45.4494      0.0001
  -8  13  27     64.7981      5.2414     73.7401      0.0001
  -1  13  27     56.1708      8.1071    -41.4662     -0.0003
   1  13  27     94.2616      4.2306    -89.9654     -0.0003
   2  13  27     59.9328      8.7920    -49.5469     -0.0001
  -9  14  27     47.9808      8.5071    -42.4027      0.0000
  -8  14  27     69.4375      9.9062    -65.3146      0.0000
  -7  15  27     61.9717      6.1207    -63.0210      0.0002
   0  15  27     50.0320     10.9360     40.4559      0.0002
  -3  18  27     52.9328      9.4922     59.0331      0.0001
  -2  20  27     66.5423      8.5524    -62.0205     -0.0002
   0  21  27     50.7088      9.8618    -46.6910      0.0000
  -9   0  28     93.4355      5.8954     92.3017      0.0003
   0   0  28     76.8653      3.6032     64.9766      0.0002
   2   0  28     72.1970      5.1045    -59.1883     -0.0001
  -7   1  28     43.7782      4.1929    -46.7381     -0.0001
  -4   1  28     36.8038      6.2475    -41.5502      0.0000
  -1   1  28     44.6892      6.7111    -44.4212     -0.0001
  -7   2  28     52.0922      7.6842    -61.8308     -0.0002
  -6   2  28    105.0155      3.2969    -99.3363     -0.0002
  -3   2  28    121.7218      3.1862   -108.5386     -0.0004
  -2   2  28     94.1724      3.1174     90.4275      0.0004
  -3   3  28     77.1455      3.6261    -71.5795      0.0000
  -2   3  28     95.8568      2.7197    -94.4208      0.0006
   1   3  28     54.1478      4.5765     55.5878      0.0001
   2   3  28     67.1681      6.6489     63.0783     -0.0005
  -7   4  28     58.3456      3.4526     47.1700      0.0000
  -6   4  28     34.6461      4.2921    -30.0772      0.0004
  -4   4  28     50.5860      5.7655     56.4497      0.0000
  -2   4  28     52.7233      6.4526     51.6348     -0.0004
  -9   5  28     65.0763      7.1458     60.3819      0.0000
  -6   5  28     75.6354      3.4054     74.9974     -0.0003
  -2   5  28     46.1092      5.2433     32.2043      0.0002
   4   5  28     65.6784      7.0686     67.4671     -0.0003
  -6   6  28     40.4642      6.6809     23.4852      0.0002
  -4   6  28     52.7492      2.7920     51.1428      0.0002
  -6   7  28     54.2520      6.2002     50.1339      0.0001
  -6   8  28     77.3457      6.3919    -69.8919     -0.0001
  -4   8  28     68.5977      3.0256    -67.0612     -0.0005
  -3   8  28     68.7729      3.6515    -70.8826     -0.0001
 -11   9  28     41.1101      8.5612    -34.8388     -0.0001
  -4   9  28     30.6581      6.0126    -30.6271     -0.0001
 -14  11  28     79.6903     13.6436     10.8255      0.0001
  -9  11  28     48.8551      7.4114    -48.3489      0.0000
  -4  11  28     80.7136      4.3187    -79.8238     -0.0001
  -1  11  28     76.7424      4.2948    -78.8841     -0.0001
   0  13  28     68.4599      4.1179     67.0310      0.0000
   1  13  28     56.3793      8.4938    -41.6474      0.0001
  -1  14  28     51.2161      7.4612    -53.1920     -0.0005
   3  14  28     80.2644      9.5820     78.0107      0.0001
  -2  15  28     57.1828      7.1216     53.5857      0.0001
  -3  16  28     51.9028      9.6438    -58.9479     -0.0003
  -6  19  28     59.9432     12.7037     -5.3333      0.0000
  -7   1  29     42.2916      6.2270    -43.3234     -0.0003
  -4   1  29     47.1473      6.5132    -49.4520      0.0000
   0   1  29     68.2129      6.5109     51.8376      0.0000
   3   1  29     69.7626      6.6316     79.0966      0.0001
  -9   2  29    102.2079      6.9211     94.7983      0.0006
  -7   2  29     61.2474      4.3263     60.2512      0.0004
  -6   2  29     68.8467      5.9969     66.5096      0.0003
  -5   3  29    105.6282      3.6449    106.3643      0.0000
   1   3  29     69.0794      5.6852    -61.6348     -0.0002
 -11   4  29     97.9408     10.4581     94.7676     -0.0003
 -12   5  29     57.3993     10.4477    -27.8044      0.0000
  -8   5  29     94.5811      5.6364    -16.1314      0.0000
  -7   5  29     68.5658      3.7140    -68.1316      0.0000
  -4   5  29     32.8939      6.2558    -31.9681      0.0000
  -2   5  29     75.7883      4.0954    -72.4994      0.0001
   1   5  29     45.2416      7.8439    -38.8064      0.0001
  -9   6  29     45.0440      8.1807     62.2316      0.0000
  -7   6  29     83.4924      3.8773    -82.8025      0.0002
  -7   7  29     71.8093      5.4659    -79.9078      0.0000
  -1   7  29     77.7911      3.2247     72.3258      0.0000
  -5   8  29     99.1504      4.3555    -98.5908     -0.0001
  -4   8  29     60.7518      4.3424     51.0542      0.0001
  -1   8  29     72.9818      3.0654     77.4610      0.0003
  -6   9  29     70.4516      6.0498     74.1128      0.0000
  -5   9  29     39.2443      8.2874    -44.2785     -0.0001
  -4   9  29     54.3580      7.7419     47.1084      0.0001
  -2   9  29     67.1802      9.3613    -56.2516     -0.0001
  -1   9  29    109.5343      3.4446    110.3423      0.0002
   1   9  29     64.7376      8.4596     58.8596      0.0002
   2   9  29     95.2692      4.6126    100.4642      0.0004
  -4  10  29     43.8728      5.6040    -40.2040     -0.0002
  -2  10  29     52.9009      7.0536    -36.8227      0.0002
   0  11  29     68.8979      4.4597    -66.2403     -0.0003
 -12  12  29     62.1612     10.8061    -23.7851     -0.0001
  -9  14  29     56.2879      6.2232    -67.3343     -0.0003
  -6  14  29     60.7169      7.0274    -60.4400     -0.0001
  -1  15  29     58.5634      9.2832     70.4119      0.0000
  -3  17  29     63.7661      7.8536    -61.1707      0.0001
  -9   0  30     45.4629      6.9917     42.1503      0.0000
  -7   0  30     61.4496      6.7224    -59.0318      0.0000
  -4   0  30     89.1707      6.9641    -86.5425      0.0000
   1   0  30     80.1746      4.5580    -82.1071      0.0000
   2   0  30     82.5419      7.5054     87.9921     -0.0001
   5   0  30     85.0418      5.8920     90.9747      0.0000
   0   1  30     56.9979      9.6901     42.6975      0.0000
   4   1  30     89.1764     10.3071    -76.4774      0.0001
  -8   2  30     63.3994      8.1486     40.5946      0.0003
  -5   2  30     59.9191     10.9457     46.5517      0.0003
  -4   2  30     74.2758      5.8905    -71.0927     -0.0004
  -3   2  30     70.5440      3.8993    -67.0968     -0.0006
  -2   2  30     69.6388      7.0371    -29.7530      0.0000
  -1   2  30     67.3305      4.1181    -59.0753     -0.0004
   0   2  30     96.4635      3.7681     88.5514      0.0004
  -8   3  30     59.6970      6.4993    -47.3300     -0.0003
  -5   4  30     85.3316      8.4895     89.8946      0.0002
  -2   4  30     90.4094      5.4815     85.2682     -0.0001
  -6   6  30     80.0326      6.0458     63.2050      0.0000
  -1   6  30     49.6503      5.9680     49.7943      0.0000
  -5   8  30     44.0993      7.5573    -45.9327      0.0001
  -4   8  30     35.7388      6.3348    -50.2817     -0.0004
  -3   8  30     70.7784      4.3454    -68.9240     -0.0002
   0   8  30     48.7530      7.3535    -44.8824     -0.0002
  -4   9  30     47.9971      4.4839     43.2551     -0.0001
  -3  10  30     63.4154      4.2963    -61.3277     -0.0001
  -1  10  30     66.7330      5.3210     65.8104      0.0002
 -14  11  30     98.4558     14.5014    -39.7328     -0.0001
  -8  11  30     45.9189      6.8044     -2.0085      0.0000
  -4  11  30     44.1471      6.0495     19.7963      0.0001
  -2  11  30     40.0000      7.2599    -30.6720     -0.0001
  -9  12  30     64.4169      7.4313     54.4718      0.0000
  -2  14  30     73.0217      7.8535     65.2269     -0.0001
 -10  16  30     70.6891      9.2822     83.2486      0.0002
  -6  16  30     88.0310      6.4459    -80.6757     -0.0002
  -4  18  30     84.6797      9.8871    -77.5321      0.0000
  -9   1  31     52.7190      5.9353     44.7244      0.0001
  -6   1  31     46.0062      6.4266     35.7783      0.0000
   8   1  31     88.4183     14.5242    -67.9152      0.0001
  -7   2  31     78.1969      7.0417     64.5459      0.0000
  -4   2  31     60.7297      5.9803     49.8759      0.0000
   1   2  31     68.3546      6.7798    -60.4505     -0.0002
  -1   3  31     92.2358      4.7365     84.0864      0.0002
 -10   4  31     57.8900     10.3130     67.4332      0.0000
  -8   4  31     80.9875      5.2438     83.8445      0.0002
  -5   4  31    103.8350      6.7927     94.2781      0.0000
  -4   4  31     71.5756      7.3736    -73.3911     -0.0003
  -2   4  31     58.4403      7.9923     62.1740      0.0001
  -1   4  31     91.6910      4.7766    -83.0992     -0.0002
   0   4  31     74.6289      3.3210     65.1950      0.0001
  -3   5  31     97.1876      4.2658    -91.1325     -0.0001
   0   5  31     81.4564      4.7015    -80.7982     -0.0001
  -9   6  31    104.8895      5.1352   -103.9292      0.0000
  -6   6  31     96.2551      4.9882   -101.3188     -0.0001
  -4   8  31     55.6584     10.0337    -55.3661      0.0000
  -3   8  31     56.0772      6.6864    -57.9287      0.0000
  -6   9  31     51.5648      8.7291     48.1660      0.0001
  -4   9  31     44.2704      6.6100     12.2789      0.0000
  -3   9  31     81.5098      8.1079    -65.8146     -0.0004
 -14  11  31     81.6200     15.9427     66.5431      0.0003
  -2  12  31     45.4869      7.9920    -40.3964      0.0000
  -7  13  31     58.8504      6.1889    -73.5854      0.0000
  -1  14  31     80.1409      6.0433     69.5164      0.0001
   1  14  31     55.1371     11.0951     46.7584      0.0001
 -12  15  31     93.2143     13.0769    -77.5738      0.0000
  -4  20  31     54.9925     12.3608     46.9056     -0.0001
  -7   0  32     64.8868      8.1264    -74.7040     -0.0002
  -4   0  32     64.9138      4.3952    -68.2853     -0.0001
  -2   0  32     58.5184      7.2546    -62.9075     -0.0001
   7   0  32    102.3318     12.6162     95.2286      0.0001
   0   1  32     67.8906      4.4404     68.3077      0.0001
   0   2  32    100.9417      3.7860    -99.5228     -0.0001
  -7   3  32     64.9601      7.6014    -64.4641      0.0000
  -6   4  32     53.0826      4.9693    -40.7634     -0.0003
  -1   4  32     61.2310      5.7518     53.3570      0.0002
  -8   5  32     68.7517     10.1979     51.8719      0.0001
  -6   5  32     62.7577      7.4331    -57.3774      0.0000
  -4   5  32     62.8741      7.5694    -73.6305     -0.0003
  -4   6  32     42.2943      7.3380    -45.0539     -0.0001
  -2   6  32     33.3483      7.6536     43.7547      0.0001
 -10   7  32     69.2362      8.7133     76.0652      0.0001
  -8   7  32     84.4476      8.7108     77.3329      0.0001
  -4   7  32     61.6562      7.6309    -43.6401     -0.0001
  -5   8  32     62.4234      5.9812     54.1382      0.0002
  -4   8  32     61.8218      5.3704    -61.1605     -0.0001
  -1   8  32     52.8435      5.6519    -58.6533     -0.0004
  -6  10  32     64.8405      7.8928    -66.3924     -0.0005
  -4  10  32     62.6500      6.8218    -73.1261     -0.0005
  -1  10  32     44.9197      6.6946    -29.9399     -0.0003
  -6  12  32     83.0703      8.4561     66.7769     -0.0001
   4  12  32     77.3410     12.9284    -79.1375     -0.0001
  -2  18  32    101.3719     13.5252    -71.3582     -0.0002
  -6   1  33     84.4080      9.7495     96.0312      0.0002
  -6   2  33     68.4613     10.7700     41.6609      0.0003
  -2   2  33     54.1904      7.4748    -46.6450     -0.0001
   3   2  33     61.2240     13.3523    -72.0681      0.0000
  -8   3  33     82.7023      8.2187    -65.9774      0.0003
  -5   3  33     69.2675      7.7633    -60.7652      0.0001
  -3   3  33     81.8797      5.3481    -60.5926      0.0003
  -7   6  33     74.8679      8.5772    -64.6385      0.0001
  -4   7  33     67.4343      7.0244    -67.7555     -0.0001
  -1   9  33     81.5284      5.5068    -71.8913      0.0000
  -2  11  33     66.0431      9.5808     66.5500      0.0005
  -8  13  33     79.1087      8.0191    -71.5207     -0.0002
  -2  16  33     67.1669     11.6629     75.8798      0.0005
  -9  17  33     88.4917     10.7944     87.7500      0.0000
   1  17  33     93.2696     12.8700     58.5436      0.0001
  -5   0  34     93.4188      9.9806    -86.0798     -0.0002
  -4   0  34    100.2780      5.1614   -108.8767     -0.0003
   6   2  34     65.5796     15.8172     50.0476      0.0001
  -5   3  34     71.4716      7.4086    -67.1176      0.0000
  -1   3  34     93.5656      4.4465     91.4378      0.0004
  -5   4  34     70.4184      7.1406    -69.9860     -0.0001
   0   5  34    108.2294      7.6020    -98.3286     -0.0002
  -4   6  34     62.3523      7.2634    -60.2576     -0.0001
  -6   7  34     44.0284     10.4864     57.5403      0.0002
  -5   7  34     59.8352      5.2904    -52.6661     -0.0001
  -2   7  34     64.5032      7.3406    -57.9023     -0.0001
  -9  10  34     55.8603     12.9919    -56.6934     -0.0001
  -7  14  34     73.6351      7.1698     81.1482      0.0001
   1  14  34     63.1231     10.5868     59.4423      0.0000
  -4  15  34     71.4900      5.9317    -62.0241     -0.0003
  -2   1  35     69.0591      8.0808     59.9359      0.0002
  -1   1  35     71.8119      9.1111    -71.4302     -0.0001
  -8   5  35     87.2574      8.0037    -81.1454     -0.0003
  -9   6  35     87.8256      6.8532     92.6027     -0.0004
   3   9  35     82.7275     12.3595    -88.4828     -0.0002
  -3  11  35     39.7164     10.6581     10.2247      0.0000
  -4  12  35     47.5632      8.5702    -36.6923      0.0001
  -1  17  35     64.8021     10.9865    -80.8726     -0.0003
  -1   0  36     89.2682      6.9710    -77.8923      0.0000
   1   1  36     75.3963     10.8687    -47.0980     -0.0003
  -2   3  36     76.1109     11.0288     63.3295     -0.0002
 -11   5  36     80.3362     11.0708      1.0579      0.0000
  -1   7  36     76.7465      8.6391    -74.4503      0.0000
  -5   8  36     55.8022      5.5881    -54.4463     -0.0004
  -4   8  36     68.0387      9.2870     72.0280      0.0006
  -4  10  36     70.4076      8.4749     59.3936      0.0001
  -5  12  36     67.4796      8.6070    -71.4955      0.0000
   0   2  37     56.7501      9.5268     55.9435      0.0004
  -4   4  37    110.8455      6.0773    -90.1907     -0.0002
  -1   4  37    100.7734     10.8898    -66.7140     -0.0002
  -6  14  37     92.3320      9.3920     91.2668     -0.0002
  -1  17  37     38.2425     12.1226    -15.4496      0.0000
  -3   0  38     98.1228      5.9312    107.4026      0.0002
   2   5  38     65.8162     16.1909     56.9187      0.0001
  -2   1  39     79.8692      5.8317    -77.4304     -0.0002
  -2   5  39    103.3355      8.3534    -87.8516     -0.0002
   0   9  39     74.9963     10.3586     85.2197     -0.0005
  -2  10  39     75.5479     11.5113     59.8310      0.0000
  -3   2  40     58.9901     12.3158    -75.1783     -0.0001
  -6  13  40     77.9432     11.2138    -51.1981     -0.0006
  -5   0  42     72.0439     12.4767     96.5134      0.0004
  -7  10  43     90.6158     13.0929     78.5782      0.0000
                                                    
