# Supplementary material for: Structure of magnesium selenate enneahydrate, MgSeO4·9H2O, from 5 to 250 K using neutron time-of-flight Laue diffraction
Source: Acta Crystallogr B Struct Sci Cryst Eng Mater. 2015 May 26;71(Pt 3):313–27. doi: 10.1107/S2052520615006824 (PMC4450603; doi:10.1107/S2052520615006824)
Supplement: Supplementary file 3 [file b-71-00313-IIsup3.hkl]

#
# Unique observed reflections after correcting
# for dispersion and merging Friedel opposites
#
data_MgSeO4_9H2O_100K_3D_SXD
_shelx_title ' SXD'
_shelx_refln_list_code          3
_shelx_F_calc_maximum      185.56
_exptl_crystal_F_000       672.00
_reflns_d_resolution_high  0.3555

loop_
 _space_group_symop_operation_xyz
 'x, y, z'
 '-x, y+1/2, -z+1/2'
 '-x, -y, -z'
 'x, -y+1/2, z+1/2'

_cell_length_a     7.2264
_cell_length_b    10.4874
_cell_length_c    17.3301
_cell_angle_alpha  90.000
_cell_angle_beta  109.579
_cell_angle_gamma  90.000

loop_
 _refln_index_h
 _refln_index_k
 _refln_index_l
 _refln_F_meas
 _refln_F_sigma
 _refln_A_calc
 _refln_B_calc
   1   0   0     15.3725      0.5689    -17.7282      0.0000
   3   0   0    131.1983      0.9374    139.0595      0.0000
   4   0   0    130.0226      1.1849   -136.0814      0.0000
   5   0   0     51.9105      2.2108     57.6661      0.0000
   6   0   0     64.4739      2.3377    -71.2834      0.0000
   7   0   0     26.0063      3.1247    -28.6515      0.0000
   8   0   0     72.2070      2.9319     81.1420      0.0000
   1   1   0     45.3338      0.3552     47.7708      0.0000
   3   1   0     11.2846      1.4980     -2.8967      0.0000
   4   1   0     37.5135      1.0150     39.5579      0.0000
   7   1   0     73.2199      4.4480    -85.3895      0.0000
   8   1   0     32.2739      3.5577    -53.3224      0.0000
   0   2   0     14.5350      0.6219     13.4163      0.0000
   1   2   0     55.8678      0.3623    -56.9811      0.0000
   2   2   0     11.3679      0.6170    -10.6628      0.0000
   3   2   0     21.0588      0.6731     19.5921      0.0000
   4   2   0     38.1526      0.8053    -40.6523      0.0000
   5   2   0     28.4601      1.7824     31.7831      0.0000
   6   2   0    122.9235      1.7844   -127.7772      0.0000
   8   2   0     61.6513      2.6767     63.6333      0.0000
   1   3   0      9.1204      1.2873      4.6809      0.0000
   2   3   0     50.5653      0.6893     51.3767      0.0000
   3   3   0     48.9887      0.5655     49.4649      0.0000
   4   3   0     19.8543      1.8744    -16.2412      0.0000
   5   3   0     19.5615      2.4333     22.6854      0.0000
   6   3   0     20.1704      3.3548    -10.6749      0.0000
   0   4   0     76.6891      0.6839     76.8450      0.0000
   1   4   0     40.9663      0.5460    -42.6177      0.0000
   2   4   0     87.9708      0.6534    -87.2123      0.0000
   3   4   0     34.6887      0.8292     37.6211      0.0000
   4   4   0     35.7242      0.8424    -34.3211      0.0000
   5   4   0     54.8095      1.1229     54.1449      0.0000
   7   4   0     48.2067      2.5127     48.7760      0.0000
   8   4   0     55.8184      3.6827     51.8547      0.0000
   2   5   0     28.9858      2.2851     28.8005      0.0000
   3   5   0     21.6420      1.3999     18.9697      0.0000
   4   5   0     36.5669      1.3951     42.2137      0.0000
   5   5   0     31.2052      1.4528     29.5428      0.0000
   8   5   0     40.8106      5.6978     44.3301      0.0000
  10   5   0     62.5955      7.0834     48.2435      0.0000
   0   6   0    141.5444      0.9122    139.5241      0.0000
   1   6   0     21.6372      0.9064    -21.3548      0.0000
   2   6   0     12.4066      1.9128     12.0256      0.0000
   3   6   0     78.7232      1.0708     75.2541      0.0000
   4   6   0     39.7623      1.0428    -39.9542      0.0000
   5   6   0     35.7457      1.7553    -36.7693      0.0000
   6   6   0     31.4057      3.9443     28.7170      0.0000
   9   6   0     37.5632      5.1123     39.0980      0.0000
   1   7   0     56.5228      0.8185     57.4277      0.0001
   2   7   0     47.0206      1.0215     47.9045      0.0000
   4   7   0     23.9065      3.1962    -19.5835      0.0000
   5   7   0     28.2805      1.9640     22.8530      0.0000
   7   7   0     39.4916      4.2857    -34.5059      0.0000
   8   7   0     39.8548      5.7804     31.3642      0.0001
   0   8   0     59.2476      1.0070    -60.1399      0.0000
   1   8   0     67.8636      0.8815     65.1330      0.0001
   3   8   0     95.1257      2.7978    -90.9419      0.0000
   4   8   0     79.8412      1.6164     74.4669      0.0000
   6   8   0     62.1230      1.6408    -64.5844      0.0000
   8   8   0     48.3306      3.3677    -50.9830      0.0000
  12   8   0     49.8651      7.9665     51.6716      0.0000
   1   9   0    103.2760      0.8530    -99.6656      0.0000
   2   9   0     93.8203      1.0413     93.4694      0.0000
   5   9   0     53.0559      2.7174     45.4571      0.0000
   7   9   0     22.6131      4.2151    -30.3182      0.0000
   1  10   0     66.2878      1.0324     64.1493      0.0000
   2  10   0     38.8988      1.6422     38.8452      0.0000
   5  10   0     84.3337      2.3525    -75.5553      0.0000
   6  10   0     71.0546      2.4336    -64.0857     -0.0001
   1  11   0     39.3795      1.4427     37.6772      0.0001
   2  11   0     30.8906      1.4072     31.2740      0.0001
   3  11   0     26.7780      3.0535    -27.3201     -0.0001
   6  11   0     94.2183      2.9838    -83.0545     -0.0001
   8  11   0     65.9147      3.7915    -71.5733     -0.0001
   0  12   0     76.0316      1.5175    -77.5128      0.0000
   1  12   0     34.1654      1.9006    -33.8202      0.0000
   4  12   0     48.2850      3.0923     50.2195      0.0000
   5  12   0     41.4579      3.6019     38.4655      0.0000
   7  12   0     63.4306      5.1742     52.3928      0.0000
   1  13   0     33.9457      1.5971    -34.4281      0.0000
   3  13   0     41.0812      3.5879    -36.0422      0.0000
   1  14   0     57.8738      1.4365    -57.2674      0.0000
   2  14   0     66.7197      1.6560    -68.3852     -0.0001
   3  14   0     33.2797      9.0958      4.7182      0.0000
   6  14   0     64.7772      5.4603    -57.0303      0.0000
   0  16   0     52.2535     10.4252     -9.0889      0.0000
   2  16   0     45.8233      2.4713     47.8556      0.0001
   5  16   0     59.0718      3.5555     56.3348      0.0000
   1  18   0     37.7753      6.3714    -35.3823      0.0000
   3  18   0     38.1727      3.2278     39.5649      0.0000
   1  20   0     46.5314      4.3228    -48.7669      0.0000
 -13   1   1     53.7800      6.8123     51.8725      0.0000
  -7   1   1     63.9330      2.5264    -63.3457      0.0000
  -6   1   1     29.5666      2.5065    -31.6027      0.0000
  -5   1   1     37.9421      1.7945    -40.2601      0.0000
  -4   1   1     21.4449      2.1901     17.0864      0.0000
  -3   1   1     22.2018      0.7849    -23.7423      0.0000
  -2   1   1     44.9289      0.3156    -46.4637      0.0000
   0   1   1     24.2872      0.5519     26.9366      0.0000
   1   1   1     90.3777      0.7852    -73.1600      0.0000
   2   1   1     21.7081      0.4761     21.8842      0.0000
   3   1   1     26.9874      0.8154    -27.7290      0.0000
   6   1   1     16.6440      3.2406      9.4470      0.0000
   8   1   1     47.0750      3.4664     57.3381      0.0000
   9   1   1     35.7843      3.5726    -42.5758      0.0000
  -6   2   1     41.6340      3.5945    -45.0279      0.0000
  -5   2   1     73.2016      1.3308    -72.7046      0.0000
  -4   2   1     91.1434      0.7720    -91.6084      0.0000
  -3   2   1      7.1337      1.4178     -1.5478      0.0000
  -2   2   1      9.8695      0.7206     10.7599      0.0000
  -1   2   1     13.5263      0.5776    -12.1042      0.0000
   0   2   1     26.7276      0.1311     54.2963      0.0000
   1   2   1     10.7389      0.3821    -11.9139      0.0000
   3   2   1     54.7785      0.8142     56.5693      0.0000
   5   2   1     60.9198      1.4563     60.7250      0.0000
  -7   3   1     34.4646      5.8096    -34.5149      0.0000
  -6   3   1     23.8761      3.3865    -22.0583     -0.0001
  -5   3   1     36.1538      1.1565     35.9080      0.0000
  -4   3   1     37.3091      0.8769     38.9632      0.0000
  -3   3   1     18.0574      1.5285    -12.2982      0.0000
  -1   3   1     15.1174      1.3676     11.2508      0.0000
   0   3   1     42.6271      0.6789     37.3972      0.0000
   1   3   1     12.2048      0.9812     11.3167      0.0000
   3   3   1     20.5066      0.8907     18.2927      0.0000
   4   3   1     29.0914      1.2375     29.7325      0.0000
   6   3   1     36.4774      2.8650     38.5457      0.0000
  -7   4   1     49.9759      2.1463     51.5658      0.0000
  -6   4   1     84.0172      1.2563    -89.2987      0.0000
  -5   4   1     56.3600      1.1210     55.1353      0.0000
  -2   4   1     92.6412      0.7297     90.1171      0.0000
   0   4   1     29.4627      0.5930     27.1970      0.0000
   1   4   1     23.2494      0.7201     23.1748      0.0000
   2   4   1     23.5605      1.8828    -22.1066      0.0000
   3   4   1     55.9199      1.2395     53.4059      0.0000
   4   4   1     53.6676      0.8753     53.3200      0.0000
   5   4   1     34.0639      1.5178     34.1114      0.0000
   6   4   1     26.2997      3.2519    -26.8084      0.0000
   9   4   1     49.6821      5.0514    -48.5373      0.0000
  -8   5   1     93.0273      2.3961    -99.2371      0.0000
  -6   5   1     44.7498      2.5743     47.3773      0.0000
  -5   5   1     37.6102      1.3114    -37.8059      0.0000
  -4   5   1    114.3909      1.0021    111.3390      0.0000
  -3   5   1     66.1742      0.6035     70.0995      0.0000
  -2   5   1     29.6566      0.6575    -29.7540      0.0000
  -1   5   1     23.2966      0.7355    -22.2302      0.0000
   0   5   1     18.2275      0.7980     15.4688      0.0000
   1   5   1      7.3305      2.2320     -8.4837      0.0000
   2   5   1     80.6296      1.0001    -83.9795      0.0000
   3   5   1     41.4725      0.8967    -39.3655      0.0000
   5   5   1     44.8037      1.4452    -41.6705      0.0000
   6   5   1     21.1981      3.6603     23.1992      0.0000
   8   5   1     60.3876      2.3067     59.6261      0.0000
  10   5   1     88.9600      4.6407    -97.1114      0.0001
  -7   6   1     60.5862      2.0480    -62.1041      0.0001
  -6   6   1     27.6642      2.4315    -26.0763      0.0000
  -4   6   1     39.6730      1.4724    -43.7315     -0.0001
  -3   6   1     37.2933      0.8498     36.8744      0.0000
  -2   6   1     64.7230      0.6593     65.9167      0.0000
  -1   6   1     21.3809      0.8236     19.7903      0.0000
   0   6   1     83.9700      0.6869     80.2589     -0.0001
   3   6   1     74.6882      1.2637    -74.8679      0.0001
   4   6   1    141.4274      1.2315   -141.5039      0.0000
   6   6   1     65.8475      1.4933    -64.5784      0.0000
   8   6   1     70.6121      2.8106     68.7138      0.0000
   9   6   1     36.3963      4.1361     38.6542      0.0000
 -10   7   1     56.2276      7.2738    -53.1448      0.0000
  -9   7   1     73.5722      2.9174     74.8472      0.0001
  -4   7   1     42.6303      1.3034     45.2665      0.0000
  -3   7   1     52.3132      0.7933    -52.9444     -0.0001
  -1   7   1     62.0669      0.6752     61.8376      0.0001
   0   7   1     10.7849      1.9320    -10.2848      0.0000
   1   7   1     57.9356      0.8554     56.1035      0.0000
   2   7   1     26.4598      1.6609    -27.5676      0.0000
   3   7   1     87.2263      1.3841     88.6579      0.0001
   4   7   1     20.5624      1.8099     14.3320      0.0000
   5   7   1     62.3308      2.7945    -57.4582      0.0000
   6   7   1     36.3507      2.8403     29.7443      0.0000
  -7   8   1     28.2728      7.1442     32.0658      0.0000
  -5   8   1     71.6857      1.7428    -45.3010      0.0000
  -4   8   1     87.0991      1.0656     84.5482     -0.0001
  -3   8   1     38.2565      3.4604     34.4990      0.0000
  -2   8   1     46.7090      1.1187    -46.1885      0.0000
  -1   8   1     37.1094      0.7806     35.5850      0.0000
   0   8   1     12.3105      2.5560     -4.8989      0.0000
   1   8   1     77.3690      0.9003    -75.8068      0.0000
   2   8   1     65.9158      1.3125     69.7775      0.0000
   3   8   1     46.9355      3.2987    -40.7632      0.0000
   4   8   1     66.5948      1.7448    -66.5002      0.0001
   5   8   1     14.3245      3.0487     16.2104      0.0000
   6   8   1     68.2888      2.3112    -74.2815      0.0000
   8   8   1     36.3695      5.6072     45.4416      0.0000
   9   8   1     60.4470      3.7452    -59.3609      0.0000
 -11   9   1     57.2148      8.0274     52.6904      0.0000
  -6   9   1     38.7384      5.5078    -35.0400      0.0000
  -4   9   1     93.7831      1.6345     92.4323     -0.0001
  -3   9   1     21.7618      1.7878    -18.8825      0.0000
   0   9   1     17.0266      1.7225    -13.4329      0.0000
   1   9   1     48.4989      0.9682     48.0711      0.0000
   8   9   1     95.0912      2.3393     96.1768      0.0000
  11   9   1     70.2637      8.6419     67.8582      0.0000
  -3  10   1     58.2495      1.3772    -56.1371      0.0000
  -2  10   1     34.0263      1.1771     35.7507      0.0001
   0  10   1     43.0938      1.0120     42.0808      0.0001
   1  10   1     91.0551      0.8310     90.3385      0.0001
   5  10   1     35.9069      3.0275    -29.5881      0.0000
   6  10   1     26.4730      3.9322     22.8384      0.0002
  -9  11   1     70.4374      7.7779     35.9754      0.0000
  -7  11   1     43.7076      5.9213     37.3957      0.0000
  -5  11   1     27.3140      3.8042    -21.2676     -0.0002
  -3  11   1     71.1514      1.9673    -67.0406     -0.0001
  -2  11   1     26.7328      1.5490    -27.2669      0.0000
  -1  11   1     15.4956      2.3636     14.9358     -0.0001
   0  11   1     95.7637      0.9110    -95.6918     -0.0001
   2  11   1     76.6599      1.2082    -77.9916     -0.0002
   3  11   1     24.3769      3.1356    -21.9842      0.0000
   5  11   1     54.7909      3.1964    -39.7975      0.0000
  -6  12   1     43.4779      2.1250    -47.6794      0.0001
  -5  12   1     63.4244      2.6203    -62.4849      0.0002
   0  12   1     34.1524      1.2974    -35.0310      0.0001
   1  12   1     18.6120      3.2213     21.0274      0.0000
   2  12   1     26.8788      1.4434    -27.8778      0.0000
   3  12   1     36.9753      2.4888    -28.7975     -0.0001
   4  12   1     85.0468      2.4324     84.5346     -0.0003
   5  12   1     39.2382      3.0786    -42.2531      0.0001
   7  12   1     28.4361      4.3754     32.9128      0.0000
  -6  13   1     33.8796      5.2120     33.2470      0.0000
  -4  13   1     38.3587      3.5922     37.8181      0.0001
  -3  13   1     32.1706      4.0142    -28.8268     -0.0001
   0  13   1     38.3540      1.5601     36.7753      0.0000
   1  13   1     50.7926      1.8851     51.5909      0.0001
   4  13   1     33.9510      3.9351     35.2057      0.0000
   5  13   1     86.3852      7.5569    -78.8133      0.0000
  -7  14   1     38.7835      7.0540     37.8811      0.0000
  -6  14   1     57.9988      4.6153     52.0950      0.0001
  -5  14   1     61.4380      5.3278    -56.5547      0.0000
  -4  14   1     44.0888      4.1104     46.9531      0.0002
  -1  14   1     55.3084      1.4658     58.6074      0.0003
   0  14   1     37.4676      4.4299    -33.6250      0.0000
   2  14   1     32.0550      1.9890     29.4916      0.0001
   3  14   1     73.4327      2.2142    -73.6131      0.0000
   0  15   1     24.5345      3.8943     28.9272     -0.0001
  -3  16   1     35.6601      2.8393     37.7069      0.0000
  -2  16   1     43.6760      2.4506     46.9465      0.0000
   2  16   1     30.7589      3.7995    -27.6553     -0.0001
  -8  17   1     73.4393     10.4582     62.7764      0.0001
  -3  17   1     87.2625      2.2943    -89.6795      0.0001
  -2  17   1     38.2091      3.9703    -34.6236      0.0000
   1  17   1     34.8071      4.6942     34.2812      0.0001
   2  17   1     44.8776      2.6408     45.6499      0.0000
   5  17   1     86.9120      4.6480    -83.7710      0.0000
  -3  18   1     50.0608      3.3017    -54.8221      0.0001
  -2  18   1     46.8693      3.1964    -51.9208      0.0001
  -1  18   1     40.1640      4.7577    -40.5300      0.0000
   0  19   1     42.4107      6.6250     34.3670      0.0000
  -2   0   2    109.6926      0.7851   -108.6300      0.0000
  -1   0   2     33.8713      2.5017     44.3482      0.0000
   0   0   2     44.6476      1.5282    -49.0582      0.0000
   1   0   2     23.1819      2.7693     21.6294      0.0000
   2   0   2     45.8204      0.5052     49.4502      0.0000
   3   0   2     49.8766      0.7359     50.0349      0.0000
   4   0   2    136.3190      1.3387    134.2531      0.0000
   6   0   2     90.1952      2.1629    -99.1343      0.0000
   7   0   2     30.3257      3.3438    -32.7692      0.0001
   8   0   2     92.8092      3.2765   -100.9961      0.0000
  12   0   2     75.8662      6.4719     81.6180      0.0000
  -6   1   2     73.3876      2.4478     75.6184      0.0000
  -5   1   2    128.3878      2.3857    123.1102      0.0000
  -4   1   2     37.1504      1.0471     39.0915      0.0000
  -3   1   2     56.9266      0.3719     27.3296      0.0000
  -2   1   2     25.6543      0.2831    -26.9250      0.0000
  -1   1   2     45.7171      0.3807    -53.0080      0.0000
   0   1   2     24.7275      0.3877    -27.3013      0.0000
   1   1   2     71.2382      0.5721    -64.9895      0.0000
   2   1   2     19.5895      0.5649     21.4955      0.0000
   3   1   2     72.6371      0.6503     73.9473      0.0000
   4   1   2     52.9508      1.1884     57.0005      0.0000
   6   1   2     56.5021      1.5908     61.3010      0.0000
  10   1   2     42.9405      3.6855    -41.4861      0.0000
  -5   2   2     45.1433      1.1076     46.1968      0.0000
  -4   2   2     56.4306      0.6132     58.6385      0.0000
  -3   2   2     70.6296      0.4221    -71.3723      0.0000
  -2   2   2     16.1655      0.6553    -14.5208      0.0000
  -1   2   2     63.7451      0.5423     65.7719      0.0000
   0   2   2     24.5150      0.4935    -25.1702      0.0000
   1   2   2     12.4723      0.8222    -13.4191      0.0000
   2   2   2     26.3560      0.8205     26.5155      0.0000
   3   2   2     78.6214      0.8011    -80.3101      0.0000
   4   2   2     36.5673      0.9270     37.2632      0.0000
   5   2   2     78.4458      1.1707    -79.8700      0.0000
   7   2   2    108.6553      1.9356    120.8054      0.0000
   8   2   2     72.1785      2.5870    -75.6517      0.0000
  -8   3   2     81.8221      3.8716     88.3048      0.0000
  -7   3   2     17.7231      3.4692     21.8662      0.0000
  -5   3   2     22.2168      2.7899    -18.3681      0.0000
  -4   3   2     60.1496      0.6648    -62.0697      0.0000
  -3   3   2     16.5696      1.0640    -16.5704      0.0000
  -2   3   2     32.7199      0.5674     32.3615      0.0000
  -1   3   2     26.2753      0.5049    -28.0151      0.0000
   0   3   2     58.9923      0.6927     59.7182      0.0000
   2   3   2     77.6865      0.6154    -78.7568      0.0000
   3   3   2     67.8721      0.8033    -65.2115      0.0000
   5   3   2     42.2967      1.3286     41.3283      0.0000
   7   3   2     42.0179      2.4292     43.8010      0.0000
  -6   4   2     34.0538      2.0703     29.6172      0.0000
  -5   4   2     28.4985      1.2068     25.1536      0.0000
  -2   4   2     30.3955      0.6055    -29.9097      0.0000
  -1   4   2     20.8298      0.8783     21.1380      0.0000
   0   4   2     41.1246      0.6529    -41.4986      0.0000
   1   4   2     35.8574      0.6374    -36.6397      0.0000
   3   4   2     14.7699      1.9405    -11.4000      0.0000
   4   4   2     79.7599      1.0611     71.0784      0.0000
   5   4   2     32.2774      1.8566     31.8495      0.0000
   7   4   2     41.1800      2.5190     45.7841      0.0000
  -9   5   2     95.9585      4.7799   -100.5722      0.0000
  -7   5   2     73.5007      1.8847    -76.9112      0.0000
  -6   5   2     37.0418      3.3905    -33.0790      0.0000
  -5   5   2    117.2162      1.0466    114.5207      0.0001
  -3   5   2     54.7781      0.4248     53.8343      0.0000
  -1   5   2    114.0375      0.6099   -115.3335      0.0000
   1   5   2     18.2209      1.5783    -15.5295      0.0000
 -10   6   2     35.5377      6.3078    -47.6020      0.0000
  -9   6   2     56.7183      5.5786    -48.3436      0.0000
  -8   6   2     37.5978      5.0822     40.4181     -0.0001
  -6   6   2     37.3298      2.1733     35.9717      0.0000
  -5   6   2     85.3599      1.7193     80.3792      0.0001
  -4   6   2     43.5385      1.0859    -44.8034      0.0000
  -3   6   2     48.5754      0.6840    -46.6442      0.0000
  -2   6   2     34.1503      0.6602    -35.8685      0.0000
  -1   6   2     31.6231      0.7296    -32.0459      0.0000
   0   6   2    165.1890      0.8984    153.0615     -0.0001
   1   6   2     32.0204      0.7652    -32.2681      0.0000
   2   6   2     39.2735      0.8899    -40.3707      0.0000
   6   6   2     35.8806      2.1848     33.1112      0.0000
  -9   7   2     73.0057      4.0992    -75.9605      0.0000
  -8   7   2     28.2603      4.6397     30.4088      0.0000
  -6   7   2     38.3370      2.5427    -35.5091      0.0000
  -5   7   2     62.6458      1.6050     65.6998      0.0001
  -4   7   2     21.3994      1.7121     18.8739      0.0000
  -3   7   2     17.1811      2.1185     17.1315      0.0000
  -2   7   2     63.0316      0.8115     66.4238      0.0001
  -1   7   2     52.9943      0.8476     52.8389      0.0000
   0   7   2     62.6535      0.6251     62.6596      0.0000
   1   7   2     34.7956      1.0010    -35.4481     -0.0001
   2   7   2     33.7930      1.9595    -29.6092     -0.0001
   3   7   2     65.4219      1.1031     75.8695      0.0000
   4   7   2     40.6354      2.4425    -39.5535      0.0000
   5   7   2     40.7351      2.3629     31.3072      0.0000
   6   7   2     72.3350      2.2408     68.3493      0.0001
 -10   8   2     46.0502      5.4384     42.5369      0.0000
  -6   8   2     42.3821      5.4194    -34.5159      0.0000
  -2   8   2     14.7827      3.3769     17.9271      0.0001
  -1   8   2     40.6299      0.9153     40.0402      0.0000
   0   8   2     25.1976      0.8160     25.9497      0.0000
   1   8   2     72.2023      0.9375    -71.8155      0.0000
   5   8   2     30.6433      2.7869    -30.3800      0.0000
   6   8   2     31.7953      3.9735    -34.3920      0.0000
   8   8   2     62.6654      3.2922    -63.8772     -0.0001
   9   8   2     78.8783      3.1793    -79.8774     -0.0001
  -5   9   2     26.0598      5.9545     13.9521     -0.0001
  -4   9   2     33.2184      1.9230      5.5346      0.0000
  -3   9   2     35.8413      1.3256     37.1032      0.0000
  -2   9   2     35.5358      1.2548    -37.1137      0.0000
  -1   9   2     93.6498      0.8991    -97.2660      0.0002
   0   9   2     65.1304      0.7441    -64.5933      0.0001
   1   9   2     16.7806      1.7185     19.1426      0.0000
   2   9   2     58.3332      1.6811    -58.4969      0.0001
   5   9   2     25.1760      3.9651    -23.2722      0.0000
  -5  10   2     14.7580      3.5044     11.0798      0.0000
  -3  10   2     72.9455      1.1906    -73.4734      0.0000
  -2  10   2     26.9856      1.8356    -27.0764      0.0000
  -1  10   2     30.2889      1.6964     26.6032      0.0000
   0  10   2     28.8137      1.0995     27.9220      0.0000
   2  10   2     99.8252      1.9973     99.3129      0.0000
   3  10   2     24.0389      2.4776    -17.3208     -0.0001
   5  10   2     72.7939      2.8326     65.6668      0.0000
   6  10   2     70.0078      1.8716    -70.6868      0.0000
   9  10   2     79.6194      4.8398    -68.6569      0.0000
  -6  11   2     34.5625      3.3778     31.7892      0.0000
  -4  11   2     29.6607      3.5045     33.4546      0.0001
  -2  11   2     19.1627      2.2472    -18.0390      0.0000
   0  11   2     87.4786      0.9628    -85.0419     -0.0002
   1  11   2     29.2384      1.3146    -26.6946     -0.0001
   2  11   2     92.3021      1.1079    -81.8512     -0.0001
   5  11   2     25.1796      3.7568     27.7969      0.0000
   6  11   2     52.9846      3.2239     45.3114      0.0000
   8  11   2     41.9674      5.5817    -46.3958      0.0000
  -8  12   2     57.7589      7.4384     60.3723     -0.0001
  -7  12   2    113.5731      2.3616   -116.0271      0.0000
  -5  12   2     49.3241      2.1829     43.4250      0.0000
  -4  12   2     47.5519      2.0173    -49.0898      0.0000
  -3  12   2     86.0003      2.1303     86.1118     -0.0001
  -1  12   2     33.5538      1.5446    -36.9372      0.0001
   0  12   2     78.5857      1.0662     78.7394     -0.0001
   1  12   2    105.9081      1.0663   -103.9615      0.0002
   2  12   2     82.8271      1.1767    -82.1024      0.0001
   3  12   2     58.4327      2.3237     60.0169     -0.0001
   4  12   2     39.2769      3.2290    -21.7127      0.0000
   7  12   2     41.4590      3.7119     44.1985      0.0000
   8  12   2     56.1248      4.9124     58.8894      0.0000
  -4  13   2     46.2538      2.2547     46.3059      0.0000
  -2  13   2     38.4521      1.6601     39.1534      0.0000
   1  13   2    116.7280      1.0500    115.6084     -0.0001
   2  13   2     58.1553      1.3807    -58.5034      0.0000
   4  13   2     78.4077      2.7190     80.1878     -0.0001
  -4  14   2     69.8538      2.9957    -68.9600     -0.0002
  -2  14   2     43.6049      1.7043    -44.8025     -0.0001
   0  14   2     17.4575      3.6226      3.3992      0.0000
   1  14   2     31.4073      2.4945    -24.9883      0.0000
   3  14   2     42.5083      3.1239    -44.0319     -0.0001
  -8  15   2     59.2933      4.5435    -59.9923      0.0000
  -7  15   2     45.7642      5.6690    -43.4898      0.0000
  -5  15   2     61.4106      3.3374    -64.6742      0.0000
  -1  15   2     57.4703      1.6888     59.5164     -0.0001
   0  15   2     29.2763      3.6919    -23.9847      0.0000
   6  15   2     34.0362      5.0103     32.7535     -0.0001
 -12  16   2    107.6223     16.2325    -14.3244      0.0000
  -2  16   2     34.0364      2.8512    -40.1113      0.0001
  -1  16   2     76.6633      1.7070     77.9647     -0.0001
   0  16   2     45.2793      2.0506     47.6601      0.0000
   1  16   2     35.5447      3.0599    -31.9228      0.0000
   7  16   2     40.1760      7.0885     39.9357      0.0000
  -4  17   2     31.4458      6.0234     32.3926      0.0000
  -2  17   2     32.7348      4.4992    -36.3120      0.0000
   1  17   2     42.9228      3.7533     37.0146      0.0001
   4  17   2     41.6148      5.2310     40.7512      0.0001
  -3  18   2     50.9837      5.2475     40.0791      0.0000
  -1  18   2     35.7800      3.3931     39.9272      0.0000
   0  18   2     44.1336      3.6943     40.3059      0.0000
  -2  21   2     65.9996      5.8286    -66.6900     -0.0001
  -9   1   3     97.3221      3.3733    100.7600      0.0001
  -7   1   3     34.6741      2.3794     34.9825      0.0000
  -6   1   3     44.0588      1.8416    -45.9718     -0.0001
  -5   1   3     65.9722      1.1440    -68.6439      0.0000
  -4   1   3     15.8276      1.3047     -9.7429      0.0000
  -3   1   3     94.4295      0.4627    -93.4066      0.0000
  -2   1   3     18.1666      1.2970     15.2747      0.0000
  -1   1   3     60.1293      0.4844     66.1039      0.0000
   0   1   3     58.1990      0.5470    -61.2168      0.0000
   1   1   3     45.9646      0.3475     46.6278      0.0000
   2   1   3     28.0385      0.6285    -26.9099      0.0000
   3   1   3     61.1567      0.7104     60.8666      0.0000
   4   1   3     81.6499      0.9072     84.2647      0.0000
   5   1   3     28.4257      1.7512    -25.3459      0.0000
   6   1   3     19.2217      3.2577     19.9308      0.0000
   7   1   3     35.7217      2.4374     36.8323      0.0001
   9   1   3     32.4034      4.2983     31.8723      0.0000
  13   1   3     30.5430     10.0381    -39.8612      0.0000
 -11   2   3     45.4623      7.2143    -41.0826      0.0000
  -5   2   3     25.6042      3.4889    -11.8782      0.0000
  -4   2   3     52.6209      0.6271    -53.1731      0.0000
  -3   2   3     19.9847      0.5046     20.1581      0.0000
  -2   2   3     32.9206      1.1907    -35.4762      0.0000
  -1   2   3     17.7449      0.4247     18.0496      0.0000
   0   2   3     13.9442      0.7854     10.8600      0.0000
   1   2   3     18.5984      0.7498    -18.5577      0.0000
   2   2   3     21.2484      0.8916     20.5415      0.0000
   3   2   3     39.7015      0.8761     40.0802      0.0000
   4   2   3     19.4547      1.6365     18.1180      0.0000
   5   2   3     39.9738      1.5374     42.0541      0.0000
   6   2   3     29.6489      1.6314    -31.0231      0.0000
   7   2   3     25.2057      3.7438    -28.7416      0.0000
   9   2   3     21.8322      5.7992    -24.6268      0.0000
  10   2   3     42.9624      4.0991    -40.8227      0.0000
 -10   3   3     38.6168      9.0530    -33.4503      0.0000
  -7   3   3     35.6774      2.1098     37.0366      0.0000
  -6   3   3     26.8625      1.6130    -23.4339      0.0000
  -3   3   3     59.8713      0.7938    -65.0274      0.0000
  -1   3   3     16.7307      0.7701     14.4479      0.0000
   0   3   3     46.6456      0.6133    -47.4458      0.0000
   2   3   3     69.3447      1.0787    -70.4525      0.0000
   3   3   3     57.0265      0.8411     56.3685      0.0000
   4   3   3     23.5672      1.5464    -21.7943      0.0000
   5   3   3     60.7748      1.1677    -61.3433      0.0000
  -9   4   3     73.5303      4.6760    -66.1735      0.0000
  -8   4   3     43.1617      3.2876     39.0539      0.0000
  -5   4   3     84.4330      0.8782     86.7388      0.0000
  -4   4   3     51.4552      0.8787    -52.9358      0.0000
  -3   4   3     55.2842      0.6112     55.7676      0.0000
  -2   4   3     55.4481      0.6220     57.1996      0.0001
  -1   4   3     51.0464      0.5139    -51.1431      0.0000
   0   4   3      6.3729      1.2766     -2.0752      0.0000
   1   4   3    106.0199      0.5806    107.3663      0.0001
   2   4   3     15.4899      1.2135    -14.6883      0.0000
   3   4   3     50.2363      1.1290     47.1443      0.0000
   4   4   3    130.8145      0.9507    123.0693      0.0001
   6   4   3     38.9289      2.5066     38.2859      0.0000
   7   4   3     38.3493      3.0986     40.2683      0.0000
   9   4   3     74.5221      3.7591     45.7687      0.0000
  -6   5   3     33.6639      1.9018    -29.4179      0.0000
  -5   5   3     86.9535      1.1701     85.8253      0.0000
  -4   5   3     52.1002      0.9009     51.8548      0.0000
  -3   5   3     47.0658      0.7008    -45.3367      0.0000
  -2   5   3    118.1041      0.6445    119.5877      0.0000
  -1   5   3     72.4067      0.5388     73.0684      0.0000
   0   5   3     12.5661      1.5192     -5.4881      0.0000
   1   5   3     19.7106      1.1007     20.4837      0.0000
   2   5   3     61.0840      0.7974    -62.2599      0.0000
   3   5   3     41.8408      1.4276    -39.9896      0.0000
   4   5   3     74.3028      1.0267    -70.2399     -0.0001
   5   5   3     80.9434      1.0909    -75.2967      0.0001
  10   5   3     43.7508      7.0433     35.3909      0.0000
  -8   6   3     52.4030      3.0524     53.9972      0.0000
  -6   6   3     46.2481      2.1578    -47.7740      0.0000
  -5   6   3     32.2645      2.1546    -29.3944      0.0000
  -4   6   3     44.5685      0.9015    -42.0735      0.0000
  -3   6   3     37.2998      0.7678    -36.2595      0.0000
  -2   6   3     82.6987      0.7017    -86.8800      0.0000
  -1   6   3     50.1920      0.5835     50.5128      0.0000
   0   6   3     20.0915      0.6880     18.9254      0.0000
   1   6   3     45.9808      0.8325    -45.6335      0.0000
   2   6   3     54.8790      0.8218     56.3215      0.0000
   3   6   3     45.0658      1.2498     42.8685      0.0000
   4   6   3     56.1997      1.2402    -55.5812      0.0000
   5   6   3     50.9561      1.4604    -47.2477      0.0000
   6   6   3     65.0798      1.9584    -54.3892      0.0000
   7   6   3     45.9459      2.7572    -47.8778      0.0000
   8   6   3     40.6472      4.8527    -42.5006      0.0000
  11   6   3     50.7849      7.3328     51.9139      0.0000
  -5   7   3     22.8698      2.1060     22.1377      0.0000
  -4   7   3     36.3009      0.8863    -36.2545     -0.0001
  -3   7   3     37.2735      0.8701     38.2176      0.0000
  -2   7   3     41.3431      0.8016    -44.1237     -0.0001
  -1   7   3     63.7857      0.7392    -63.8619     -0.0001
   0   7   3     91.3718      0.6401     88.3955      0.0001
   2   7   3     36.4248      3.2146     -8.3918      0.0000
   3   7   3    130.2421      1.1757    136.3829      0.0001
   4   7   3     45.7108      2.5430    -45.3046      0.0000
   7   7   3     24.4294      8.3871     -3.8298      0.0000
  -6   8   3     61.7544      2.0185     58.5419      0.0000
  -5   8   3     38.1002      1.8372     38.0152     -0.0001
  -4   8   3     33.3669      1.2335    -33.7317      0.0000
  -3   8   3     28.9545      1.2701     27.3786      0.0000
  -2   8   3    101.5932      1.5240   -102.2722      0.0001
  -1   8   3     82.1753      1.1289    -82.1052      0.0001
   0   8   3     49.1917      0.7783     50.3705     -0.0001
   1   8   3     32.9301      0.9927    -32.4845      0.0001
   7   8   3     61.8613      2.3549    -65.7281      0.0000
  -6   9   3     69.0447      2.1242    -67.6776      0.0000
  -5   9   3     30.8846      1.7333     29.6795      0.0000
  -4   9   3     79.2379      0.9574    -77.2375      0.0000
  -3   9   3     42.5974      0.9811    -43.9006      0.0000
  -2   9   3     37.2758      1.0481     42.9548      0.0000
  -1   9   3     14.3639      2.3618    -10.7441      0.0000
   0   9   3     37.8180      0.9439     38.0854      0.0000
   1   9   3     85.3458      1.1653    -85.7577      0.0000
   2   9   3     30.3273      3.1126     24.7891      0.0000
   3   9   3     61.9967      1.3130     66.0631      0.0000
   4   9   3     44.7436      1.6823    -49.2119      0.0000
   5   9   3     82.4672      2.7827     80.2580      0.0000
   8   9   3     69.1001      4.3099     63.7705      0.0000
   9   9   3     81.3844      3.9142    -73.5142      0.0000
  -8  10   3     58.4560      6.4782     54.6006      0.0000
  -5  10   3     41.9453      1.5560     39.4439      0.0000
  -3  10   3     40.6640      1.2096    -40.8095      0.0000
  -2  10   3     46.2480      0.9541     47.9991     -0.0001
  -1  10   3     41.4468      1.1966    -41.2774      0.0001
   0  10   3     27.6798      1.2421     27.7397      0.0001
   1  10   3     40.4410      1.3072     40.7830      0.0000
   3  10   3     61.4551      2.7114     57.6546     -0.0001
   4  10   3     45.2134      2.1532     47.8086      0.0000
   6  10   3     40.0319      3.1775     39.7152      0.0000
  -6  11   3     40.8362      2.7012    -40.8695      0.0000
  -5  11   3     40.1882      1.6322     38.8967      0.0000
  -1  11   3     18.9970      1.9648     15.6227      0.0000
   0  11   3     23.2415      2.7908     12.9733     -0.0001
   1  11   3     49.7782      1.1434    -51.4001      0.0000
   3  11   3     53.1308      3.3426     48.1678      0.0000
   4  11   3     40.7483      2.1563    -44.6636      0.0000
   5  11   3     23.9142      3.3440     19.4062      0.0000
   6  11   3     71.4409      3.8668    -69.5592      0.0000
   9  11   3     74.8003      5.1070    -65.0903     -0.0001
  -5  12   3     31.0653      3.3400     31.4225      0.0000
  -4  12   3     28.3967      2.1829    -25.7148      0.0000
  -3  12   3     65.0935      2.0669    -64.5760      0.0000
  -1  12   3     66.8434      1.0681    -67.7367      0.0000
   2  12   3     26.0717      2.9485    -21.0937      0.0000
   7  12   3     33.8752      4.8662    -34.4539      0.0000
 -10  13   3    113.1096     10.1568    -88.9571      0.0001
  -6  13   3     37.0536      3.1017     32.9495      0.0000
  -3  13   3     22.9793      4.1399     23.9093     -0.0001
  -2  13   3     42.5350      1.7969     41.2346      0.0000
   1  13   3     62.9025      1.3852    -63.9360      0.0001
   2  13   3     32.3908      1.7630    -33.2642     -0.0001
   6  13   3     40.0723      4.3192     34.3203      0.0000
  -4  14   3     29.7506      4.6674     28.0681      0.0001
  -3  14   3     33.5839      3.6633     33.5430      0.0000
   0  14   3     42.3259      1.7985     44.9991      0.0000
   1  14   3     38.3372      1.8613    -40.4875     -0.0001
   2  14   3     31.7269      1.9528    -34.9277     -0.0001
   4  14   3     46.2492     10.2769    -19.2782      0.0000
  -7  15   3     39.0861      6.0864    -27.7258      0.0000
  -4  15   3     43.2743      4.3051     30.4584      0.0000
  -1  15   3     36.5905      2.0416     38.2997      0.0000
   3  15   3     36.7159      3.6222     37.3272      0.0000
  -1  16   3     38.2041      2.7000     35.0721      0.0000
   0  16   3     32.1617      4.2668     29.2545      0.0000
   2  16   3     39.7034      3.1117     37.1047      0.0000
  -5  17   3     52.6357      4.0467    -53.5463      0.0001
  -4  17   3     42.7357      4.3437     43.6662     -0.0001
  -2  17   3     61.3546      2.8355    -59.6595      0.0001
 -10  19   3     54.0467     11.0175    -28.0116      0.0001
  -4  19   3     44.7527      6.1382     43.0550      0.0000
   0  19   3     77.2048      2.5423    -76.5372      0.0001
  -2  20   3     72.2945      8.4377    -65.3936      0.0001
  -1  20   3     45.8055      4.0685     51.1119      0.0002
   2  20   3     41.5426      4.3256     43.0804      0.0001
   0  24   3     27.3960      7.5229      3.1154      0.0000
  -5   0   4     42.2691      2.0619     42.2916      0.0000
  -4   0   4     62.7397      1.2850    -64.7535      0.0000
  -3   0   4     54.7843      0.6313    -56.0257      0.0000
  -2   0   4     33.7570      1.2504     36.1001      0.0000
  -1   0   4     41.8816      0.6293    -43.9080      0.0000
   0   0   4     77.8303      0.8355    -79.7550      0.0000
   1   0   4     15.1851      1.8577     15.9846      0.0000
   2   0   4     18.9964      1.4404    -16.2697      0.0000
   3   0   4     26.0040      1.1984     25.2288      0.0000
   4   0   4     21.5047      2.2419    -24.5437     -0.0001
   5   0   4    122.8036      1.6247   -121.8127      0.0000
   6   0   4    116.6362      1.9455    119.9737      0.0001
   9   0   4     44.1495      4.7781    -44.4361      0.0000
  10   0   4     70.5341      4.5034    -81.8057      0.0000
  -9   1   4     91.8933      4.3394    -38.2183      0.0001
  -7   1   4     72.2328      1.9928     73.1674      0.0000
  -5   1   4     39.1411      1.2515    -39.0416      0.0000
  -4   1   4     56.1678      0.8025     55.9908      0.0000
  -3   1   4     15.8423      0.6370    -13.8523      0.0000
  -2   1   4     23.1273      1.9879      6.4985      0.0000
  -1   1   4     56.8723      0.3742     59.8294      0.0000
   0   1   4     41.1601      0.3787    -30.7456      0.0000
   1   1   4     11.0279      0.7552     -8.5819      0.0000
   2   1   4     17.4288      1.5180    -17.1002      0.0000
   3   1   4    104.3591      1.1820    -99.9829      0.0000
   4   1   4     54.0780      1.1035     56.5460      0.0000
   5   1   4     38.5480      1.4630     40.0035      0.0000
   6   1   4     65.6989      1.4909     69.5444      0.0000
   7   1   4     40.6653      2.2352     42.7352      0.0000
  -9   2   4     77.0644      2.7771     76.4227      0.0000
  -8   2   4     39.8519      2.8480    -42.7951      0.0000
  -7   2   4     32.4776      2.6472    -35.7514      0.0000
  -6   2   4     27.7374      1.7137     22.2949      0.0000
  -5   2   4     85.2941      1.2347    -83.1360      0.0000
  -4   2   4     92.0963      0.5191     92.9127      0.0000
  -3   2   4     41.5464      0.6430     42.1160      0.0000
  -1   2   4     29.3439      0.4352     32.8172      0.0000
   0   2   4     10.3752      0.6409     11.8008      0.0000
   1   2   4     34.8570      0.6042    -33.5200      0.0000
   2   2   4     68.1000      0.6143     66.7119      0.0000
   4   2   4     66.9116      0.9927     69.4950      0.0000
   7   2   4     39.0256      2.2852    -35.4654      0.0000
  11   2   4     46.3753      6.3927     46.3340      0.0001
  -9   3   4     72.5510      2.3448     70.6164      0.0001
  -7   3   4     43.0134      1.7382    -42.8760     -0.0001
  -6   3   4    103.8603      1.0913    104.7393      0.0000
  -5   3   4     49.3240      0.8758    -51.2176      0.0000
  -4   3   4     21.4696      1.2246     19.7505      0.0000
  -3   3   4     24.9001      0.8221    -23.2523      0.0000
  -2   3   4      8.8626      0.9759      8.2256      0.0000
  -1   3   4     26.9654      0.7941     28.0068      0.0000
   0   3   4     31.6325      0.5293    -32.5177      0.0000
   2   3   4     37.7987      1.5267     -4.4021      0.0000
   3   3   4     78.5773      0.8974    -78.1353      0.0001
   4   3   4     16.2224      1.8275     15.1924      0.0000
   5   3   4     41.0311      1.7867    -37.6948      0.0000
   6   3   4     21.2878      3.5230    -16.7903      0.0000
   9   3   4     38.5503      3.4290     48.3640      0.0001
  -7   4   4     87.1730      1.4005    -89.1340      0.0000
  -5   4   4     42.2567      1.1971     42.6793     -0.0001
  -4   4   4     20.4594      1.2731     15.4843      0.0000
  -1   4   4    108.2010      0.5870    106.4611      0.0000
   1   4   4     45.0036      1.6915     -3.9757      0.0000
   2   4   4     32.0450      1.0425     31.6149      0.0000
   3   4   4     45.4349      0.8333    -29.5230      0.0000
   4   4   4     37.7658      1.0841    -34.8094      0.0000
   5   4   4     38.1619      1.2234    -36.4869      0.0000
   6   4   4     81.1941      2.2896     76.2173      0.0000
   7   4   4     68.1473      2.1043     71.9044      0.0000
   8   4   4     33.2198      3.0919     37.0514      0.0000
  -5   5   4     63.0972      1.0735    -64.7980      0.0000
  -4   5   4     37.1335      1.0566     36.4419      0.0000
  -3   5   4     29.8486      0.8721    -30.1363      0.0000
  -2   5   4     19.0706      0.8222     18.2375      0.0000
  -1   5   4    130.9992      0.6647    129.5997      0.0000
   0   5   4     47.5697      0.6862     46.9663      0.0000
   3   5   4     69.3820      0.9222    -65.7950      0.0000
   4   5   4     43.9983      1.2138     42.1409      0.0000
   5   5   4     66.2744      1.1242    -63.4498     -0.0001
   8   5   4     46.7255      4.0553    -47.8652      0.0000
   9   5   4     32.2092      4.4432    -35.7534      0.0000
  -8   6   4     39.6213      6.8125     36.0036      0.0000
  -7   6   4     75.6730      1.5955    -77.2378     -0.0001
  -5   6   4     23.1804      4.7417     24.2533      0.0000
  -4   6   4     80.4150      0.7929    -76.2317      0.0000
  -3   6   4     50.4134      0.8275     52.0839      0.0000
  -1   6   4     66.6840      0.6179    -65.9421      0.0001
   0   6   4     23.6009      0.7408    -23.4112      0.0000
   1   6   4    104.7424      0.9257   -107.7434      0.0000
   2   6   4     34.0882      0.9325    -32.4781      0.0000
   3   6   4     46.0173      1.1566     46.5457      0.0000
   5   6   4     81.7765      1.1956    -75.6715      0.0000
   6   6   4     60.3788      1.8178     57.3911      0.0000
   8   6   4     50.7866      4.4918    -49.8532     -0.0001
  -6   7   4     22.5985      5.8207    -28.1033      0.0000
  -5   7   4    103.9302      0.9066    -98.2717      0.0000
  -4   7   4     76.7624      0.8706     74.3798      0.0001
  -3   7   4     34.6418      1.0248     32.9166      0.0000
  -2   7   4     30.2093      1.6895     31.1338      0.0000
  -1   7   4     41.0408      0.6750     40.4159      0.0002
   0   7   4     58.8193      0.6888     58.2601      0.0000
   1   7   4     96.0832      0.9953     94.3904      0.0000
   2   7   4     42.5061      1.2431     45.9752      0.0000
   3   7   4     18.0649      1.8658     15.2715      0.0000
   5   7   4     64.6893      1.5162    -62.2927     -0.0001
   9   7   4     79.4115      4.5543     78.9679      0.0001
 -10   8   4     53.7627      7.0413     57.6576      0.0000
  -9   8   4     32.6391      7.3326     43.9401      0.0000
  -8   8   4     55.0653      3.4751     56.7528      0.0000
  -6   8   4     39.0015      2.0180     35.9548      0.0000
  -5   8   4     28.6841      2.1117     29.2543      0.0000
  -4   8   4     13.4164      2.0635     -0.7788      0.0000
  -3   8   4     36.7140      1.0553     38.4787      0.0000
  -2   8   4     34.6958      1.7750    -34.8989      0.0000
  -1   8   4     58.1804      0.6957     57.6559      0.0000
   1   8   4     21.2055      1.8070     18.5013      0.0000
   2   8   4     24.7561      1.9765     24.5770      0.0000
   3   8   4     57.7493      1.1436    -61.5014      0.0000
   5   8   4     28.6788      4.1418    -20.1009      0.0000
   6   8   4     53.3565      2.0658    -48.2415      0.0000
 -10   9   4     54.8509     12.7685    -16.2183      0.0000
  -9   9   4     83.5127      4.7097     80.8110     -0.0001
  -5   9   4     35.5606      1.7010    -35.5702      0.0000
  -4   9   4     22.3035      1.4765    -19.5225      0.0000
  -3   9   4     20.2055      3.7701    -21.7011      0.0000
  -2   9   4     43.3930      1.4643    -45.1540      0.0000
   0   9   4     71.7522      2.1053     -4.3690      0.0000
   1   9   4     67.2616      1.0173    -66.4826     -0.0001
   3   9   4     40.0231      5.5277      6.1363      0.0000
   4   9   4     34.5089      2.3585    -42.1108      0.0000
  -5  10   4     62.5330      1.5553     57.7839     -0.0001
  -4  10   4     30.7555      1.8154     30.4084      0.0000
  -2  10   4     24.3103      2.9451    -16.7633      0.0000
   0  10   4     92.2004      0.8938    -90.8420      0.0000
   1  10   4     66.5282      0.9793    -66.5816     -0.0001
   2  10   4     45.4639      1.3657     47.3444      0.0000
   4  10   4     46.3411      2.3338     49.6540      0.0000
   8  10   4     66.8761      3.4158    -67.0954      0.0000
  -6  11   4     29.0899      5.8976    -29.5437      0.0000
  -5  11   4     73.5142      7.3052     -8.9246      0.0000
  -4  11   4     15.9218      2.8467     18.1556      0.0000
  -1  11   4     16.0789      2.1978    -10.9565      0.0000
   0  11   4     32.7014      1.3251    -31.6259      0.0000
   1  11   4     33.8947      1.4254    -36.7130     -0.0002
   2  11   4     39.7805      3.7264    -35.2582      0.0000
   3  11   4     40.9203      1.8173    -42.1749      0.0000
   4  11   4     29.6471      3.2800    -26.3671      0.0000
   6  11   4     75.6249      5.2985    -69.8110     -0.0001
   7  11   4     64.2761      2.6428     70.0155      0.0001
   8  11   4     97.9571      4.6502     95.1658      0.0001
  -7  12   4     64.9045      4.2706    -53.7549      0.0000
  -4  12   4     44.7564      1.5354    -46.4932      0.0001
   0  12   4     16.7375      2.3532     15.2328      0.0001
   4  12   4     40.5468      2.8300    -42.5879     -0.0001
  -4  13   4     53.3049      1.5799    -53.1634      0.0000
  -2  13   4     28.6190      2.4022     29.2393     -0.0001
   0  13   4     63.9276      1.5211     54.8294      0.0000
   3  13   4     45.6552      4.4054     43.9639      0.0000
   5  13   4     39.3731      3.4237     44.3192      0.0000
   7  13   4     52.9274      9.0988    -43.2902      0.0000
  -5  14   4     41.1937      3.8330     36.4534      0.0000
  -4  14   4     50.7657      2.2885     50.5168      0.0000
  -3  14   4     48.4986      2.6450    -48.9471      0.0001
  -1  14   4     44.3319      6.2295     27.4496     -0.0001
   5  14   4     42.2413      4.1065    -38.4716      0.0000
  -6  15   4     31.1343      5.8968    -33.3439      0.0001
   0  15   4     95.1579      1.4852     97.9478      0.0000
   2  15   4     57.1846      7.9933    -18.6184      0.0000
   3  15   4     75.8558      7.8295     57.6419     -0.0002
   6  15   4     42.7177      4.6535    -47.9842      0.0000
  -5  16   4     40.9119      4.6761    -38.8515      0.0000
  -4  16   4     45.9709      4.0210      9.8226      0.0000
  -3  16   4     66.5953      2.5279    -72.3803     -0.0001
   0  16   4     51.3609      1.9568    -53.8419      0.0001
   1  16   4     44.3502      2.2247     46.6839      0.0000
   5  17   4     66.2737     10.5827     45.0796     -0.0001
  -3  18   4     36.5324      3.6469    -36.9670      0.0001
   1  18   4     32.1445      6.2265     34.4775     -0.0001
   3  18   4     33.7455      6.1094     34.5955     -0.0001
   0  21   4     35.4741      6.2153    -41.2566     -0.0001
 -11   1   5     56.7773      4.5967    -50.7743      0.0000
  -9   1   5     31.9586      5.3034     30.9898      0.0000
  -6   1   5     37.7771      1.7845     37.1791      0.0000
  -5   1   5     55.7292      1.0698     58.2736      0.0000
  -4   1   5     57.5762      0.7285    -56.7720      0.0000
  -3   1   5     27.3822      0.5781     28.5426      0.0000
  -2   1   5     19.5552      1.6432     17.4336      0.0000
  -1   1   5     21.2475      0.4073    -21.8277      0.0000
   0   1   5     38.1086      0.3680     37.9204      0.0000
   1   1   5     49.1843      0.3749    -49.7268      0.0000
   2   1   5     84.7860      0.7477     87.0312      0.0000
   3   1   5    136.8685      1.2659    127.5135      0.0000
   4   1   5     18.4246      2.8077    -25.6731      0.0000
   5   1   5    135.0801      1.2539    134.2675      0.0000
   6   1   5     24.2066      2.2642    -26.7316      0.0000
   9   1   5     55.8793      2.9439    -60.9377      0.0000
  10   1   5     53.6651      4.7791     51.2595      0.0000
 -13   2   5     58.0748      7.3542    -49.3847     -0.0001
 -10   2   5     56.0935      4.1207    -53.6595     -0.0001
  -7   2   5     55.2278      1.5042     44.5667      0.0000
  -6   2   5     76.2056      1.2974     77.5329      0.0000
  -5   2   5     27.4581      1.1591     25.9251      0.0000
  -4   2   5     91.2324      0.7096     89.5112      0.0000
  -3   2   5     82.1417      0.6915     81.0792      0.0000
  -2   2   5     17.2543      0.9279     16.0984      0.0000
  -1   2   5     21.2400      0.4265     22.1973      0.0000
   0   2   5     31.7442      0.4993    -31.4632      0.0000
   2   2   5     20.3778      0.7842    -22.2685      0.0000
  10   2   5     51.7045      5.3829    -56.9311      0.0000
 -11   3   5     68.0516      4.5929    -63.7435     -0.0001
  -9   3   5     46.8338      3.0602    -43.2589      0.0000
  -8   3   5     59.0795      2.0881    -58.2826     -0.0001
  -5   3   5     49.5062      0.7830     49.4250      0.0000
  -3   3   5     22.5253      1.5120    -20.0564      0.0000
  -2   3   5     31.2938      0.8721    -15.9618      0.0000
  -1   3   5     19.7426      0.6559    -18.9301      0.0000
   0   3   5     13.9377      0.8190    -11.0242      0.0000
   1   3   5     86.1664      0.5571    -85.1965      0.0000
   2   3   5     26.9312      0.9237    -25.4773      0.0000
   3   3   5     42.2161      1.0163    -43.5396      0.0000
   4   3   5    137.6999      1.6335   -134.2886      0.0000
   5   3   5     48.3324      1.4033     48.8115      0.0000
   6   3   5     35.3117      2.8136    -38.4704      0.0000
   9   3   5     53.5476      4.0278    -58.6124      0.0000
 -11   4   5     50.2757      7.4438    -46.5414      0.0000
  -9   4   5     64.7419      3.1109     60.6121      0.0000
  -8   4   5     73.4944      1.8878    -73.6272      0.0000
  -6   4   5     40.9044      1.4617    -38.4309      0.0000
  -4   4   5     82.8312      0.8162     84.2138      0.0000
  -3   4   5     40.8482      1.1185    -41.9210      0.0000
  -2   4   5     30.4370      0.7251     30.1461      0.0000
  -1   4   5    113.5452      0.7023    111.2956      0.0000
   0   4   5     97.9918      0.6503    -98.2057      0.0000
   1   4   5     23.0274      1.0586     23.8053     -0.0001
   2   4   5     25.3663      1.1773    -21.8970      0.0000
   3   4   5     34.1872      1.1677    -35.8887      0.0000
   4   4   5     38.3454      1.1917     35.6398      0.0000
   5   4   5     34.8502      1.2535    -33.0769      0.0000
   6   4   5     30.8133      2.0329     22.5826      0.0000
   7   4   5     48.7326      2.0016     48.6501     -0.0001
  -6   5   5     67.7418      1.3091     68.3815      0.0001
  -5   5   5     46.7499      1.4040     47.8408      0.0000
  -4   5   5     33.8296      1.8455     30.2561      0.0000
  -3   5   5     19.0173      0.9451    -21.0389      0.0000
  -2   5   5     16.8837      1.2930    -14.4501     -0.0001
   0   5   5     72.8417      0.9388     72.2300      0.0000
   1   5   5     17.0092      1.0803    -12.0308      0.0000
   2   5   5     34.3520      1.1846     35.5313      0.0000
   3   5   5     23.8801      1.6283     25.1949      0.0000
   4   5   5     54.6063      1.0932    -54.0706      0.0000
   5   5   5     80.0328      1.4335    -76.0583      0.0000
   8   5   5     67.2819      2.6381    -67.9028      0.0000
  10   5   5     47.9322      5.1629     54.8764      0.0000
  -9   6   5     38.4056      5.3062     22.6092      0.0000
  -8   6   5     51.3230      3.4861    -47.2402      0.0000
  -7   6   5     47.8919      2.4385     48.1397      0.0000
  -6   6   5     24.4646      3.7859     17.7416      0.0000
  -5   6   5     37.9830      2.2852    -35.6517      0.0000
  -4   6   5     76.2701      0.9773     77.6163     -0.0001
  -3   6   5     21.2084      0.9318    -19.8972      0.0000
  -2   6   5     69.4120      0.7558    -71.7180      0.0000
  -1   6   5     46.0649      0.6262    -34.5660      0.0001
   0   6   5    115.1383      0.8106   -110.5538      0.0000
   1   6   5     67.1481      1.0373     69.1288     -0.0001
   2   6   5     37.3711      1.1445    -41.5758      0.0000
   3   6   5     38.5256      1.2425    -39.6049      0.0000
   4   6   5    102.4383      1.2846    100.3676     -0.0001
   6   6   5     41.4995      2.7381    -36.7080      0.0000
   7   6   5     67.9857      2.2668     65.8531      0.0000
  -6   7   5     69.6696      2.1588     66.8144      0.0000
  -5   7   5     51.6621      1.1372     41.1758      0.0000
  -4   7   5     27.4053      1.2670    -26.4152      0.0000
  -3   7   5     75.4504      0.6031    -47.9971      0.0000
  -1   7   5     12.9430      1.4147     13.0740      0.0000
   0   7   5     24.0236      0.8528    -21.3553      0.0000
   2   7   5     29.6593      1.3058     29.4579      0.0000
   3   7   5     63.7054      1.1131    -65.1408     -0.0001
   5   7   5     45.4763      1.6143     45.8898      0.0000
   6   7   5     37.8273      2.7418     33.2312      0.0000
   7   7   5     77.6629      2.2378     71.8899      0.0000
   8   7   5     36.7870      9.5604    -25.2192      0.0000
  -9   8   5     76.3134      2.8928     80.3979      0.0000
  -8   8   5     53.2431      6.4891    -41.9673      0.0000
  -7   8   5     26.3740      5.1612    -25.8230      0.0000
  -5   8   5     56.4718      1.3560    -52.5613      0.0000
  -3   8   5     34.1937      1.2534     31.3672      0.0000
  -2   8   5     48.2703      0.9898    -49.7360     -0.0001
  -1   8   5     72.5589      0.6734     74.1794      0.0000
   0   8   5     43.7794      0.7905    -43.5879      0.0000
   1   8   5     86.9632      1.0126    -85.8390      0.0000
   2   8   5     33.5936      1.6702     33.7157      0.0001
   4   8   5     40.7292      1.6613    -39.0459      0.0000
  -8   9   5     44.5257      4.9931     35.5182     -0.0001
  -7   9   5     37.0432      2.5003    -36.0238      0.0000
  -4   9   5     29.1239      1.5350    -26.8450      0.0000
  -3   9   5     64.1418      1.2563    -68.7219      0.0000
  -2   9   5     46.4456      1.2000    -48.1551     -0.0001
  -1   9   5     65.6148      0.8065    -66.5562     -0.0001
   1   9   5     31.8485      1.3555    -30.2032      0.0000
   2   9   5     74.5341      3.0929     69.9682     -0.0001
   3   9   5     35.2844      1.4177     35.0440     -0.0001
   4   9   5     31.8119      1.7528     30.7919      0.0000
  -5  10   5     60.0245      1.3583     58.9678      0.0002
  -4  10   5     59.7976      1.2653     60.1022      0.0000
   0  10   5     35.8863      1.0389    -36.4480      0.0000
   2  10   5     29.5836      1.9181    -32.2323     -0.0001
   3  10   5     40.9813      4.3726    -31.5503      0.0000
   4  10   5     45.6179      1.7428     46.7398     -0.0001
   5  10   5     32.4815      5.3661     27.0390      0.0000
   7  10   5     94.8252      2.3260     88.1511      0.0000
  -4  11   5     38.0396      2.6334    -25.9843      0.0000
  -3  11   5     16.6292      2.5938    -16.0409      0.0000
  -2  11   5     63.3462      1.1107     62.6696      0.0002
  -1  11   5     72.9335      0.9057     73.4449      0.0001
   1  11   5     31.1018      1.5468     30.4461      0.0000
   3  11   5     41.7104      1.9367    -36.5687      0.0000
   7  11   5     49.8210      3.5872     47.4782      0.0001
  -8  12   5     60.1124      4.5493     52.5778     -0.0001
  -6  12   5     50.4171      3.6609    -40.6413      0.0001
  -5  12   5     46.2069      1.7373     46.0522     -0.0001
  -2  12   5     32.0678      2.1246     32.3182      0.0000
   1  12   5     36.0647      1.6630    -35.5477      0.0001
   4  12   5     27.7376      3.3652     30.3266      0.0000
   5  12   5     37.1279      3.7385     40.6721      0.0000
   9  12   5     37.4534      8.0940    -42.1010      0.0000
  -6  13   5     68.7550      2.0017    -68.8060      0.0000
  -5  13   5     34.3088      2.7776     36.3112      0.0000
  -4  13   5     31.0916      3.0006     30.6647      0.0000
  -3  13   5     32.1059      4.2884    -33.0886      0.0000
  -2  13   5     52.2122      1.7462     53.9608      0.0000
   2  13   5     27.4581      2.8131    -30.5264      0.0000
   5  13   5     73.7219      2.9173    -77.6218      0.0000
   8  13   5     44.9009      7.5369    -38.2987      0.0000
  -7  14   5     71.9370      2.8050    -67.3020     -0.0001
  -4  14   5     43.6727      1.9155    -46.1981      0.0000
  -3  14   5     46.0472      2.4938     47.0402      0.0001
  -2  14   5     42.5399      2.2497    -43.1648     -0.0001
   0  14   5     68.3337      1.2853     71.2244      0.0001
   1  14   5     44.6067      1.8143    -49.3072     -0.0001
   2  14   5     29.5852      3.7786     25.6575      0.0000
   4  14   5     68.8438      2.4910    -71.4620      0.0000
  -6  15   5     58.7422      3.6387    -56.6161      0.0001
  -4  15   5     68.1154      2.1624    -76.5130     -0.0001
  -3  15   5     30.6672      4.1110    -37.1155      0.0000
  -2  15   5     46.6838      2.8424     49.0577     -0.0001
   0  15   5     62.1777      1.4863     62.1728     -0.0001
   1  15   5     54.7926      1.9765     51.6429     -0.0001
   2  15   5     43.7492      2.4005    -45.2338     -0.0001
  -9  16   5     40.5360      7.9334    -32.8378      0.0001
  -8  16   5     66.4746      5.1300     56.9251     -0.0002
  -6  16   5     52.6005      3.9486    -55.3003      0.0001
  -1  16   5     41.4885      2.3379    -41.0610     -0.0001
  -8  17   5     65.7318     11.7086    -42.7142      0.0000
  -5  17   5     52.3455      5.8527     44.3876      0.0002
  -2  17   5     50.7410      3.3169     52.8253      0.0000
   2  17   5     40.8769      3.1707     37.9673      0.0001
  -4  18   5     41.2738      5.5353     25.6299      0.0000
   4  18   5     59.2780      8.0123    -69.1780      0.0000
  -4  19   5     54.6593      5.8476    -60.8271      0.0000
   0  19   5     57.7276      2.7472     58.7152      0.0000
   2  19   5     55.7177      2.8719    -62.9181      0.0000
  -2  21   5     59.0894      8.7690     49.8153      0.0000
  -4   0   6     87.5463      0.8432    -85.4396      0.0000
  -3   0   6     16.9266      1.4195     13.1179      0.0000
  -2   0   6     20.9996      1.5749     21.6438      0.0000
  -1   0   6     35.3797      0.7642    -35.6893      0.0000
   0   0   6     14.0609      0.9333     13.5992      0.0000
   1   0   6     68.1464      0.7071    -71.9330      0.0000
   2   0   6    175.2140      1.8295   -162.3043      0.0000
   4   0   6     59.5985      2.1406    -66.3266      0.0000
   6   0   6     36.2372      2.7317     37.8568      0.0000
   7   0   6    103.6155      8.4242    -82.7747      0.0000
  -9   1   6     56.5620      4.3008     49.3615      0.0000
  -8   1   6     60.8734      3.0605    -59.3603     -0.0001
  -7   1   6     38.6043      2.0624    -39.9714     -0.0001
  -6   1   6     39.8138      1.4782    -39.2754     -0.0001
  -5   1   6     55.5906      1.0413    -54.7457      0.0000
  -4   1   6     71.5970      0.7095    -70.2428      0.0000
  -2   1   6     19.6645      0.7756     21.0245      0.0000
  -1   1   6     18.0912      0.5916    -18.6669      0.0000
   0   1   6     11.9595      0.7484     11.4787      0.0000
   1   1   6     16.5983      0.6941    -16.4229      0.0000
   2   1   6     70.5226      0.9059    -71.9765     -0.0001
   5   1   6     74.3460      2.2285    -76.1706      0.0000
   8   1   6     34.9353      4.8780     33.3873      0.0000
   9   1   6     58.2868      3.4813     69.8485      0.0001
  10   1   6     45.4907      4.0077     42.5318      0.0000
  -7   2   6     21.2941      2.5248     20.5892      0.0000
  -6   2   6     55.6539      1.1141     54.7128      0.0001
  -5   2   6     52.6232      0.8092     52.6086      0.0000
  -4   2   6     41.5310      1.1403    -39.5201      0.0000
  -3   2   6    113.7912      0.5499   -115.2619      0.0000
  -2   2   6     35.9293      0.8777     39.0214      0.0000
  -1   2   6     17.1222      0.7525     17.8209      0.0000
   0   2   6     44.3743      0.5035    -45.3955      0.0000
   1   2   6     42.9942      0.4768     43.7380      0.0000
   2   2   6    140.1437      0.6148    133.7617      0.0001
   5   2   6     21.3427      4.6307     24.1839      0.0000
   9   2   6     51.4365      3.5258    -51.7936      0.0000
  10   2   6     58.6155      3.7378     59.1254      0.0000
  13   2   6     65.0764      6.2473     70.6477      0.0001
 -10   3   6     60.6215      3.1401    -62.1135      0.0000
  -7   3   6     87.7182      1.4942     87.9877      0.0000
  -6   3   6     43.5288      1.0849     43.9295      0.0000
  -4   3   6     46.4004      0.8623     42.2878      0.0000
  -3   3   6     74.2048      0.5292    -81.1176      0.0000
  -2   3   6     36.5369      0.6696    -38.4514      0.0000
  -1   3   6     31.0336      0.5710     32.3325      0.0000
   0   3   6     22.4096      0.5482    -21.6244      0.0000
   1   3   6     52.8834      0.9953    -53.0997      0.0000
   2   3   6     31.5911      1.2121    -31.5823      0.0000
   5   3   6     59.8382      2.0052     60.3897      0.0000
   6   3   6     36.3867      3.6713     32.6981      0.0000
  10   3   6     33.3122     10.0851     16.0365      0.0000
  -8   4   6     67.8286      2.8743    -64.9906      0.0000
  -7   4   6     32.4354      3.2995     28.5977      0.0000
  -5   4   6    130.6182      1.1827   -123.7363     -0.0001
  -4   4   6     31.1260      1.0287    -29.4534      0.0000
  -3   4   6     50.8764      0.7995     51.9256      0.0000
  -1   4   6    135.3719      0.6039    139.0309      0.0000
   0   4   6     49.8065      0.4521     32.6630      0.0000
   1   4   6     21.3039      0.8816     21.1470      0.0000
   3   4   6     26.0634      0.9820     25.6364      0.0000
   4   4   6     31.3673      2.4920    -27.9236      0.0000
  11   4   6     46.3789      6.7255     33.3813      0.0000
  -9   5   6     51.8904      2.8201     54.0774      0.0000
  -7   5   6     32.3762      3.2412     30.5479      0.0000
  -6   5   6     23.8099      4.1971    -20.4414      0.0000
  -5   5   6     33.7076      1.4959     25.9492      0.0000
  -4   5   6     22.6655      3.1390    -20.6016      0.0000
  -3   5   6     16.3797      1.2182     16.0860      0.0000
  -2   5   6     67.5747      0.7188     67.8464      0.0000
  -1   5   6     39.9647      0.7320    -38.5609      0.0000
   0   5   6     27.3868      0.7665     27.5703      0.0000
   1   5   6     67.6323      0.8206     66.7408      0.0000
   2   5   6     24.9152      2.0301     18.5501      0.0000
   3   5   6     23.2886      1.5031     23.2436      0.0000
   4   5   6     25.0586      3.0307     25.5995      0.0000
   6   5   6     30.6365      2.4997    -36.7949      0.0000
   7   5   6     71.2683      1.9692    -69.3353      0.0001
   9   5   6     49.1894      4.1715    -55.6383      0.0000
  -7   6   6     37.6597      3.0006    -33.9072      0.0000
  -4   6   6     32.6340      1.3170    -31.2909      0.0000
  -3   6   6     51.2522      0.9442    -52.3142      0.0000
  -1   6   6     29.6062      0.8121    -30.6988      0.0000
   0   6   6     55.2017      0.9430    -55.9913      0.0000
   1   6   6     61.1478      0.8920     62.9476      0.0000
   2   6   6     54.9748      1.0662    -56.3096      0.0000
   5   6   6     77.9938      1.5086    -72.6204      0.0000
   6   6   6     30.1613      3.8981     23.5080      0.0000
   9   6   6     46.1094      5.4184     49.2955      0.0000
  -5   7   6     37.3495      1.4766     35.9190      0.0001
  -4   7   6     34.6463      1.1533    -32.7481      0.0000
  -3   7   6    121.3249      0.7942   -119.4918      0.0000
  -1   7   6     35.3142      0.8972    -34.8213      0.0000
   0   7   6     24.1157      1.0475     23.1813      0.0000
   1   7   6     63.5405      1.1544     62.4542      0.0000
   3   7   6     76.8306      1.3662     77.5237      0.0001
   5   7   6     33.4212      2.3897    -31.8407      0.0000
   7   7   6     28.9985      4.9915    -30.8166     -0.0001
   8   7   6     46.1221      5.1558    -40.3245     -0.0001
  -9   8   6     87.7841      3.1085     93.9908      0.0001
  -7   8   6     56.0238      2.9957     58.5037      0.0000
  -6   8   6     45.9971      1.6768     42.6479      0.0001
  -5   8   6     34.9395      1.4734    -34.6531      0.0000
  -3   8   6     53.3348      1.0889    -55.9211      0.0000
  -2   8   6     22.9957      1.8852     22.5722      0.0000
  -1   8   6    108.7351      0.8167    107.1838      0.0000
   0   8   6    170.4509      0.8980   -162.9637      0.0000
   1   8   6     34.3898      1.4447     25.0342      0.0000
   2   8   6     10.8206      2.4181    -13.6132      0.0000
   3   8   6     53.6444      2.2771      5.1611      0.0000
   4   8   6     19.5955      2.6964     19.6776      0.0001
   5   8   6     34.5558      1.9535    -28.1777      0.0000
   6   8   6     45.4527      2.0102     43.7780      0.0000
   8   8   6     52.0028      5.4675    -51.2259     -0.0001
   9   8   6     52.8075      5.7305     30.2501      0.0001
  -5   9   6     22.0549      2.1980     24.3465      0.0000
  -4   9   6     53.6295      1.1589     53.1616      0.0000
  -2   9   6     43.4400      1.0836    -43.5721      0.0000
  -1   9   6     31.1700      0.9878    -33.1800      0.0000
   0   9   6     24.4317      1.3351    -23.4391      0.0000
   1   9   6     31.0083      1.6593    -29.3420      0.0000
   2   9   6     48.6749      1.9239     50.8798      0.0000
   3   9   6     38.3428      1.7276     41.0465      0.0000
   4   9   6     33.2471      1.8127     30.2532      0.0000
  -8  10   6     93.7913      2.7717    -90.7818     -0.0001
  -6  10   6     66.4749      1.9311     60.8139      0.0000
  -5  10   6     57.1052      1.6960    -55.1568      0.0000
  -4  10   6     69.5477      1.2013     70.1117      0.0000
  -1  10   6     44.5616      0.9553     47.2163      0.0000
   0  10   6     78.9397      0.8958    -80.0925      0.0000
   2  10   6     33.2551      2.0255    -28.2380      0.0000
   3  10   6     33.8953      1.6269    -34.5067      0.0000
  10  10   6     56.1231      9.1144    -52.4679     -0.0001
  -8  11   6    162.3230      9.6889     35.0802      0.0001
  -4  11   6     38.9352      1.7434    -36.0432      0.0000
  -3  11   6     36.4517      5.0065    -38.2672      0.0000
  -2  11   6     27.3167      2.8627    -26.0495      0.0000
   3  11   6     42.4655      2.0671    -43.4070      0.0000
   9  11   6     65.2892     11.3106     33.3385      0.0001
  -7  12   6     55.0419      3.8169    -48.8506      0.0000
  -4  12   6     29.8775      2.2747    -30.6510      0.0000
  -3  12   6     36.4780      3.5727    -39.6930      0.0000
  -2  12   6     57.2087      1.3512     59.7710      0.0000
  -1  12   6     44.0355      0.9897     46.3027      0.0000
   1  12   6     64.9585      2.1604     62.7645      0.0000
   3  12   6     32.6860      2.9302     35.4971      0.0000
   5  12   6     43.5171      2.6036    -43.3961      0.0000
   6  12   6     54.2296      7.0650     42.3508      0.0000
   8  12   6     78.5289      4.1822    -71.0175      0.0000
  -8  13   6     30.5222      9.0999    -15.2796      0.0000
  -4  13   6     20.2909      3.6440     21.6461      0.0000
  -2  13   6     30.3847      2.1903    -34.1570      0.0000
   0  13   6     27.3915      2.2056    -26.7574      0.0000
   1  13   6     44.2557      3.1188    -43.1680      0.0000
  -9  14   6     74.5413      8.7928    -31.7546      0.0000
  -8  14   6     72.8775      4.0667    -66.2749      0.0000
  -6  14   6     34.8817      5.5247     39.3301      0.0001
  -3  14   6     47.0126      2.7922     48.3596      0.0000
  -2  14   6     32.2621      2.7042     31.7045      0.0000
   0  14   6     24.5132      2.5079     28.9895      0.0000
   6  14   6     40.2327      4.6319     43.8040      0.0000
  -9  15   6     52.8897     12.6715     22.7160      0.0000
  -2  15   6     32.8925      3.8420     31.8489      0.0000
   0  15   6     44.3139      1.7964     44.3836      0.0001
   1  15   6     42.1882      1.8426     43.4735      0.0000
   7  15   6     37.4213      6.6332    -33.3109     -0.0001
   0  16   6     30.9103      4.1116    -34.2173      0.0000
   1  16   6     62.4721      1.7016    -63.5868      0.0000
   4  16   6     40.2652      3.8426    -48.8791      0.0001
   2  17   6     26.5197      5.0131    -20.7624     -0.0003
  -5  18   6     71.5534      2.8302     75.3499      0.0000
  -1  18   6     74.0663      2.4215    -74.5642      0.0000
   1  18   6     36.0938      5.1332    -31.4024      0.0000
   3  18   6     35.8246      4.6523     44.5392      0.0000
  -3  20   6     46.0388      4.9762     46.8904      0.0000
 -12   1   7     84.2479      7.3509    -77.4564      0.0000
  -9   1   7     67.2486      4.1270    -64.1278      0.0000
  -8   1   7     37.9753      4.3817     33.9276      0.0000
  -7   1   7     43.4562      2.1186    -42.4867      0.0001
  -6   1   7     53.6160      1.6998    -56.3045      0.0001
  -5   1   7     43.7861      1.1512     44.5373      0.0000
  -4   1   7     43.4935      0.6237    -44.4140      0.0000
  -3   1   7    104.9361      1.0736    105.1360      0.0000
  -2   1   7     68.8847      0.6276     72.6615     -0.0001
   1   1   7     13.9640      1.6325    -14.0133      0.0000
   2   1   7     81.7943      0.8250     79.4665     -0.0001
   4   1   7     53.4921      1.6020     48.8787      0.0000
   7   1   7     37.8309      3.4050     44.3713      0.0000
  11   1   7     47.3090      6.3384    -56.1626      0.0000
  -7   2   7     47.1791      1.6986    -48.1997      0.0000
  -6   2   7    102.1886      1.4169    101.1632      0.0000
  -5   2   7    108.7873      0.9959     91.4432      0.0001
  -3   2   7    136.7935      0.7042    135.7578      0.0001
  -2   2   7     58.9437      0.6102     62.4301      0.0001
   0   2   7    162.2933      0.5344    163.4168      0.0000
   1   2   7     73.1193      0.5282    -72.1435      0.0000
   2   2   7     56.9392      0.6537    -54.4388     -0.0001
   3   2   7     43.7183      1.2577     43.8897      0.0000
   4   2   7    117.1297      1.5577   -117.5873     -0.0001
   7   2   7     61.4632      4.9061    -55.3730      0.0000
   8   2   7     41.7891      7.0015     41.4532      0.0000
 -13   3   7    104.4515      8.7556     86.5928      0.0000
 -10   3   7    104.5780      3.1955    108.1940      0.0000
  -9   3   7     34.0342      4.5658    -45.6376      0.0000
  -7   3   7     28.4815      3.2336    -28.9651      0.0000
  -6   3   7     79.9744      1.1747    -71.3876      0.0000
  -5   3   7     42.3164      2.1061     39.4938      0.0001
  -4   3   7     63.8840      0.8666    -66.3155      0.0000
  -3   3   7     27.1124      0.7633     29.8976      0.0000
  -2   3   7     88.1661      0.6817     94.5210      0.0000
   0   3   7     35.9305      0.7348    -34.2439      0.0000
   1   3   7     36.7950      0.7763    -36.9538      0.0000
   2   3   7     14.9050      2.7404     -9.8135      0.0001
   3   3   7     36.0051      0.8901    -36.2702      0.0000
   4   3   7     49.5828      1.1417    -50.0016      0.0000
   5   3   7     81.3854      1.7468    -86.2816      0.0000
   8   3   7     52.8113      8.0780    -53.2058      0.0000
 -12   4   7     76.3367     12.3349    -37.9134     -0.0001
 -10   4   7     61.9213      3.5353     66.7194      0.0000
  -9   4   7     71.4701      2.8507    -72.9305      0.0000
  -8   4   7     42.4647      3.0154     37.7623      0.0000
  -7   4   7     30.0204      3.9554     25.4489      0.0000
  -6   4   7     79.0192      1.0611    -81.3140      0.0000
  -4   4   7     30.8550      1.3256    -31.5729      0.0000
  -3   4   7     79.3514      0.8483    -35.8334      0.0000
  -2   4   7     37.3258      0.8621     35.8711      0.0000
  -1   4   7     52.7910      0.5693    -53.4120      0.0000
   0   4   7     59.2937      0.5953     60.8288      0.0000
   1   4   7     20.1027      0.8017     19.5304      0.0000
   2   4   7     26.8802      1.9543    -27.1514     -0.0001
   3   4   7     49.9714      1.0572    -50.0108     -0.0001
   4   4   7     69.3543      1.2616    -70.2301      0.0000
   5   4   7     49.8993      3.6316    -50.4391     -0.0001
   6   4   7     56.8829      2.1131    -57.5149      0.0000
   8   4   7     38.7304      5.3140     33.3447      0.0000
   9   4   7     63.6869      7.8090    -53.2186     -0.0001
 -10   5   7     68.8434      4.3356     57.9586      0.0000
  -8   5   7     47.7938      2.0062    -53.1887      0.0000
  -7   5   7     30.0777      3.5252     36.9708      0.0000
  -6   5   7     27.8166      3.4621     29.2455      0.0000
  -5   5   7     48.3187      2.1441    -46.6453      0.0000
  -4   5   7     17.0074      2.2116    -18.4688      0.0000
  -3   5   7     23.1583      0.8723    -23.0206      0.0000
  -2   5   7     18.2597      1.0034    -17.0261      0.0000
  -1   5   7     42.0480      0.6783    -41.8562      0.0000
   1   5   7     17.5827      1.3548     12.2775      0.0000
   2   5   7     41.1442      1.3043     36.2994      0.0000
   3   5   7     95.2384      1.0492    -90.3368      0.0000
   4   5   7     16.2965      4.3280     18.3124      0.0000
  -8   6   7     52.5922      3.4353     49.4924     -0.0001
  -7   6   7     75.9655      1.7918    -73.4913      0.0000
  -5   6   7     48.1672      2.9120     49.6063     -0.0001
  -4   6   7     76.3751      1.0457    -80.7498      0.0001
  -3   6   7     31.3852      1.1809    -29.6357      0.0001
  -2   6   7     42.4551      0.9428     44.2552      0.0000
  -1   6   7     39.0763      0.8656    -37.4204      0.0000
   0   6   7     18.9132      1.0986     19.9509      0.0000
   1   6   7     50.2214      0.8949    -50.7712      0.0000
   2   6   7     34.0287      1.8626     30.8620      0.0000
   3   6   7     73.4926      1.5584     68.6870     -0.0001
   4   6   7     55.8498      2.1199    -51.1860      0.0000
   5   6   7     64.2242      2.6275     64.5142      0.0000
   6   6   7     39.7743      2.1577     37.7615      0.0000
   8   6   7     44.2046      5.8969     41.2044      0.0000
  -7   7   7     23.8487      7.8704    -33.6784      0.0000
  -4   7   7     31.3974      1.6089      2.3201      0.0000
  -2   7   7     54.2964      0.8273     54.4136      0.0000
   0   7   7     44.6983      0.7430    -34.8603      0.0000
   1   7   7     18.8385      3.4785    -19.6077      0.0000
   2   7   7     13.0413      2.9905     10.5457      0.0000
   3   7   7     14.9428      2.4011    -14.2639     -0.0001
   6   7   7     75.0582      1.7639     73.3955      0.0000
   9   7   7     33.4842      4.3773     36.5450      0.0000
  -8   8   7     54.8186      3.1390     48.2734      0.0000
  -7   8   7     31.3044      4.2814    -32.3085      0.0000
  -6   8   7     27.1179      2.0468    -28.2260      0.0000
  -4   8   7     51.9095      1.6604    -48.5295      0.0000
  -3   8   7     22.5591      2.8545     20.1715      0.0000
  -2   8   7     22.0793      1.1123    -21.2571      0.0001
   0   8   7    114.8279      1.1188    112.9235      0.0003
   3   8   7     45.7330      1.5211     49.3682      0.0000
   4   8   7     42.0077      1.7817    -41.4793     -0.0001
   5   8   7     30.8475      2.4522    -31.7150     -0.0001
   8   8   7     66.1160      3.5316     62.6103      0.0001
  -7   9   7     42.8026      3.3227     32.7199      0.0000
  -6   9   7     83.5354      1.3517     82.0650     -0.0001
  -5   9   7     29.6589      2.5014    -25.0335      0.0000
  -4   9   7     91.3455      6.7268     -7.7206      0.0000
  -1   9   7     23.5563      1.1862    -24.6417      0.0000
   0   9   7     14.6137      2.2347    -15.8850      0.0000
   1   9   7     41.0197      2.0580    -45.0243      0.0000
   2   9   7     47.5779      1.6571     53.0194      0.0000
   5   9   7     47.7934      3.8351     44.4311      0.0000
   6   9   7     52.5922      5.5781     41.0830      0.0000
  -5  10   7     23.0288      2.4463    -20.9124      0.0000
  -4  10   7     27.8364      2.1976    -28.1669      0.0000
  -2  10   7     53.8228      1.0318     56.6573      0.0000
  -1  10   7     26.9688      1.5983     27.4402      0.0000
   0  10   7     23.5393      2.0157    -19.2959      0.0000
   2  10   7     40.7838      1.8603    -40.0582      0.0001
   5  10   7     25.0676      3.4424    -33.4360     -0.0001
   8  10   7     52.1995      6.7869    -38.3706     -0.0001
   9  10   7     45.1128      7.5053     32.6124      0.0000
  13  10   7     51.1947     12.8597    -35.6718      0.0000
  -5  11   7     24.7418      3.4348    -27.0532      0.0000
  -3  11   7     37.2442      2.1584     39.1987      0.0000
  -2  11   7     19.8244      2.7620    -17.5027      0.0000
   0  11   7     55.9351      1.1113    -56.7030     -0.0001
   1  11   7     35.9306      3.4321    -33.3798     -0.0001
   2  11   7     53.8395      3.7310     55.4210      0.0000
  -6  12   7     38.1814      3.2490     33.2186      0.0000
  -1  12   7     80.6250      1.0067     80.7509     -0.0001
   0  12   7     35.3859      1.5060     33.7789     -0.0001
   5  12   7     53.1508      2.3506    -55.1709      0.0001
   6  12   7     42.5675      7.4774     31.8861     -0.0001
  -6  13   7     57.2205      2.3596     55.7063      0.0000
  -4  13   7     51.8339      2.6795    -56.0105      0.0000
   2  13   7     37.9429      3.6178     32.4731      0.0001
   3  13   7     51.4856      2.5580    -57.4368      0.0000
   4  13   7     33.0740      4.6727    -31.6275      0.0000
   6  13   7     61.6512      8.2913    -50.8811      0.0000
   8  13   7     57.8111      7.5639    -48.7640     -0.0001
  -9  14   7     60.6070      4.9444     64.7441      0.0000
  -8  14   7     47.7743      3.8020     45.3607     -0.0001
  -5  14   7     70.4422      2.4296    -71.7663      0.0000
  -3  14   7     59.8812      2.7610    -61.4459      0.0001
  -2  14   7     44.3612      1.9841    -45.2269      0.0001
  -1  14   7     28.4938      1.8592     26.6225      0.0000
   0  14   7     34.6595      2.9071    -33.5512      0.0001
   4  14   7     51.0751      3.5140     55.3226      0.0000
  -6  15   7     37.3127      3.8489     42.0370     -0.0001
  -3  15   7     42.2094      2.6732     43.7916     -0.0001
  -2  15   7     79.2878      1.9359    -78.4005      0.0001
   1  15   7     42.3992      2.7913    -45.4025      0.0000
   2  15   7     89.4346      2.5937     92.3599     -0.0001
   3  15   7     23.8144      3.2454     32.7488      0.0000
   5  15   7     37.6348      4.0818     46.8649      0.0000
   6  15   7     41.3115      6.1515    -38.0884      0.0000
  -3  16   7     47.8938      2.7843    -45.1592      0.0000
  -2  16   7     22.2421      4.4120    -23.6885      0.0000
   0  16   7     72.2259      1.5045    -73.7880      0.0000
   5  16   7     44.5903      5.7042    -51.0151      0.0000
   6  16   7     45.6411      5.8342     41.9379      0.0000
  -4  17   7     50.4807      5.3576    -49.1448      0.0000
  -2  17   7     50.3661      3.6347    -42.0547      0.0001
   0  17   7     40.0975      4.0393     39.6174      0.0000
   2  17   7     51.9689      2.8933     59.1079      0.0000
  -4  18   7     58.8647      5.4090     50.5243     -0.0002
  -1  18   7     58.8005      3.2184     50.8838     -0.0002
   4  18   7     42.4834      4.7142     44.4003      0.0000
  -4  19   7     47.3860      4.1824    -53.3594      0.0000
  -1  19   7     44.6406      3.6419    -36.5159      0.0000
   2  19   7     49.6738      4.0226     48.6707      0.0001
  -6   0   8     76.0944      2.4646     74.5236      0.0001
  -5   0   8    132.4758      1.0778    132.1821      0.0000
  -3   0   8     37.3369      2.1617    -39.8247      0.0000
  -2   0   8     99.2379      0.6527    105.9302      0.0000
  -1   0   8     98.0723      0.7798   -105.0352      0.0000
   0   0   8    133.8504      0.7457   -135.1221     -0.0001
   1   0   8     83.3232      0.8905     86.4974      0.0000
   2   0   8     69.6212      1.3123    -68.9618      0.0001
   3   0   8     30.2795      1.3930    -32.8768      0.0000
   4   0   8     24.0217      1.8760    -25.7868      0.0000
   5   0   8     76.9678      1.6770    -82.5788      0.0000
   8   0   8     40.8188      3.6653    -52.9203      0.0000
   9   0   8     54.9945      4.1102     60.3666      0.0000
 -10   1   8     52.5661      6.8453    -39.6844      0.0000
  -5   1   8     35.3446      1.0863    -35.0172      0.0000
  -4   1   8     69.4056      1.7208    -72.6078      0.0000
  -3   1   8     23.7526      0.8388    -23.3792      0.0000
  -2   1   8     43.6913      0.6004    -47.0465      0.0000
  -1   1   8     19.6950      0.6301     19.8168      0.0000
   0   1   8      9.1778      1.9665      1.7453      0.0000
   1   1   8     50.9042      2.5117    -46.7070      0.0000
   3   1   8     57.9545      0.9337    -57.4995      0.0000
   4   1   8     67.5776      1.1053    -71.1015     -0.0001
 -10   2   8     60.6625      5.8603    -58.6469      0.0000
  -6   2   8     47.4980      1.3697     44.9750      0.0000
  -5   2   8     49.4382      1.4964    -46.2074     -0.0001
  -4   2   8     62.4582      0.9824     61.2574      0.0000
  -3   2   8     25.9142      2.9407     21.5751      0.0000
  -2   2   8     11.9543      1.3702     12.5610      0.0000
  -1   2   8     40.7781      0.4896    -40.9508      0.0000
   0   2   8     17.9818      0.7155     17.2664     -0.0001
   1   2   8     44.8458      0.6719    -45.0318      0.0000
   2   2   8     64.0602      0.7565    -62.7554      0.0000
   5   2   8     36.7646      3.5244     35.0963      0.0001
   8   2   8     48.8068      8.1912    -60.3948      0.0000
  -9   3   8     36.9979      6.0934    -26.3732      0.0000
  -7   3   8     46.8456      1.5734    -45.6559      0.0000
  -4   3   8     63.7203      1.0094    -66.4719      0.0000
  -3   3   8    115.6195      0.9943    121.3568      0.0001
  -1   3   8     62.2360      0.6538    -63.7495      0.0000
   1   3   8     48.2647      0.6193    -47.0497      0.0000
   2   3   8     74.7866      0.6763    -74.4406      0.0000
   3   3   8     40.3605      1.2264     38.7702      0.0000
   5   3   8     46.0423      2.1453     46.5575      0.0000
   6   3   8     43.4014      4.7102    -49.1456      0.0000
  -8   4   8     84.9357      1.7290    -86.3489      0.0000
  -6   4   8     61.0190      3.9765     46.7660      0.0000
  -2   4   8     23.1994      1.0057    -19.2136      0.0000
  -1   4   8     15.6500      0.7996    -16.7688      0.0000
   0   4   8     14.1126      1.7901     -4.3610      0.0000
   1   4   8    122.5078      0.8292    123.4207      0.0000
   2   4   8    125.2215      0.9167    120.0737      0.0000
   3   4   8     29.2967      1.2802     30.2195      0.0000
   4   4   8     54.7377      1.6752    -48.3072      0.0000
   5   4   8     50.3492      1.3127     51.5051      0.0000
  -8   5   8     74.4049      1.9813     74.8547      0.0000
  -5   5   8    119.6741      1.2389    116.2023      0.0000
  -4   5   8     54.5625      1.2122    -49.9077      0.0000
  -3   5   8     33.4778      0.9794     34.8878      0.0000
  -1   5   8     46.0457      0.6429     48.5857      0.0000
   0   5   8     26.2969      0.9108     25.0615      0.0000
   1   5   8     94.2149      0.8066    -93.4723      0.0000
   4   5   8     77.0847      1.1227    -76.0007      0.0000
   5   5   8     79.0535      2.0245     80.8756      0.0000
   8   5   8     44.7828      4.6837     46.6850      0.0000
  -3   6   8     20.8630      1.3017    -19.2971      0.0000
  -2   6   8     81.8868      0.7618     80.3009      0.0000
  -1   6   8     71.1478      0.6800    -72.4666      0.0000
   0   6   8     17.7304      1.0949     18.6274      0.0000
   1   6   8     30.5090      1.8852     28.7424     -0.0001
   3   6   8     69.7408      1.7142     65.4840      0.0001
   4   6   8     54.5726      1.6927    -53.0134     -0.0001
   6   6   8     51.9567      2.2131     47.7939     -0.0001
  -6   7   8     29.8492      5.3402     -4.6135      0.0000
  -5   7   8     43.0323      3.5285     38.3156      0.0000
  -3   7   8     51.4837      1.1484     50.8821      0.0000
  -2   7   8     37.1182      1.0475    -38.6299      0.0000
  -1   7   8     79.9839      0.8248    -76.3491      0.0000
   0   7   8     57.2295      1.0428    -54.9755      0.0000
   1   7   8     60.0531      0.7734    -62.5156      0.0000
   2   7   8     57.5396      1.6857      8.1693      0.0000
   4   7   8     45.6425      1.9663    -45.1926      0.0001
   6   7   8     35.6468      5.9260    -24.1460      0.0001
   7   7   8     43.5584      3.2949    -40.9478      0.0000
   8   7   8     47.6526      3.6347    -44.1232      0.0000
  -5   8   8     54.0741      1.4832     28.8882      0.0000
  -3   8   8     21.7179      3.6360    -16.4706      0.0001
  -2   8   8     55.7553      0.8268    -55.7130      0.0000
  -1   8   8    163.0386      0.9567   -155.2394     -0.0002
   0   8   8     39.6734      1.0735    -41.2374      0.0000
   2   8   8     54.9826      1.1533    -55.7346      0.0000
   3   8   8     29.7277      1.7432     34.2167      0.0000
   4   8   8     65.3133      1.7928    -63.4477     -0.0001
   5   8   8     45.9225      2.6429     41.4566      0.0000
   8   8   8     63.7196      3.0061     71.7365      0.0000
  -8   9   8     45.1520      5.4404    -41.7989      0.0000
  -7   9   8     55.3759      3.5150    -54.8138      0.0000
  -6   9   8     27.6013      5.9179    -20.0066      0.0000
  -5   9   8     29.8902      2.0117     27.0083      0.0000
  -3   9   8     48.6621      1.3703     48.0944      0.0000
  -2   9   8     33.6586      1.2425     35.4151     -0.0001
  -1   9   8     13.0640      3.4130     20.5853      0.0000
   0   9   8     39.8652      1.1973     40.7261      0.0000
   2   9   8     24.9671      1.6557    -24.9144      0.0001
   4   9   8     19.0166      3.9417    -11.4673      0.0000
   6   9   8     57.7811      2.5419     55.8722      0.0000
   7   9   8     57.9178      2.9382     53.8127      0.0000
   8   9   8     67.8145      3.7728     62.0837      0.0000
 -10  10   8     59.8399      9.7072     57.6865      0.0000
  -9  10   8     51.7052      6.3171     49.9268      0.0000
  -7  10   8     39.1892      2.6927     40.5813      0.0000
  -6  10   8     36.8354      2.4781    -35.3943      0.0000
  -5  10   8     36.3887      4.0708    -31.8882      0.0000
  -3  10   8     18.5640      3.3661    -24.4739      0.0000
  -2  10   8     63.9029      1.1153     64.1051      0.0000
  -1  10   8     25.8281      1.3240     23.1050     -0.0001
   4  10   8     72.7462      1.9927    -73.6736      0.0000
   5  10   8     68.5236      2.8060     71.7322      0.0000
   7  10   8     50.7599      3.6917    -48.9054      0.0000
  -8  11   8     71.1161      2.8675    -65.2531      0.0000
  -7  11   8     50.2302      2.8284    -46.5993     -0.0001
  -6  11   8     23.3960      4.7664     24.0803      0.0000
  -5  11   8     47.7623      1.4818    -48.1030      0.0000
  -4  11   8     24.2082      3.6957     23.3475      0.0001
  -2  11   8     23.3515      2.8366    -19.1009     -0.0001
  -1  11   8     29.8962      1.5484     30.4012      0.0001
   0  11   8     28.3330      1.5407    -26.1516      0.0000
   1  11   8     39.3843      2.3093    -36.9317     -0.0001
   2  11   8     35.2585      4.3035     34.3796      0.0000
   3  11   8     37.5058      2.0390     39.0917      0.0000
  -4  12   8     31.9371      4.3281    -38.8722      0.0000
  -2  12   8     44.0173      1.4187     43.0422     -0.0001
  -1  12   8     36.1421      1.5559    -38.5871      0.0000
   0  12   8     51.6626      1.3259     52.4395     -0.0001
   1  12   8     69.6817      1.8110     70.3391     -0.0002
   3  12   8     50.0082      2.8540     50.9404      0.0001
  -8  13   8     62.2486      3.4518    -54.0388      0.0001
  -5  13   8     38.7585      2.5823    -40.9185      0.0000
  -2  13   8     36.6484      2.0380     33.3420      0.0000
   0  13   8     38.4144      1.8672    -36.6867      0.0000
   1  13   8     33.7188      2.9961     30.4527      0.0000
   2  13   8     52.4394      3.2362    -52.9041     -0.0001
   3  13   8     62.5285      2.8912    -65.8383     -0.0001
   5  13   8     38.0135      3.9687    -39.6629      0.0001
  -8  14   8     58.5852      4.6607    -52.6347      0.0000
  -5  14   8     74.6509      2.2432    -74.4200     -0.0001
  -1  14   8     53.9350      1.5481     55.9211      0.0000
   1  14   8     25.8623      4.8178     21.2731      0.0002
   2  14   8     63.9112      2.9039     58.3300      0.0001
   3  14   8     58.0715      2.7264    -63.4322     -0.0003
   5  14   8     50.8701      2.8308     45.9394      0.0000
  -9  15   8     73.3707      5.9576     68.5356     -0.0001
  -1  15   8     38.7402      2.9361     40.4425      0.0000
   2  15   8     31.9013      5.0095     30.6235      0.0000
   3  15   8     54.0488      3.4604     61.3816      0.0001
  -5  16   8     23.8120      5.4190    -33.5666      0.0000
  -2  16   8     32.7568      3.8756    -39.2725      0.0000
  -1  16   8     28.6494      2.8777     31.7155      0.0001
   3  16   8     54.1374      5.5839    -48.4400     -0.0001
   0  18   8     43.0595      2.5489    -44.6520     -0.0001
  -1  20   8     46.1534      4.4891     46.6544      0.0001
 -10   1   9     64.1902      3.8515    -61.4069      0.0000
  -9   1   9     35.2295      3.5294     39.4563      0.0001
  -6   1   9     90.0027      1.2431     88.9380      0.0000
  -5   1   9     44.3433      0.8885    -45.4155      0.0000
  -3   1   9     44.9548      0.6607     45.4715      0.0000
  -2   1   9     13.0313      1.1469    -16.0370      0.0000
  -1   1   9     71.4747      0.5355     72.8169      0.0000
   0   1   9     65.6489      0.5522    -65.9445      0.0000
   1   1   9     57.7269      1.0692     59.2260      0.0001
   2   1   9     19.0468      1.7262     18.6675      0.0000
   3   1   9     73.6145      0.9169    -72.5966      0.0000
   4   1   9     48.6259      1.1925     51.9789      0.0000
   5   1   9     24.2644      3.7226    -25.4931      0.0000
   9   1   9     33.4359      5.0168     42.2312      0.0000
  -8   2   9     27.3007      3.9837     29.6438      0.0000
  -7   2   9     36.8733      2.1209    -36.8905     -0.0001
  -6   2   9     63.5754      1.4585     63.7229     -0.0001
  -4   2   9     37.9789      1.8573    -34.2070      0.0001
  -3   2   9     66.9507      0.8460     67.1067      0.0001
  -2   2   9     24.0247      0.6282     25.3836      0.0000
  -1   2   9     12.6074      1.9114     -4.8447      0.0000
   0   2   9     92.0023      0.5576     91.4458      0.0002
   3   2   9     30.8877      1.5234    -32.5078      0.0000
   4   2   9     61.7842      1.7262    -59.4297     -0.0001
   5   2   9     46.1422      4.6491    -39.1569     -0.0001
  -9   3   9     76.8409      3.3532     68.8509      0.0000
  -7   3   9     72.0859      1.5960     73.9797      0.0000
  -6   3   9     65.8385      2.2980     63.1415      0.0000
  -5   3   9    101.6080      1.4912    -92.7901      0.0000
  -4   3   9     72.6495      0.4653    -21.3175      0.0000
  -2   3   9    123.3977      0.7825   -131.1081      0.0000
  -1   3   9     29.2613      0.6620     30.4166      0.0000
   0   3   9     26.4598      0.6928     25.2437      0.0000
   1   3   9     77.9118      0.7392     76.9124      0.0000
   2   3   9     26.5847      0.9913     26.2904      0.0000
   3   3   9     22.5343      1.5466    -21.7504      0.0000
   7   3   9     80.5306      5.0780    -75.7857      0.0000
   9   3   9     59.1686      7.7945     55.3699      0.0000
  -6   4   9     69.1827      2.3784     62.1747      0.0001
  -5   4   9     26.4970      2.5222     25.5026      0.0000
  -4   4   9     21.2932      1.9095    -18.7615      0.0000
  -3   4   9     79.1460      0.9183    -82.6372     -0.0001
  -2   4   9     25.1234      1.1334    -25.8955      0.0000
  -1   4   9     22.2391      0.7870    -20.7439      0.0000
   0   4   9     38.3944      0.7383    -37.9171     -0.0001
   2   4   9     13.4473      2.6070     14.4579     -0.0001
   3   4   9     77.9557      1.5500    -73.7690     -0.0001
   4   4   9     73.0045      1.0505     74.7879      0.0000
   5   4   9     24.4617      2.3008    -22.9139      0.0000
   8   4   9     88.8250      7.3396    -80.0859     -0.0001
  -8   5   9     22.6655      6.2267    -15.9271      0.0000
  -5   5   9     36.2792      1.8853    -39.5865      0.0000
  -4   5   9     78.9398      1.7733    -82.0104     -0.0001
  -3   5   9     59.0766      0.8873    -60.1089      0.0000
  -2   5   9     36.2750      0.9820    -37.2153      0.0000
  -1   5   9     22.0099      0.9967     20.8043      0.0000
   0   5   9     82.9945      0.7433    -82.4570      0.0000
   1   5   9     29.7168      1.2121    -29.5048      0.0001
   3   5   9     66.7690      1.7546    -62.9090     -0.0001
   4   5   9     25.0253      3.6473    -20.1015     -0.0001
 -10   6   9     34.0274      7.8543     38.4215      0.0000
  -9   6   9     45.5652      5.5098    -48.3897      0.0000
  -6   6   9     62.3406      2.0774    -57.2125      0.0000
  -5   6   9     81.6104      1.2924    -76.0603      0.0000
  -4   6   9     78.2776      1.3347     76.8162      0.0000
  -3   6   9     84.8508      0.7845    -86.9030      0.0000
  -2   6   9     87.8722      0.8336    -87.9660      0.0000
  -1   6   9     37.1016      0.7370     37.5546      0.0000
   0   6   9     42.6298      0.8062    -41.8300      0.0000
   2   6   9    110.5300      1.1914    103.7117      0.0000
   4   6   9     71.4956      1.5214     66.6908      0.0000
   7   6   9     68.6538      3.0057     71.0681      0.0000
  -9   7   9     57.9235      6.0876    -52.4706      0.0000
  -7   7   9     43.5657      4.1709     29.0881      0.0000
  -6   7   9     57.3980      4.2218     52.7654      0.0001
  -5   7   9     18.9101      2.9882    -15.0681     -0.0001
  -4   7   9     79.7013      1.1326    -79.6413     -0.0001
  -3   7   9     70.4113      0.8748     70.2710      0.0001
  -2   7   9     55.1907      0.9778    -55.0715     -0.0001
  -1   7   9     30.9585      1.0604      5.4563      0.0001
   0   7   9     93.1561      0.8341     93.9987      0.0001
   1   7   9     49.7690      0.9452     48.8805      0.0000
   2   7   9     14.7738      3.2908      2.6671      0.0000
   5   7   9     32.8016      4.1254     34.8919      0.0000
  -6   8   9     57.2064      2.8828     52.8173      0.0000
  -4   8   9     34.5767      1.6127    -31.3139      0.0000
  -1   8   9     49.4485      1.0070    -50.0583      0.0000
   0   8   9     40.7918      0.9799    -39.8618      0.0000
   2   8   9     52.3957      1.7306     49.1656      0.0001
   3   8   9     42.2293      2.7587     42.5863      0.0000
   4   8   9     53.2281      4.3096     52.2290      0.0000
   6   8   9     52.9944      6.4807     41.6894     -0.0001
   7   8   9     35.9537      5.8547    -34.8123      0.0001
  -9   9   9     75.3918      4.8587    -85.0422      0.0000
  -8   9   9     41.2456      6.4294     44.2232      0.0000
  -6   9   9     32.6854      3.0610    -28.2283      0.0000
  -5   9   9     67.9386      1.2841     69.3359      0.0000
  -3   9   9     98.1256      1.2489     94.3780      0.0000
  -2   9   9    107.5005      0.9212    106.2022      0.0000
   0   9   9     35.6539      1.2664     36.8680      0.0000
   4   9   9     15.9313      3.9347     -9.0990      0.0000
   5   9   9     51.9152      3.1956     55.7215      0.0000
   6   9   9     51.0651      3.7709     38.9174      0.0000
  -6  10   9     19.2707      4.0273    -24.3692      0.0000
  -4  10   9     81.9854      1.2883     79.6816      0.0001
  -3  10   9     36.4402      1.9229    -33.2699      0.0000
  -1  10   9     38.6448      1.2604     36.9918      0.0001
   0  10   9     26.3731      1.6110    -28.8950      0.0000
   1  10   9     30.7962      1.9834     31.1614      0.0000
   5  10   9     64.7078      2.6175    -63.8402      0.0000
   6  10   9     78.3230      3.9754    -74.8332      0.0000
  -9  11   9     74.8388      4.8823    -82.9603     -0.0002
  -4  11   9     75.7496      1.7891    -71.5980     -0.0001
  -2  11   9     22.7918      2.9308    -17.2089      0.0000
  -1  11   9     37.6372      1.7429    -39.1921     -0.0001
   3  11   9     31.8080      2.1834    -29.8285      0.0000
  -8  12   9     52.3899      6.5710    -44.2956     -0.0002
  -7  12   9     47.6972      3.9953     48.0707      0.0000
  -2  12   9     46.5719      1.4870     47.8308      0.0000
   1  12   9     26.7328      4.7439     26.9164     -0.0001
  -8  13   9     42.0131      7.3598     47.4399      0.0000
  -2  13   9     24.2566      3.5143     31.2849      0.0000
  -6  14   9     53.4343      2.8570     52.7393      0.0000
  -2  14   9     43.8654      3.2493    -41.6229      0.0000
  -1  14   9     70.7121      1.5253    -75.9238      0.0000
   3  14   9     83.0594      2.8520     91.4221      0.0001
   6  14   9     73.6226      9.2846     47.3446     -0.0001
  -9  15   9     65.3660      5.9775    -61.2292      0.0000
  -1  15   9     40.3600      3.2558     -6.1875      0.0001
   0  15   9     49.6994      2.1869    -48.6456      0.0000
   1  15   9     52.4061      2.9346     49.4236      0.0000
   2  15   9     46.1875      5.0370    -38.9287      0.0000
   3  15   9     33.3389      4.0655    -32.7512      0.0000
   6  15   9     71.7418      3.8523     72.5082      0.0000
  -3  16   9     41.0792      2.8310    -43.1275      0.0001
  -1  16   9     39.2295      2.8017     37.6242      0.0000
  -8  17   9     52.1123      8.6367    -54.3094      0.0000
  -5  17   9     83.1150     10.5833    -79.4112      0.0000
  -1  19   9     26.1145      6.3615     29.2328      0.0000
   0  19   9     57.6799      5.3006    -61.2061      0.0000
   1  19   9     48.1603      6.5270     48.6066      0.0000
   4  19   9     71.9385      4.9329     63.9971      0.0001
   1  20   9     46.5218      7.0257    -41.3480      0.0000
  -7   0  10     99.4744      2.8318    105.3838      0.0001
  -6   0  10     89.3541      1.4672    -89.7636     -0.0001
  -3   0  10     44.5639      0.7981    -46.7005      0.0000
  -2   0  10     99.7352      0.7456    103.7301      0.0001
  -1   0  10     21.7094      1.0960    -19.1437      0.0000
   0   0  10     30.5415      0.8667    -30.9489      0.0000
   1   0  10     40.9248      1.2216     42.5022      0.0000
   2   0  10    120.8520      1.4352   -116.9811     -0.0001
   3   0  10     27.2004      2.0787    -23.8468      0.0000
   4   0  10     76.5163      1.4962     74.1421      0.0001
  -7   1  10     38.7856      4.4379     28.2155      0.0001
  -5   1  10     32.1451      2.3146    -31.8279     -0.0001
  -1   1  10     10.3478      2.3811     -1.9322      0.0000
   0   1  10     26.7665      0.7656    -26.5868      0.0000
   1   1  10     23.3091      2.4295     22.3171     -0.0001
   2   1  10     33.2466      1.1664    -34.9940      0.0000
   4   1  10    127.5695      1.1191    123.3581     -0.0001
   5   1  10     48.5896      1.3563    -48.0517      0.0001
 -12   2  10     79.9991      5.3050     79.0476      0.0000
  -8   2  10    122.8316      1.9833   -129.6461      0.0000
  -6   2  10     30.3715      1.6761    -27.4192      0.0000
  -5   2  10    115.9262      1.2958   -109.2330      0.0000
  -4   2  10     31.5893      1.3108     40.4594      0.0000
  -3   2  10     56.2080      1.0228     57.8698      0.0000
  -2   2  10     76.9336      0.6959     80.8256      0.0000
   0   2  10     30.0940      0.6598    -30.2424     -0.0001
   1   2  10     57.2913      0.9659    -57.7434      0.0000
   3   2  10    114.5229      1.4373   -114.9799      0.0000
   4   2  10     30.8508      1.7721    -32.5749      0.0000
   5   2  10     44.4538      2.8098     48.0483      0.0000
   6   2  10     58.7609      5.6760    -63.3987      0.0000
 -12   3  10     58.3280      9.2352     42.6540      0.0001
  -9   3  10     39.5836      5.3816     36.3500      0.0000
  -8   3  10     37.5940      3.6145    -37.0834     -0.0001
  -7   3  10     93.1850      1.9263    -88.0659     -0.0001
  -5   3  10     69.2883      1.2831    -65.1986     -0.0001
  -4   3  10     55.4699      1.1243    -54.3359      0.0000
  -3   3  10     50.9010      1.2362    -54.1548      0.0000
  -2   3  10     19.1534      1.3551     19.7525      0.0001
  -1   3  10     84.6135      0.6550     86.2837      0.0001
   0   3  10     41.1391      0.4905    -25.1801      0.0000
   1   3  10     88.7496      0.7845     85.8235      0.0001
   2   3  10     11.7787      2.1826     12.2380      0.0000
   3   3  10     35.0553      1.5424    -37.4768     -0.0001
   4   3  10     57.3293      1.0495    -33.0249      0.0000
   7   3  10     48.0890      6.4988     39.4194      0.0001
   9   3  10     86.1983      7.9185     90.8486      0.0000
  -7   4  10     77.8496      4.9476     69.4996      0.0001
  -5   4  10     82.7280      1.6040    -77.4745      0.0000
  -4   4  10     20.9991      1.7609     17.5732      0.0000
  -3   4  10     30.3959      1.3174     33.2631      0.0000
  -2   4  10     60.4072      0.6698    -61.9865      0.0000
  -1   4  10     60.1771      0.7467     59.1544      0.0000
   0   4  10     82.4649      0.7209     80.1488      0.0000
   1   4  10     32.3131      1.3113    -31.2817      0.0000
   2   4  10    101.5507      0.8004    100.5666      0.0000
   3   4  10     38.4522      1.5931     40.5240      0.0001
   5   4  10     65.6202      1.3539     68.4333      0.0000
   9   4  10     63.9547      8.4651    -57.7450      0.0000
 -12   5  10     58.5049      8.9037    -57.6021     -0.0001
  -7   5  10     67.0823      3.2535     63.7016      0.0002
  -5   5  10     29.6386      1.1822    -44.3881      0.0000
  -4   5  10     37.8601      2.7291     42.3442      0.0000
  -3   5  10     17.6150      1.6431     17.6845      0.0000
  -2   5  10     17.7636      1.6749    -16.7868      0.0000
  -1   5  10     17.1949      1.2488     17.3213      0.0000
   0   5  10     67.1052      0.6610    -66.9699      0.0000
   3   5  10     42.3696      2.0606    -38.6016     -0.0001
   4   5  10     52.1419      1.6140     51.9495      0.0002
   5   5  10     50.7347      1.6551    -52.6687     -0.0001
 -10   6  10     63.3947      6.1342     53.0579      0.0000
  -9   6  10     42.6848      6.0591    -36.0663      0.0000
  -6   6  10     33.8675      3.4249    -26.5548      0.0000
  -5   6  10     27.1761      1.6479     30.1931      0.0000
  -4   6  10     16.8840      2.0741     14.7246      0.0000
  -3   6  10     40.4399      0.9898     41.0781      0.0000
  -2   6  10     58.2664      1.0083     58.1454      0.0000
  -1   6  10     79.0963      0.7146    -79.1195      0.0001
   0   6  10     68.9580      0.8233     69.0617      0.0000
   1   6  10     43.1711      1.0616     42.5601      0.0000
   2   6  10     39.8264      2.4764     31.9706      0.0000
   4   6  10     38.0997      2.5896     37.4719      0.0000
   5   6  10     23.5134      3.3501     20.4000      0.0000
   6   6  10     24.9824      5.8447    -12.4164      0.0000
   7   6  10     58.7659      5.7551     47.1750      0.0000
  11   6  10     61.7205      9.8427    -64.5424      0.0000
 -10   7  10     47.6026      6.7701     41.4231      0.0000
  -7   7  10     68.9675      2.4881     65.5017      0.0000
  -6   7  10     35.9226      2.4139     32.6507      0.0000
  -5   7  10     35.3469      1.7200     35.8596      0.0000
  -4   7  10     82.8146      1.0042     85.7836      0.0000
  -3   7  10     48.6124      0.9678    -49.7244      0.0000
  -2   7  10     25.7809      2.0036     22.1792      0.0000
  -1   7  10     52.0508      0.7947     52.0461      0.0000
   0   7  10     66.4767      1.1345    -68.6252      0.0000
   1   7  10     43.3377      1.0874     45.7774      0.0000
   2   7  10     39.3831      2.3799    -36.0849      0.0000
   3   7  10     73.0757      1.9236    -67.3461     -0.0002
   5   7  10     61.7570      3.5506    -61.3376      0.0000
   7   7  10     67.8347      4.8938     55.4809      0.0001
   8   7  10     66.6085      4.7426    -60.7992      0.0000
  -9   8  10     74.4530      4.7785    -76.1814      0.0000
  -6   8  10     35.3522      4.5789    -29.7724      0.0000
  -4   8  10     49.6723      1.4077    -47.4551      0.0000
  -3   8  10     15.8556      2.6716     16.0778      0.0000
  -1   8  10     64.2022      0.8773    -63.7563      0.0001
   0   8  10     35.9710      1.0563    -34.2531      0.0000
   1   8  10     90.9121      1.0367    -92.2690      0.0001
   2   8  10     31.3724      2.3428    -28.1153      0.0001
   3   8  10     84.6156      2.6379    -79.4891      0.0000
  -6   9  10     34.9003      2.8040    -34.2837      0.0000
  -5   9  10     53.7979      1.8684    -51.4684      0.0000
  -4   9  10     58.9890      1.5539    -55.9487      0.0000
  -3   9  10     29.5669      2.3100    -24.8971      0.0000
  -2   9  10     45.0983      1.1046     47.6970     -0.0001
  -1   9  10     32.9343      1.3364     35.9077      0.0000
   0   9  10     36.8411      1.1483     35.8512      0.0000
   1   9  10     36.5434      1.4719     35.4722      0.0000
   2   9  10     37.8686      2.0808     36.0327      0.0000
   5   9  10     51.7440      5.6984    -43.3647      0.0000
   9   9  10     59.3232      5.1986     61.1219      0.0000
  -8  10  10     78.7483      3.9246     67.6163      0.0000
  -5  10  10     38.7476      3.1517     37.4497      0.0000
  -4  10  10     48.5592      2.0923    -50.6990     -0.0001
  -3  10  10     36.5030      1.9053     35.3348      0.0000
  -2  10  10     34.6785      1.4935     36.2532      0.0000
  -1  10  10     89.8387      1.0675    -87.7429      0.0000
   0  10  10     35.6834      1.4647     38.6523      0.0000
  -9  11  10     99.5084      9.2238    -90.6289      0.0000
  -6  11  10     46.6258      1.9343    -48.7488      0.0000
  -3  11  10     55.6885      1.7796    -52.7186     -0.0001
  -2  11  10     36.6204      1.5295     39.9867      0.0000
   0  11  10     31.9271      1.5810     32.5231      0.0000
   1  11  10     44.1916      2.7090     46.9113      0.0000
  -8  12  10     39.9374      5.9568     38.5110      0.0000
  -7  12  10     68.6537      2.5021     66.3519      0.0000
  -6  12  10     29.2798      2.8965    -24.5567      0.0000
  -5  12  10     43.6272      3.1055     40.8917      0.0000
  -3  12  10     24.8191      2.6070     23.3296      0.0000
  -2  12  10     50.2201      1.5718     50.5182      0.0000
   0  12  10     25.5112      3.6037     27.3903      0.0000
   5  12  10     46.0903      4.1510     46.1826      0.0000
 -10  13  10     68.1922     10.1335     61.3400      0.0000
  -4  13  10     73.6888      3.2000    -75.2199      0.0000
  -2  13  10     37.9287      2.0354     41.5512      0.0000
   0  13  10     59.3770      1.4644     60.2942      0.0000
   4  13  10     53.6988      3.0156    -54.8945     -0.0002
  -3  14  10     27.9245      2.9294    -26.0841      0.0000
  -1  14  10     66.2393      1.7110    -66.6391     -0.0001
   3  14  10     43.6510      3.8389     51.8832      0.0000
  -9  15  10     46.8335      9.1447    -49.3775      0.0001
  -1  15  10     78.1388      1.6698    -76.9846      0.0000
   1  15  10     43.5878      4.2869    -42.2452      0.0000
   5  15  10     27.5675      6.1057     38.8193      0.0000
  -1  16  10     47.9318      2.9790    -47.7839      0.0000
  -1  18  10     35.3348      6.6225    -31.1745     -0.0001
  -5   1  11     28.4085      2.5811     43.8735      0.0000
  -4   1  11     96.5386      0.9025    103.8502      0.0000
  -3   1  11     30.1332      1.0355     30.1183     -0.0001
  -2   1  11     59.1203      0.6854     61.3479      0.0000
  -1   1  11     55.7023      0.8523    -55.6162      0.0001
   1   1  11     40.3251      2.1853     41.6858     -0.0001
   2   1  11     56.9654      1.1760    -56.3902     -0.0003
   3   1  11     34.0084      1.1345    -36.4707     -0.0001
   6   1  11     35.2755      3.4565    -29.2851      0.0000
   7   1  11     36.1621      3.3738    -36.9497     -0.0001
 -11   2  11     65.2904      4.9427     70.3195     -0.0001
  -9   2  11     50.8665      4.4700     39.0631     -0.0001
  -7   2  11     51.8714      1.9483    -49.1795      0.0000
  -4   2  11    101.8700      1.8571    -98.3354      0.0000
  -3   2  11     25.3363      1.0109    -24.1610      0.0000
  -1   2  11     42.0966      0.6739    -41.6102     -0.0001
   0   2  11     61.6456      0.7091     61.6973      0.0000
   2   2  11    108.7016      0.8268   -107.0321     -0.0001
   4   2  11     21.3514      2.9616    -22.7632      0.0000
   5   2  11     50.3429      2.3493    -51.9455      0.0001
  -6   3  11     18.6403      2.4154     18.4972      0.0001
  -5   3  11     19.6710      3.1659      6.8083      0.0000
  -4   3  11     26.2627      2.1842     27.1840      0.0001
  -3   3  11     49.4407      1.1828    -49.3131      0.0000
  -2   3  11     15.3047      2.3202    -11.7137      0.0000
  -1   3  11     73.5573      0.5995    -73.1216     -0.0002
   0   3  11     66.4796      0.6601    -65.2830     -0.0001
   1   3  11     31.7102      1.1547     32.3578      0.0000
   3   3  11     75.9625      1.1778     75.4437      0.0001
   4   3  11     30.3213      1.8256     30.1913      0.0001
 -12   4  11     70.3808      5.7666     74.6521      0.0000
  -8   4  11     51.6246      3.7027    -47.4298      0.0000
  -7   4  11     67.1199      4.5952     56.8597      0.0001
  -6   4  11     43.5589      2.9520     35.9851      0.0000
  -5   4  11     26.1127      1.6685    -29.0552      0.0000
  -4   4  11     75.3765      1.2478     79.9734      0.0001
  -1   4  11     43.6250      0.8645     41.3599      0.0000
   0   4  11     71.5986      0.6966    -71.3706     -0.0003
   3   4  11     30.9573      2.4413    -25.8875     -0.0002
   5   4  11     19.3530      3.9845     16.5269      0.0000
 -11   5  11     74.0964      4.5099     66.7441      0.0000
  -5   5  11     94.3182      1.4315    -98.1423      0.0000
  -4   5  11     37.8440      2.1792     41.0301      0.0000
  -3   5  11     28.2102      1.6561     27.1190      0.0000
  -2   5  11    121.1018      0.8813   -121.1839      0.0002
  -1   5  11     78.4833      0.8581    -76.4666      0.0001
   0   5  11     25.0012      1.0440     21.4437      0.0000
   2   5  11     75.0705      1.3561    -73.6687      0.0000
  -8   6  11     81.0238      7.7354    -52.8916     -0.0001
  -5   6  11     57.5338      1.6751    -59.0070     -0.0001
  -3   6  11     30.0589      1.7074    -27.8597      0.0001
  -2   6  11     26.2239      1.5023     25.5398     -0.0001
  -1   6  11     23.5646      4.8834     -7.7724      0.0000
   0   6  11     59.4713      0.9141    -60.3590     -0.0001
   1   6  11     50.0252      0.9954     48.5119      0.0000
   2   6  11     60.5368      1.6410    -55.9724      0.0000
   4   6  11     64.8852      1.9383     60.0417      0.0001
   6   6  11     36.9476      3.6088     34.4926     -0.0001
 -10   7  11     52.4539      7.4005    -54.9785      0.0000
  -4   7  11     33.3509      1.2654     34.3576      0.0000
  -1   7  11     50.5732      0.8416     50.9945      0.0000
   0   7  11     99.5667      0.8724    -97.9501      0.0000
   1   7  11     94.7504      1.0201     98.0747      0.0000
   2   7  11     53.3990      2.3294     50.8115      0.0000
   4   7  11     72.8079      2.0475     66.1069      0.0002
  -7   8  11     69.7867      3.6918    -47.5453      0.0001
  -5   8  11     37.4186      2.2225     34.4247      0.0000
  -4   8  11     50.8283      1.1808     53.6858      0.0000
  -3   8  11     51.2676      1.0374     52.6031      0.0000
  -2   8  11     32.1298      2.6811     -9.5361      0.0000
   0   8  11     36.2222      1.1201    -38.0112      0.0001
   1   8  11     54.6571      1.1441    -54.8004      0.0001
   3   8  11     44.0525      3.6008     43.9866     -0.0001
   6   8  11     53.6684      4.3290     44.3464      0.0000
  -5   9  11     44.6004      2.0711    -42.0075      0.0000
  -4   9  11     63.3366      1.5095     63.3111      0.0000
  -3   9  11     63.6081      1.4296     60.9221      0.0000
  -2   9  11     18.5112      2.3875     18.6712      0.0000
  -1   9  11     63.0165      1.0253     65.2671     -0.0001
   0   9  11     26.5541      1.5026     24.2542     -0.0001
   1   9  11     57.3650      1.1790     61.8600     -0.0001
   2   9  11     22.0804      4.0054    -23.4848      0.0000
   4   9  11     34.1993      5.1782     35.6255     -0.0001
  -3  10  11     68.6208      1.5358     70.8496      0.0000
  -2  10  11     70.2795      1.1471     71.1534     -0.0001
  -1  10  11     27.1280      2.6418     24.2977      0.0001
   3  10  11     19.9925      5.2843    -23.7808      0.0000
  -9  11  11    107.2140      5.2563     65.8391      0.0000
  -5  11  11     79.5355      2.1843    -79.6546      0.0000
  -2  11  11     53.2309      1.3931    -57.4528      0.0000
   0  11  11     53.1142      1.5284    -53.8249      0.0000
   1  11  11     23.3992      4.9149     24.9361      0.0000
   3  11  11     40.8203      1.9895    -38.9431      0.0000
   4  11  11     36.9687      5.1643     21.4254      0.0000
   7  11  11     48.1040      5.6483    -43.7296      0.0000
  -7  12  11     39.9590      3.7958    -40.0087      0.0001
  -6  12  11     49.3154      3.1073    -45.8375      0.0001
  -5  12  11     42.5789      3.4350     44.4983     -0.0002
  -4  12  11     62.9589      1.9199    -63.2709      0.0001
  -1  12  11     36.0484      2.1034    -38.1426      0.0001
   1  12  11     41.9118      4.5082    -36.2973     -0.0001
   3  12  11     32.5347      2.5945     32.5140     -0.0001
   4  12  11     36.7708      3.1489    -39.1755      0.0001
  -7  13  11     23.8686      5.2069     25.7069      0.0000
  -5  13  11     49.3883      3.2964    -43.5925      0.0000
  -3  13  11     46.8008      2.0039    -50.7682      0.0001
  -2  13  11     41.0960      1.9886    -41.5536      0.0000
  -1  13  11     36.9801      2.6299    -39.3009      0.0000
   1  13  11     40.4864      4.3298     45.4121      0.0000
  -9  14  11     52.9207      6.1426    -53.5875      0.0000
  -7  14  11     17.8367      5.6469    -25.5919      0.0000
  -6  14  11     23.3724      6.4241     12.4533      0.0000
  -5  14  11     46.0605      5.1556     35.2743      0.0001
  -4  14  11     55.8639      4.1818    -59.1115      0.0000
  -3  14  11     65.7493      2.0032     68.9594      0.0000
  -1  14  11     30.5929      2.4983    -31.4116      0.0000
   0  14  11     36.3752      2.5992     38.4922      0.0000
   2  14  11     53.9821      5.5154    -53.9876      0.0000
   5  14  11     72.2589      3.4364     70.8114      0.0003
  -5  15  11     54.1324      6.4892    -48.0066      0.0000
  -3  15  11     39.9223      3.2006     39.9199     -0.0001
   0  15  11     55.4891      1.8753     54.8920      0.0000
   4  15  11     39.8840      6.4484    -37.5406      0.0000
   7  15  11     58.8675      6.6068    -46.4344     -0.0001
  -2  16  11     34.9945      5.4307     27.3378      0.0001
   1  16  11     37.5298      4.3489     37.9194      0.0000
   2  16  11     41.2517      6.2027     38.1462      0.0000
   0  17  11     39.5498      5.5948     24.0887      0.0001
   4  17  11     59.7342      5.0905    -63.1309     -0.0002
  -1  18  11     45.0503      5.6136     38.5980     -0.0001
   1  18  11     38.3646      5.3524    -36.9919      0.0001
  -3  19  11     39.7595      5.6874     42.3012      0.0000
   0  19  11     46.8692      6.6071     47.4577      0.0001
   1  20  11     60.4125      7.2339     58.4288      0.0000
 -12   0  12     60.9764      8.1929    -55.5580      0.0000
  -9   0  12     96.6204      6.8989   -106.5286      0.0000
  -8   0  12     59.3335      6.2086     55.9211      0.0000
  -6   0  12    159.2515      1.9145   -157.6784      0.0000
  -5   0  12     82.8003      2.1723     84.6294      0.0000
  -4   0  12    131.7758      1.8144   -134.0427      0.0000
  -3   0  12     22.4331      1.0378     23.2286      0.0000
  -1   0  12    112.5004      0.9851   -113.4598      0.0000
   0   0  12     20.7452      1.3237    -19.7310      0.0000
   1   0  12     23.3022      2.6727     19.3941     -0.0001
   2   0  12     58.6681      1.3761    -62.8660      0.0000
   3   0  12     43.1687      1.6188     42.8975      0.0000
   6   0  12     35.7976      2.8229    -44.6217      0.0000
   8   0  12     42.8236      4.1661     53.2490      0.0000
 -12   1  12     46.4565      7.8862     45.5727      0.0002
  -8   1  12     51.2269      3.7514    -42.0107     -0.0002
  -7   1  12     44.8724      3.1786    -44.8059     -0.0002
  -5   1  12     34.4638      2.1142     34.5293      0.0001
  -4   1  12     46.5394      0.9850    -44.6371     -0.0001
  -3   1  12     61.0130      1.4799     -6.4605      0.0000
  -2   1  12     29.1424      0.8770     30.7907     -0.0001
  -1   1  12     27.8883      1.2242    -29.3768      0.0000
   0   1  12     45.1096      0.5985     47.2628      0.0001
   1   1  12    100.5419      1.4358    104.5484      0.0003
   2   1  12     60.2246      1.3073     62.1287      0.0002
   6   1  12     51.2706      2.0878     54.9290      0.0002
  -8   2  12    129.7782      2.4200    132.1634      0.0002
  -7   2  12     28.4075      2.7459     26.9936      0.0001
  -6   2  12     67.3701      2.6968    -67.4385     -0.0001
  -5   2  12     61.3266      1.6341     60.3607      0.0002
  -4   2  12    115.8429      1.1459   -116.4137     -0.0002
  -3   2  12     25.1280      1.0981    -25.3336     -0.0001
  -2   2  12     32.2349      0.8890    -33.9746      0.0000
   0   2  12    106.1941      0.7615    103.6584     -0.0001
   1   2  12     21.5983      1.5643    -18.5640      0.0000
   3   2  12     14.1563      3.8005     -5.8610      0.0000
   4   2  12     46.2146      1.6369    -48.6830     -0.0001
   5   2  12     31.0292      4.4540     24.7663      0.0000
  -6   3  12     56.3390      2.0280    -54.1999      0.0000
  -5   3  12     86.1997      1.2791    -91.9363      0.0000
  -2   3  12     23.9857      1.1806    -23.4031      0.0000
  -1   3  12     18.9397      1.6292    -16.8705      0.0000
   0   3  12     51.4838      0.7722     52.6008      0.0000
   1   3  12     14.8564      3.3065     11.0204      0.0000
   3   3  12     87.5298      1.2558     86.5049      0.0000
   4   3  12     31.9734      2.0236     28.7482      0.0000
   5   3  12     21.0514      3.7473     24.2832      0.0000
  -6   4  12     73.5232      1.4406     67.1873      0.0001
  -5   4  12     39.0555      1.4714     40.0208      0.0001
  -3   4  12    127.3180      1.1923    132.7081      0.0000
  -2   4  12    114.8058      1.1189   -115.8323     -0.0001
  -1   4  12     50.1916      0.8546    -50.1066      0.0000
   0   4  12     97.7121      0.7263     96.2405      0.0000
   2   4  12     23.2341      2.4780     20.0065      0.0000
   3   4  12     38.3233      1.4893     40.3079      0.0000
 -10   5  12     45.3146      5.3852    -38.6670      0.0000
  -6   5  12     45.2583      3.7298     46.1061      0.0001
  -5   5  12     46.4108      1.3933     48.7178      0.0001
  -3   5  12     31.0158      1.5437    -31.3657     -0.0001
  -2   5  12     43.2492      1.1919    -44.2526     -0.0001
  -1   5  12     72.0583      0.9556    -72.0982     -0.0001
   1   5  12     26.0079      2.9345    -25.3610      0.0000
   2   5  12     52.4705      1.0736     51.4583      0.0001
   4   5  12     68.0365      1.9288    -67.0623      0.0000
   7   5  12     56.0033      3.8353    -60.4066     -0.0001
   8   5  12     81.8450      5.0770     83.0476      0.0001
  -7   6  12     41.8174      4.2777     32.4018      0.0000
  -3   6  12     45.3880      1.1518    -46.1639      0.0000
  -2   6  12     27.8080      1.5449    -26.0575      0.0000
  -1   6  12     21.0112      1.6132     20.7547      0.0000
   0   6  12     51.9324      0.7968     52.5338      0.0000
   1   6  12     46.7105      1.0115     44.0693      0.0000
   3   6  12     44.1549      1.9755    -39.9742      0.0000
   4   6  12     42.6722      3.0499     38.3121      0.0000
   6   6  12     44.6457      4.5586     35.9695      0.0000
   7   6  12     43.5027      6.6627     35.8971      0.0000
  -6   7  12     60.9122      1.6858     62.4657      0.0001
  -4   7  12     42.8483      1.2971     43.6357      0.0001
  -3   7  12     96.2561      1.1480     96.2196      0.0002
  -2   7  12     28.5867      2.8721     25.8225      0.0000
   1   7  12     56.6874      1.1381    -58.5005      0.0000
   5   7  12     53.0677      3.4074     48.9077      0.0000
  -7   8  12     60.0693      2.5963    -55.6661     -0.0001
  -6   8  12     31.6847      2.8440    -33.1661      0.0000
  -5   8  12     28.7821      2.6790    -27.2283      0.0000
  -4   8  12     29.4252      1.6321     29.4143      0.0000
  -1   8  12     31.1226      1.1902     30.7697      0.0000
   1   8  12     41.8471      1.0012     44.8452      0.0001
   3   8  12     85.3894      2.6811    -79.3151     -0.0001
   5   8  12     67.1775      2.6363    -66.0374      0.0000
   6   8  12     46.0748      3.3598    -44.3506      0.0000
  -3   9  12     31.4508      1.5419    -31.8737      0.0000
  -2   9  12     97.4027      1.2223    -94.2914      0.0000
  -1   9  12     25.3124      2.2729    -27.4273      0.0000
   2   9  12     75.5891      1.6075     75.4125      0.0000
  -8  10  12     51.5439      5.5210    -49.9227      0.0000
  -6  10  12     22.6845      4.8985     32.7339     -0.0001
  -5  10  12     79.2971      1.9340    -77.4710     -0.0001
  -4  10  12     62.5490      1.8602     62.7101      0.0001
  -2  10  12     54.6600      1.5727    -56.2488      0.0000
  -1  10  12     64.6468      1.0775     62.9991      0.0001
   0  10  12     20.8265      4.6776     11.6304      0.0000
   3  10  12     58.5862      2.8157    -59.2970      0.0000
   4  10  12     69.0320      5.2497     53.6811      0.0001
  -7  11  12     58.0071      3.9353    -53.7476     -0.0001
  -5  11  12     49.1415      5.0467    -28.7021     -0.0002
  -4  11  12     42.5199      2.8727    -42.2074      0.0001
  -3  11  12     66.1920      1.5341     65.7158      0.0001
   1  11  12     24.5257      2.7915    -22.8553     -0.0001
  -4  12  12     43.4129      2.6190     43.0535      0.0000
  -2  12  12     25.6560      4.3272     23.6748      0.0000
  -1  12  12     26.5189      4.6624     24.7327      0.0000
   0  12  12     55.4730      1.6536    -55.0953      0.0000
   1  12  12     57.4376      4.1820     44.7818      0.0000
   3  12  12     43.1083      2.3275    -45.0225      0.0000
   4  12  12     77.6489      3.4637     74.1505      0.0000
   5  12  12     35.0974      4.9591    -38.5740      0.0000
  -8  13  12     47.8623      5.7847     47.1662      0.0000
  -7  13  12     44.1844      3.4275     49.5158      0.0000
  -6  13  12     62.5244      3.3918     57.6743      0.0000
  -4  13  12     39.8592      4.6058     32.1150      0.0002
  -2  13  12     54.1859      1.7477    -55.3702      0.0000
   2  13  12     57.3960      2.7781     54.0259      0.0000
   3  13  12     34.3821      3.5925    -35.3132      0.0000
   4  13  12     51.7766      2.8371     51.6236      0.0000
  -7  14  12     36.6850      4.3332     45.4361      0.0000
  -6  14  12     63.4355      6.5640     44.8977      0.0001
  -4  14  12     38.8882      4.7381     37.6165      0.0001
  -3  14  12     61.2301      1.9802     64.7279      0.0001
  -2  14  12     70.4297      1.8804    -70.5794      0.0000
   1  14  12     49.0707      3.9028    -55.1399     -0.0001
   3  14  12     46.2901      3.6549    -51.9441     -0.0001
   5  14  12     60.9283      4.8925     52.9468      0.0001
  -7  15  12     48.0397      9.6098    -42.7614      0.0000
  -3  15  12     32.1623      3.7518     32.5551      0.0000
  -1  15  12     55.7959      2.2497    -56.7485      0.0000
   0  15  12     44.6376      2.7816    -49.0873     -0.0001
   3  15  12     42.1750      4.3926    -50.0417      0.0001
  -7  16  12     39.2298      7.0728    -43.3905      0.0000
  -3  16  12     34.2684      4.9950     31.7326      0.0000
  -2  16  12     37.1928      4.7305    -35.9526      0.0000
   1  16  12     56.9005      5.1416    -56.7697      0.0000
   5  16  12     47.2147      4.5364     43.2275      0.0000
   1  19  12     60.3133      3.2055     68.1829      0.0000
   1  20  12     46.7670      6.5109    -47.8621      0.0000
   5  20  12     57.7230      6.6785     55.1456      0.0001
  -2  21  12     47.9301      7.7947     50.2947      0.0001
 -11   1  13     47.0922      8.3341     47.9931      0.0000
  -5   1  13     20.8232      1.7563    -22.8944      0.0000
  -4   1  13     15.5945      2.5817     14.1641      0.0000
  -2   1  13     63.7501      0.8136     66.2747      0.0000
  -1   1  13     63.7359      1.0170     63.1215      0.0000
   0   1  13     95.0540      0.9319     94.4807      0.0000
   1   1  13     46.8457      2.3167    -45.7047      0.0000
   3   1  13     39.2958      1.4454    -38.5159      0.0000
   6   1  13     50.6441      1.8488    -49.2672      0.0000
  -8   2  13     65.3468      2.8847     67.1471      0.0000
  -5   2  13     21.0696      6.4302     22.7191      0.0000
  -4   2  13    140.2175      0.9360   -136.6683     -0.0002
  -3   2  13     20.6832      1.2867     10.7895      0.0000
  -1   2  13    111.7580      0.7588   -110.5244      0.0000
   0   2  13     40.6662      0.9656     40.1655      0.0000
   1   2  13     18.6886      1.9151    -21.8440      0.0000
   2   2  13     45.5430      1.2521    -46.8040      0.0001
   3   2  13     53.6818      1.5205     55.8867      0.0000
   4   2  13     56.6005      1.6361    -59.9361     -0.0001
   8   2  13     27.0049      5.8022    -19.9736      0.0000
 -10   3  13     43.1049      9.4418    -58.1442      0.0001
  -7   3  13     56.5216      4.4819    -46.4700      0.0000
  -6   3  13     70.0456      1.6759    -65.6962      0.0000
  -2   3  13     19.4285      1.3013    -15.6872      0.0000
  -1   3  13     88.2846      0.7878    -87.4141      0.0000
   0   3  13     68.9859      0.7842     69.0771      0.0000
   1   3  13     47.6916      1.1297    -46.0493     -0.0001
   2   3  13    109.3609      1.0079   -109.3871     -0.0001
   3   3  13     21.7219      2.4371     23.2031      0.0000
 -10   4  13     42.5313      6.0368     48.2007      0.0000
  -7   4  13     48.3665      2.5896     43.6348      0.0000
  -6   4  13     57.8988      2.1244    -53.8162      0.0000
  -2   4  13     22.4874      1.3224     24.8055      0.0000
  -1   4  13     52.7071      0.8177     52.0199      0.0001
   0   4  13     94.2931      0.7970     92.0251      0.0000
   1   4  13     23.2409      2.0808     23.3867      0.0000
   3   4  13     15.1625      3.5449    -16.8855      0.0000
   4   4  13     62.8423      6.6378     -4.1183      0.0000
   7   4  13     37.7009      7.2355     39.2588      0.0001
   8   4  13     55.7398      9.6367     63.7766      0.0001
  -7   5  13     33.3232      2.9843     28.7841      0.0000
  -5   5  13     44.8304      1.8495    -44.7029      0.0000
  -3   5  13     30.6664      1.5798    -31.8151      0.0000
  -2   5  13     19.8787      1.5257     20.8092      0.0000
  -1   5  13     22.9832      1.7566    -21.2693      0.0000
   0   5  13     18.9846      2.7894     17.9680      0.0000
   3   5  13     39.2512      1.6165     38.0809      0.0000
 -11   6  13     79.4108      5.5734    -83.9421      0.0000
  -8   6  13     22.6311      5.9125    -20.0944      0.0000
  -3   6  13     18.5010      2.4474     18.9558      0.0000
  -1   6  13     30.6905      3.6871      8.7102      0.0000
   1   6  13     52.8492      1.0405    -52.2955      0.0000
   2   6  13     52.5291      2.5345     53.6338      0.0000
   4   6  13     99.5898      2.4803    -91.8024      0.0000
   5   6  13     75.3520      2.1146     76.2489      0.0000
  -6   7  13     37.2445      2.2525    -43.8370      0.0000
  -4   7  13     96.4349      1.3674     98.6338      0.0000
  -2   7  13     27.6033      1.9937     24.2129      0.0000
  -1   7  13     29.6186      1.4299     29.5165      0.0000
   0   7  13     35.4016      1.4642     35.3219      0.0001
   2   7  13     81.4510      1.9355    -77.9719      0.0000
   3   7  13     45.3103      4.4821     45.2942      0.0001
   5   7  13     27.9448      5.2513    -26.6167      0.0000
  -3   8  13     28.5895      2.1196     22.6104      0.0000
  -2   8  13     33.2174      1.8615     32.6317      0.0000
   0   8  13     56.1241      1.3251     58.0373      0.0000
   1   8  13     26.0005      2.0812     25.6753      0.0001
   3   8  13     42.5382      4.5729    -35.5081      0.0000
  -9   9  13     69.8892      6.2879     65.0244      0.0000
  -7   9  13     67.6985      2.3828     70.5084      0.0000
  -5   9  13     55.7402      1.4653    -55.9847      0.0000
  -4   9  13     55.6058      1.2872     54.1182      0.0000
  -3   9  13     41.0510      1.4370    -38.3600      0.0000
  -2   9  13     37.1035      1.5421     37.0259      0.0000
  -1   9  13     21.4129      2.3640     18.2655     -0.0001
   1   9  13     36.8588      1.5731     37.2781      0.0000
   2   9  13     36.6206      2.2702    -36.4495      0.0000
   7   9  13     53.1891      8.7389    -66.4791      0.0000
  -9  10  13     86.9204      5.3818     75.2722      0.0000
  -6  10  13     39.9540      4.5676     36.3310      0.0001
  -5  10  13     35.7261      3.1472    -34.1480     -0.0001
  -4  10  13     45.7961      1.6185     47.3936      0.0000
  -2  10  13     47.9190      1.8433    -45.2531      0.0000
  -1  10  13     35.2833      1.2751     34.8125      0.0000
   1  10  13     15.0987      4.2552      3.8894      0.0002
   2  10  13     59.1642      2.4437     55.6482      0.0001
  -9  11  13     58.3301      7.1840     42.2069      0.0000
  -7  11  13     56.0980      4.0134     56.5542      0.0001
  -4  11  13     36.7536      2.9675     32.1919      0.0000
  -3  11  13     46.6808      1.7871    -43.7906      0.0000
   0  11  13     37.8515      3.8808    -19.6150      0.0000
   2  11  13     47.5520      4.9923    -36.7316      0.0000
  -7  12  13     48.5028      3.3035     35.5156      0.0000
  -5  12  13     81.5798      2.4253    -81.8547      0.0000
  -3  12  13     41.0430      1.4111    -39.9801      0.0000
  -2  12  13     65.9301      1.5690    -60.7188      0.0000
   3  12  13     61.8434      4.0695    -69.3384      0.0001
  -3  13  13     58.9219      1.4991    -66.3507      0.0000
  -1  13  13     60.6519      1.7074    -61.7762      0.0000
   0  13  13     32.5392      4.0117    -31.4995      0.0000
   2  13  13     37.8962      4.2242    -42.6572      0.0000
   4  13  13     74.5623      2.6253     74.5617      0.0000
   5  13  13     41.1072      5.5814     43.5277      0.0000
  -2  14  13     38.0645      3.9744     41.4256      0.0000
  -1  14  13     56.2384      2.3741     26.6448      0.0000
   1  14  13     61.7194      2.9930     48.4386      0.0000
  -2  15  13     41.8870      2.7744    -41.9235      0.0000
  -6  16  13     40.7786      7.2702     41.1011      0.0001
  -1  16  13     53.4648      2.8816     47.5710      0.0000
  -8  17  13     76.6633      9.0807     50.9663      0.0001
   0  17  13     34.7043      6.0390     38.2648      0.0001
  -1  20  13     44.6609      6.2582    -49.5613      0.0000
  -9   0  14     60.8658      6.7593    -78.2084     -0.0001
  -8   0  14     55.2382      5.1570    -47.6302     -0.0001
  -7   0  14     58.4014      2.9009    -56.8601     -0.0001
  -6   0  14    140.1283      3.9735   -125.8579     -0.0002
  -5   0  14     41.5920      1.7762    -45.2884     -0.0001
  -4   0  14     75.5720      1.1934     52.8489      0.0001
  -3   0  14     74.1173      1.1880    -75.0282     -0.0001
  -2   0  14     28.6084      2.0272    -24.9455      0.0000
  -1   0  14    106.6203      1.0175    106.0038      0.0001
   0   0  14    194.8874      1.0828   -185.5641     -0.0002
   2   0  14     46.0651      2.0684    -45.9629      0.0000
   3   0  14    117.9953      1.6168   -118.1712     -0.0002
   4   0  14     94.6456      1.8076     98.1517      0.0001
   7   0  14     86.3355      2.7428     88.6089      0.0001
   8   0  14     54.3161      5.6132    -54.4886      0.0000
  -6   1  14     47.4479      2.1755    -51.4170     -0.0001
  -5   1  14     40.2668      1.3980    -40.9997      0.0000
  -3   1  14     19.5144      2.9032    -18.3556      0.0000
  -1   1  14     56.6081      1.2239     56.2504      0.0001
   0   1  14     56.0609      1.0776     55.4001     -0.0001
   2   1  14     34.8188      3.6956     29.5003      0.0000
   4   1  14     54.0960      1.7049     56.7293      0.0001
  10   1  14     47.5725      8.2756     42.9052      0.0000
  -8   2  14     47.5402      2.9561     40.3477     -0.0002
  -6   2  14     76.1339      2.0057     71.3050     -0.0002
  -5   2  14     56.1795      1.2203    -57.2835      0.0001
  -4   2  14     68.8661      1.0275     70.0327      0.0000
  -3   2  14     56.8344      0.8775     58.8778     -0.0001
  -2   2  14    101.7344      0.7245   -109.4174      0.0000
   0   2  14     25.5946      1.3920    -22.3824      0.0000
   2   2  14     39.5045      3.0446     46.3955      0.0000
   3   2  14     54.9608      1.6353     56.5614     -0.0001
   4   2  14     92.2890      1.4459     93.6862     -0.0002
   5   2  14     40.9209      2.2342    -42.2502      0.0001
   6   2  14     55.9695      2.0817    -58.8019      0.0001
  -9   3  14     75.7209      4.4315    -75.4780     -0.0001
  -7   3  14     38.1428      4.2635    -30.2663      0.0000
  -4   3  14     41.5961      4.2695    -47.8309      0.0000
  -3   3  14     20.5642      1.6033    -23.4280      0.0001
  -2   3  14     34.9936      0.8326     35.8168      0.0000
  -1   3  14     86.3290      0.8024    -86.1128      0.0000
   1   3  14     86.3260      1.0287     84.4852      0.0001
   4   3  14     31.6812      2.7165     30.1344      0.0001
   7   3  14     28.2577      5.2199     41.7733      0.0001
  -6   4  14     81.6565      1.7269     76.8477      0.0000
  -5   4  14     43.5091      2.5442     54.1582      0.0003
  -4   4  14     74.2090      2.2128     82.5519      0.0002
  -3   4  14     63.1224      1.0883     66.8243      0.0001
  -2   4  14     39.0442      0.9841    -37.0159      0.0000
  -1   4  14     84.6544      0.8083     83.9413     -0.0001
   0   4  14     50.1425      0.8995    -51.5379     -0.0001
   1   4  14     54.6002      1.4055    -53.9207      0.0000
   3   4  14     39.2418      1.9126    -36.3172      0.0000
 -13   5  14     73.6260      8.2527     71.9355      0.0000
  -8   5  14     37.9477      3.6069     35.1029      0.0000
  -7   5  14     33.7840      4.8493     18.8380      0.0000
  -6   5  14     57.1491      1.9609    -58.7144      0.0000
  -5   5  14     26.6880      2.2376     22.9806      0.0000
  -3   5  14     33.0960      1.6591     31.5759      0.0001
   0   5  14     31.5636      1.4826     30.7471      0.0000
   1   5  14     79.1497      0.9791    -77.3612      0.0001
   2   5  14     20.6601      2.5776    -22.4462      0.0000
   4   5  14     33.1348      2.9556    -32.0230      0.0000
  -4   6  14     36.0661      2.0175     43.0841     -0.0002
  -3   6  14     30.0342      1.3503    -29.2622      0.0000
  -2   6  14     25.8207      1.5079    -26.5827      0.0001
  -1   6  14     36.7457      1.1727    -37.1800     -0.0001
   0   6  14     26.9123      1.8709    -25.7575      0.0000
   2   6  14     26.4186      3.9710    -22.4533      0.0000
   4   6  14     40.7437      3.2373     38.5468      0.0000
   5   6  14     53.7732      3.7105    -50.0216     -0.0001
   6   6  14     48.8544      2.7557    -50.1148      0.0000
  -6   7  14     47.0882      7.2512    -48.4637      0.0000
  -1   7  14     18.9913      2.1320     17.3157     -0.0001
   0   7  14     22.5737      2.6847    -20.6268      0.0000
   4   7  14     28.5012      4.2506    -20.9241      0.0000
   7   7  14     63.1887      4.1704     48.7576      0.0000
  -6   8  14     31.7156      5.7235    -32.0785      0.0000
  -5   8  14     18.6007      3.8603    -19.8910      0.0001
  -4   8  14     25.8391      2.1598    -25.2870      0.0000
  -2   8  14     27.3026      4.5455    -25.8643      0.0000
  -1   8  14     31.1606      1.6120     28.9188      0.0000
   0   8  14     95.4147      1.1247     96.9401      0.0002
   3   8  14     68.0834      5.5352     67.4124      0.0003
  -3   9  14     22.6394      3.1380     20.0949      0.0000
  -2   9  14     43.9159      1.5943     46.3174      0.0000
  -1   9  14     41.7892      1.3483    -39.4310      0.0000
   0   9  14     60.6140      1.2772    -59.5436     -0.0001
   2   9  14     73.2357      1.7330    -73.7405      0.0000
   4   9  14     61.6300      6.2406     54.1904      0.0000
  -7  10  14     61.6241      2.3952    -62.3824      0.0000
  -6  10  14     56.2836      1.9333    -55.5514      0.0000
  -4  10  14     38.6127      1.5607    -38.6133      0.0000
  -2  10  14     36.0465      1.6409     37.3058      0.0001
  -1  10  14     25.1042      2.4179    -24.6690      0.0000
  -7  11  14     40.8434      6.4059     38.8213      0.0000
  -6  11  14     48.6557      3.3148    -48.5770      0.0000
  -5  11  14     47.0428      3.3277    -48.3236     -0.0003
  -4  11  14     40.2250      1.8807     39.9822      0.0000
  -3  11  14     27.3014      2.2953    -27.3074      0.0000
  -1  11  14     62.1257      1.4093     63.0746      0.0002
   1  11  14     63.1604      1.4233     65.4249      0.0001
  -8  12  14     86.9658      4.4112     90.9704     -0.0002
  -2  12  14     31.5823      2.9115    -32.0127      0.0001
  -1  12  14     44.4394      2.5151     -9.6520      0.0001
   0  12  14     23.1133      4.8348     21.7663     -0.0001
   2  12  14     36.6593      3.0329    -37.6893      0.0000
  -8  13  14     59.1759      6.5325    -56.3182      0.0000
  -4  13  14     38.5701      5.0022     38.2010      0.0001
   0  13  14     62.6253      1.7270    -59.6757      0.0001
   1  13  14     41.6916      2.3423     45.7425      0.0000
   2  13  14     50.2744      2.1009    -54.2642      0.0000
   4  13  14     71.6606      6.5725     67.2894     -0.0001
  -8  14  14     51.6948      5.1524     54.2020      0.0000
  -7  14  14     62.5889      7.8076    -49.5623     -0.0001
  -1  15  14     32.4841      6.4785     38.3254     -0.0001
  -7  16  14     70.2779      8.7087    -58.4670      0.0000
  -5  16  14     72.0905      4.6817    -68.0251      0.0000
  -3  16  14     36.2109      4.2152     29.3424      0.0000
  -2  16  14     56.9766      2.7404    -55.2248      0.0000
   0  16  14     47.7836      3.2987     46.1837      0.0000
   5  16  14     57.5189      4.4000    -55.6842     -0.0001
   5  18  14     53.0436      7.0708    -49.3915     -0.0001
  -9   1  15     86.9553      2.8785     88.0648      0.0003
  -4   1  15     26.2925      1.3185     28.1648      0.0001
  -3   1  15     82.4306      0.8436    -85.9392     -0.0003
  -2   1  15     36.7298      1.2024    -39.0865     -0.0001
  -1   1  15     69.1917      1.1636     66.8897      0.0002
   1   1  15     62.4917      1.3732     65.7337      0.0002
   2   1  15     30.4447      2.2562     33.8676      0.0001
   4   1  15     70.2381      1.4752     72.4349      0.0003
   6   1  15     35.4032      2.9971    -37.8605      0.0000
  -8   2  15     74.2000      1.6377     81.8168      0.0000
  -5   2  15     73.9657      1.1118     74.0624      0.0001
  -4   2  15     41.5791      1.1958    -40.3110      0.0000
  -3   2  15     21.7021      2.0305    -19.6856      0.0000
  -1   2  15     47.0942      1.0094    -45.8504      0.0000
   2   2  15     44.1405      3.2342    -46.1002      0.0000
   4   2  15     63.3143      1.7374     61.9761      0.0000
  -8   3  15     64.9599      2.6494    -71.9760      0.0001
  -4   3  15     20.4018      1.6216    -17.4822      0.0000
  -3   3  15     69.7529      1.1733    -70.6416      0.0000
  -2   3  15     37.9618      1.1309    -36.5735      0.0000
   0   3  15     28.7085      1.2577    -26.5572      0.0000
   1   3  15     18.6516      2.9730    -19.8870      0.0000
   2   3  15     37.6075      1.5232    -39.7943      0.0000
   5   3  15     56.9595      2.0160    -58.3734      0.0000
   7   3  15     37.2077      5.3759     39.0231      0.0000
  -5   4  15     45.3254      2.8886    -41.1073      0.0000
  -4   4  15     64.3045      1.8560    -69.6601     -0.0001
  -3   4  15     30.6730      1.9427     26.0600     -0.0001
   0   4  15     25.7220      4.4884    -22.2990     -0.0001
   1   4  15     25.7227      2.2752     23.8689      0.0001
   2   4  15     63.5814      1.4004     66.0906      0.0002
  -8   5  15     60.9304      3.4873     54.6875      0.0001
  -6   5  15     52.5741      1.6472    -52.5122     -0.0001
  -5   5  15    111.0497      2.3495    116.0864      0.0002
  -4   5  15     37.4405      2.4359     39.9901      0.0000
  -3   5  15     34.9118      2.3966    -39.5406     -0.0001
  -2   5  15     31.0138      1.6454    -29.1072      0.0000
  -1   5  15     45.8652      1.0951    -46.7975     -0.0001
   0   5  15     50.1636      1.1958     50.0288      0.0000
   1   5  15     21.0859      3.6835     16.4967      0.0000
   2   5  15     35.6504      1.5649     36.9964      0.0001
   3   5  15     66.0189      1.4991     65.8014      0.0001
   7   5  15     39.6650      5.5601     46.3506      0.0001
  -9   6  15    103.1662      3.4556    -98.3700      0.0000
  -6   6  15     31.0314      2.2363    -30.2115      0.0000
  -5   6  15     30.2835      2.7152     32.9675      0.0000
  -4   6  15     77.0679      1.2844     81.0944      0.0000
  -3   6  15     36.2819      1.9355     32.5665      0.0000
  -1   6  15     37.0816      1.3736     36.6223      0.0000
   0   6  15     52.5934      1.9222     12.7322      0.0000
   2   6  15     24.3287      3.3328    -19.6214      0.0000
   4   6  15     47.4008      2.9690     43.9484      0.0000
  -5   7  15     36.6488      2.7566     38.8842      0.0000
  -3   7  15     57.4166      1.1996     58.0786      0.0001
   0   7  15     65.6033      1.1559     67.0007      0.0002
   1   7  15     30.0336      2.1422    -29.6564      0.0000
   4   7  15     62.0492      2.4494    -57.6895      0.0000
   6   7  15     57.1867      3.9805    -60.6428     -0.0001
  -8   8  15     36.3876      3.5369     47.2963      0.0001
  -7   8  15     35.7206      2.9679    -36.6664     -0.0001
  -5   8  15     56.9807      1.6068     59.8070      0.0001
  -4   8  15     30.8185      2.2872    -29.0773     -0.0001
  -2   8  15     51.7295      1.1530     51.8823      0.0001
  -1   8  15     59.7726      1.1609    -59.8810      0.0000
   1   8  15     28.8574      4.2664     26.0443      0.0000
   5   8  15     48.1175      4.3308    -51.0526      0.0000
   7   8  15     63.5486      4.0234    -59.8090     -0.0001
  -8   9  15     41.3788      4.9678     40.6904      0.0000
  -6   9  15     32.7869      7.4658    -40.1203      0.0000
  -5   9  15     84.2579      1.5965     88.7003      0.0000
  -4   9  15     33.7530      2.2918    -36.5221      0.0000
  -2   9  15     20.5374      4.6392      2.2269      0.0000
  -1   9  15     49.4528      1.2695    -48.3081      0.0001
   0   9  15     55.9889      1.4259     59.4879      0.0000
   1   9  15     47.9905      1.6523    -47.0051      0.0000
   3   9  15     46.0782      6.1867     44.0205      0.0000
   5   9  15     45.2652      4.9291    -36.6944      0.0000
  -7  10  15     64.1921      4.1446     56.1050      0.0001
  -3  10  15     54.4334      1.8941    -53.6400     -0.0001
  -2  10  15     51.7602      1.5019    -54.0114      0.0000
  -1  10  15     66.0451      1.6336    -67.5501      0.0000
   0  10  15     23.7654      3.8232    -25.8359      0.0001
   1  10  15     30.1955      5.4017     -4.8149      0.0000
  -6  11  15     29.7971      4.3147    -30.9253      0.0000
  -5  11  15     61.7313      1.8910     65.4613      0.0001
  -4  11  15     27.7661      3.0844    -30.6363     -0.0001
  -3  11  15     61.4641      2.0551     59.4041      0.0001
   0  11  15     67.6388      1.4696     69.0537      0.0002
   1  11  15     59.1611      1.7485    -60.6517     -0.0001
   2  11  15     33.2788      3.9738    -25.1909      0.0000
   5  11  15     80.4890      5.2830     86.6607      0.0001
  -5  12  15     39.0109      5.9638     33.3312     -0.0001
  -1  12  15     64.8230      2.2763    -64.0477      0.0001
   1  12  15     34.7293      3.7444    -31.0528      0.0001
  -9  13  15     62.9231      7.2687    -49.9831      0.0000
  -5  13  15     32.5156      5.2430     39.6136      0.0001
  -2  13  15     28.2494      4.0781     -4.8044      0.0000
   1  13  15     53.2967      2.1064    -56.6510      0.0000
   4  13  15     60.9428      4.7767    -58.2202      0.0000
  -2  14  15     25.5017      5.0854     30.6323      0.0000
  -1  14  15     42.0606      2.3655    -46.4595      0.0000
   0  14  15     70.0631      2.0160     66.8035      0.0000
   1  14  15     37.0810      3.3664     43.5144      0.0001
   2  14  15     39.1574      4.9057    -39.0403     -0.0001
   2  15  15     42.3420      3.7804    -47.2478      0.0000
  -4  16  15     66.1959      2.4062     72.6294      0.0000
  -3  16  15     30.5438      4.6684     40.7548      0.0000
  -4  17  15     44.1200      3.7037     47.8861      0.0000
  -3  17  15     44.6602      3.6766     46.5638      0.0000
  -4  18  15     36.3208      7.5910    -41.7523      0.0001
   0  19  15     61.4824      4.4995    -58.8319     -0.0001
   2  22  15     44.7133     11.8619     18.3691      0.0002
  -7   0  16     90.8993      5.2123    -82.2926     -0.0001
  -6   0  16    118.8333      3.4650   -111.3035     -0.0001
  -5   0  16     75.6225      1.4230    -80.0893      0.0000
  -3   0  16     91.2032      2.4723    -90.4634     -0.0001
  -2   0  16     64.6422      1.2678     67.3399      0.0000
  -1   0  16     68.7010      1.1522     31.4691      0.0001
   1   0  16     44.3982      1.9004     46.4127      0.0000
   2   0  16     64.7197      3.4199    -58.0496      0.0000
   3   0  16     38.1872      2.1111     40.0940      0.0000
   4   0  16     36.1527      4.5888     38.8334      0.0000
   5   0  16     90.7456      3.1735    -97.8270      0.0000
  -8   1  16     40.6010      5.8198    -16.0352      0.0000
  -7   1  16     48.6587      3.4941     -2.6881     -0.0001
  -5   1  16     23.7517      3.0117     19.1992      0.0000
  -3   1  16     43.0696      1.0306    -42.3363     -0.0001
  -1   1  16     42.0921      1.5361    -39.9424     -0.0001
   0   1  16     45.1154      1.0635    -46.2794      0.0000
   1   1  16     62.9846      1.6190     61.1278      0.0000
   3   1  16     54.1927      1.5763    -54.3404      0.0000
   4   1  16     61.6365      1.4898     63.5509      0.0001
  -7   2  16     49.8395      3.5659    -51.0756      0.0000
  -6   2  16     54.5018      1.9309     48.3355      0.0001
  -4   2  16     32.2556      1.7729     32.7577      0.0001
  -3   2  16     73.7747      0.8648    -75.4172     -0.0001
  -2   2  16     50.8572      1.2114     52.8825      0.0001
  -1   2  16     39.0619      1.1535     39.6829      0.0000
   0   2  16     32.4622      1.8374     28.3476      0.0000
   6   2  16     67.8224      2.6817     69.1398      0.0000
  10   2  16     40.8298     10.7965    -34.6824      0.0000
  -6   3  16     83.1408      7.6525     80.8636      0.0000
  -5   3  16     33.0806      2.3227    -29.2452      0.0000
  -4   3  16     48.8104      1.2201     48.0406      0.0001
  -3   3  16     29.5709      2.1783    -25.1638      0.0000
  -1   3  16     88.2283      0.8784     87.7456      0.0001
   1   3  16     24.8397      3.3203     21.6706      0.0000
   3   3  16     31.9005      2.8037    -29.2606      0.0000
   8   3  16     45.8984      6.1918    -49.5210      0.0000
  -7   4  16     50.2296      2.9119    -43.9391      0.0000
  -6   4  16     35.1225      4.0664     27.2526      0.0000
  -4   4  16     40.9830      2.0457     40.7842      0.0001
  -3   4  16     48.9393      1.1988     49.4495      0.0000
  -1   4  16     38.3575      1.2725     33.2452      0.0001
   0   4  16     30.5351      1.2259     31.4364      0.0000
   1   4  16     55.9203      1.5083    -55.7585     -0.0001
   2   4  16     80.7609      1.4148    -81.1441      0.0000
   3   4  16     34.0299      2.3023     35.3836      0.0001
   5   4  16     71.8859      1.9464    -71.6217      0.0000
  -9   5  16     48.8331      5.7098     40.7621      0.0001
  -6   5  16     61.0513      1.6086     64.1154      0.0002
  -4   5  16     40.3551      5.5468     45.7486     -0.0001
  -3   5  16     23.5108      3.1816     28.3292      0.0001
   0   5  16     23.7642      2.5325     21.1993      0.0000
   1   5  16     24.5153      3.2286     25.4813      0.0001
   2   5  16     20.4887      2.5700     15.5195     -0.0001
   5   5  16     51.0685      3.8773    -51.5443     -0.0001
  -3   6  16     76.7025      1.1688    -78.5162     -0.0001
  -1   6  16     38.6347      1.5597     36.2514      0.0000
   0   6  16     27.3948      2.4710    -27.4860      0.0000
   2   6  16     29.1847      2.9809    -29.0791      0.0000
   3   6  16     54.0184      2.5378    -52.4672      0.0001
   5   6  16     64.1923      3.6398    -62.7415      0.0001
  -5   7  16    100.4227      2.2354   -108.5778      0.0000
  -4   7  16     30.3492      2.1986    -31.5748      0.0000
  -3   7  16     29.5176      2.1657    -28.9961      0.0000
  -2   7  16     53.1828      1.0214    -53.8437      0.0000
  -1   7  16     27.2316      2.2540     22.1009      0.0000
  -7   8  16     42.6454      3.5333    -41.1076      0.0000
  -4   8  16     45.7499      1.6262    -46.8400      0.0000
  -1   8  16     30.0466      2.0627     27.2674      0.0001
   4   8  16     51.4693      4.2201     46.8042      0.0000
   5   8  16     38.6844      5.4028     35.0196      0.0000
  -4   9  16     20.2521      4.0130     22.1503      0.0000
  -3   9  16     31.4697      2.5760     30.4151      0.0000
  -8  10  16     53.2317      4.3426     57.0500      0.0000
  -7  10  16     41.9409      5.7839    -38.0673     -0.0001
  -4  10  16     32.3405      2.5811    -36.0923      0.0000
  -2  10  16     36.5739      1.7466    -36.9476      0.0000
  -1  10  16     31.3362      5.3569     22.8791      0.0000
   0  10  16     59.3247      1.6249     58.8657      0.0002
  -8  11  16     55.0111      3.4022     57.3032      0.0001
  -7  11  16     71.1659      3.0829     72.4330      0.0001
  -4  11  16     35.3820      3.8760    -30.1714      0.0000
  -2  11  16     77.5181      2.3060    -13.7571     -0.0001
  -1  11  16     27.2696      3.0756    -28.1669      0.0000
   0  11  16     42.3487      2.3916     42.9362      0.0001
   3  11  16     52.3421      5.5290     55.5782      0.0001
  -7  12  16     48.2547      2.8051     49.1037      0.0000
  -4  12  16     68.4823      1.7091     64.8108      0.0000
   0  12  16    108.9833      1.5470   -108.5397      0.0001
   3  12  16     41.4557      3.5374    -36.5493      0.0001
   0  13  16     41.4250      2.4040     44.8739      0.0001
   1  13  16     17.6839      5.5524    -23.3376      0.0000
   4  13  16     68.7082      6.0598    -69.3912      0.0000
  -4  14  16     50.8188      2.8967     43.9500      0.0000
  -3  14  16     40.1580      3.2494    -39.5744      0.0000
  -2  14  16     32.9617      2.9948    -34.1623     -0.0003
  -1  14  16     87.2604      5.4432     26.7402      0.0000
  -4  15  16     38.9409      3.0694    -40.8912      0.0000
   0  15  16     80.0699      2.3478     79.8075      0.0001
   1  15  16     30.4010      5.4474     31.9673      0.0000
  -4  18  16     38.0975      5.8602     45.3081      0.0000
  -3  18  16     62.3295      6.8864    -64.3795      0.0000
  -4  19  16     43.6437      5.7072     52.2247      0.0000
  -2  24  16     40.3900     12.7122     -7.1608      0.0000
  -5   1  17     62.9422      1.6769     62.1034      0.0000
  -4   1  17     67.7920      1.1501    -68.2976      0.0000
  -3   1  17     51.0260      8.4266     40.7120      0.0000
   1   1  17    104.5003      1.4539   -108.3372      0.0000
   3   1  17     78.7672      2.3315     80.1317      0.0003
   4   1  17     36.8563      2.3242    -37.3331      0.0000
   5   1  17     83.7969      1.9461     88.2606      0.0000
  -6   2  17     29.9405      3.5418     22.3325     -0.0001
  -3   2  17     24.2462      1.6865     18.4586      0.0000
  -2   2  17     34.1204      1.1866     32.1532      0.0000
   0   2  17     30.4200      1.8646    -29.5596      0.0000
   1   2  17     40.1523      1.9260     41.2179     -0.0001
   6   2  17     48.1773      2.5357     51.9014     -0.0002
  -6   3  17     23.6162      3.7361    -16.7565      0.0000
  -5   3  17     70.0598      1.3917     72.5834      0.0000
  -4   3  17     36.9758      1.4024    -37.2277     -0.0001
  -3   3  17     34.2052      1.9679     30.0538      0.0000
  -2   3  17     19.0977      3.1934     12.2607     -0.0001
  -1   3  17     32.3567      2.8199    -27.4089      0.0000
   3   3  17     35.8064      3.2435     32.0525      0.0000
   4   3  17     38.6899      5.4110    -38.7847      0.0000
 -10   4  17     59.4795      6.5318    -60.3582      0.0000
  -9   4  17     68.8595      3.9831     69.2660      0.0000
  -8   4  17     89.4666      3.3495    -78.9051      0.0000
  -5   4  17     74.9612      6.0295    -72.8707      0.0000
  -4   4  17     86.3945      1.3168     88.7806      0.0001
  -3   4  17     37.9877      1.6866    -36.9632     -0.0001
  -2   4  17    127.8607      1.0721   -127.4893     -0.0003
  -1   4  17     62.7069      1.0270     63.8934      0.0001
   0   4  17     52.4833      1.1985    -53.2060      0.0000
   1   4  17     47.4674      1.6341    -50.4395     -0.0003
   3   4  17     33.0295      3.6942    -29.4098      0.0000
  -8   5  17     43.9832      4.7392    -39.4858      0.0000
  -7   5  17     75.8577      2.7989    -66.0662      0.0000
  -6   5  17     39.1079      4.2729     36.6710      0.0001
  -4   5  17     46.1480      3.2625      4.1416      0.0001
  -3   5  17     76.2190      1.7794     81.7450      0.0002
   0   5  17     30.0902      1.6157     30.3746      0.0000
   1   5  17     93.9286      1.1380    -94.3886      0.0000
   3   5  17     34.7014      2.9294     34.5181      0.0000
  -9   6  17     88.2738      3.8644     79.2155      0.0001
  -8   6  17     56.1919      3.2649    -54.7328      0.0000
  -7   6  17     34.2582      3.8132    -35.8936     -0.0001
  -3   6  17     58.6734      1.8101     59.3704      0.0003
  -2   6  17     65.1406      1.2652     62.2351      0.0001
  -1   6  17     67.8589      1.3125     67.2511      0.0002
   0   6  17     20.4336      3.7271    -16.1582      0.0001
   1   6  17     60.3411      1.4219     57.4941      0.0000
   3   6  17     38.6821      4.2904    -37.3350      0.0000
   5   6  17     33.6092      4.9402    -26.2405     -0.0001
  -8   7  17     52.6058      4.3834     52.5647      0.0000
  -5   7  17     23.7268      2.9913     28.5898      0.0000
  -3   7  17     52.3486      1.8776    -50.8274      0.0000
  -2   7  17     28.2184      1.9264    -26.3872     -0.0001
  -1   7  17     45.1813      1.7826     46.4554      0.0000
   0   7  17     52.9890      1.3996    -53.9959      0.0000
   2   7  17     90.3540      1.8319     93.4459      0.0001
  -4   8  17     46.8344      1.9455     46.1347      0.0000
  -1   8  17     45.8160      1.7513     46.0328      0.0001
   0   8  17     57.3519      1.1682    -24.8453      0.0000
   4   8  17     28.6171      4.4342     31.6420      0.0001
  -6   9  17     37.2181      3.5502     38.3768      0.0000
  -5   9  17     44.6126      2.5071    -48.1097      0.0000
  -1   9  17     26.9866      4.3352     26.9666      0.0001
   0   9  17     30.5140      3.8594    -31.6155     -0.0001
   8   9  17     97.3110      6.6846    -88.5937     -0.0001
  -7  10  17     41.8200      6.2124    -34.2969     -0.0002
  -5  10  17     54.9902      1.9505    -57.1921      0.0000
  -2  10  17     77.1096      1.3363    -77.6059     -0.0001
   0  10  17     22.9185      5.8561    -19.9772     -0.0002
   1  10  17     75.6924      1.7387    -75.2975     -0.0002
  -7  11  17     34.6231      4.3194    -37.5633      0.0000
  -1  11  17     56.9023      1.6723     58.0043      0.0000
   0  11  17     35.8325      2.9906    -33.7442      0.0001
   2  11  17     50.7867      4.4774     51.5720      0.0000
  -3  12  17     51.4395      2.5858     47.2773     -0.0001
   0  12  17     54.7583      2.4177     51.1025      0.0000
   1  12  17     33.2429      4.5095    -35.2849      0.0000
  -6  13  17     53.7543      2.9439    -54.4463      0.0000
  -2  13  17     55.5852      1.8885     54.6313      0.0000
  -1  13  17     69.7687      1.9429     67.5213      0.0002
  -6  14  17     39.2275      9.6044    -44.7419      0.0000
  -2  14  17     25.4194      4.1444     25.0930      0.0000
   0  16  17     35.3256      4.4840     37.8055      0.0001
  -4  17  17     57.9572      2.9003    -62.2257      0.0000
  -3  17  17     61.5627      3.2303    -66.0249      0.0000
  -4  18  17     41.8470      7.9141     43.0300     -0.0002
 -11   0  18     62.1520      9.0565    -75.8129      0.0000
 -10   0  18     75.0230      5.7151     85.9803      0.0000
  -5   0  18     33.1243      2.1146     32.7110      0.0000
  -4   0  18     52.6442      1.6589    -51.6028      0.0000
  -3   0  18    101.3470      3.0243   -104.1374      0.0000
   0   0  18     48.6411      1.7002     48.0672      0.0000
   1   0  18     52.6636      2.1366     51.9772      0.0000
   4   0  18     48.3687      2.5033    -48.1611      0.0000
   9   0  18    101.0728      5.2455   -106.7202      0.0000
  -6   1  18     57.7408      2.0795     56.2927      0.0002
  -5   1  18     23.8575      1.9619     21.7494      0.0000
   0   1  18     34.7291      1.6531    -33.2848      0.0000
   1   1  18     65.0964      1.4153    -67.9162     -0.0003
   2   1  18     41.3681      2.7182    -43.5311      0.0000
  -7   2  18     63.5898      2.6407    -57.3026     -0.0001
  -6   2  18     35.0568      2.0321    -36.7757      0.0000
  -5   2  18     29.9539      3.0131     32.9759      0.0000
  -4   2  18     25.8759      1.7284    -26.5502      0.0000
  -2   2  18     46.3106      1.2173     47.4918      0.0000
  -1   2  18     55.4692      1.3425    -51.8808      0.0001
   0   2  18     29.8231      1.5335     29.8377      0.0000
   1   2  18     59.7110      1.8496    -60.7163     -0.0001
   3   2  18     71.2464      2.6703     69.8499      0.0000
   4   2  18     37.9315      3.6984    -40.5385      0.0000
  -7   3  18     68.2622      9.9302     56.5689      0.0001
  -5   3  18     32.8474      3.4853     33.8009      0.0000
  -4   3  18     62.1292      1.3787     59.2350      0.0001
  -2   3  18     20.1731      3.0113     21.4093      0.0001
   1   3  18     45.6986      2.8591     39.4547      0.0000
  -9   4  18     62.7257      4.7656     56.4347      0.0002
  -6   4  18     39.7433      2.9751     31.3596      0.0002
  -4   4  18     35.8778      1.7180    -35.6011     -0.0001
  -2   4  18     25.8489      2.4808    -23.3800     -0.0001
   1   4  18     34.5555      2.8352     29.0364     -0.0001
   4   4  18     76.8180      2.8396    -78.3214      0.0001
  -7   5  18     34.2683      4.0320     34.5104      0.0001
  -2   5  18     41.3504      1.8790     39.0671      0.0000
   0   5  18     41.6955      1.5088     42.4658      0.0000
   3   5  18     38.0950      3.6507     31.8465     -0.0001
   5   5  18     32.8150      6.2831     36.8859      0.0000
   6   5  18     38.0166      3.7450     39.2372      0.0001
   7   5  18     48.9348      5.0924    -44.9929      0.0000
  -9   6  18     96.2286      3.2697     86.6731      0.0000
  -8   6  18     65.0837      3.1225    -52.7851      0.0000
  -7   6  18     45.5793      2.4840     41.3888      0.0000
  -4   6  18     68.4623      2.3067     76.1182      0.0000
  -3   6  18     36.4028      3.1067    -30.4210      0.0000
  -1   6  18     35.4226      1.8472     33.7107      0.0000
   0   6  18     90.9730      1.2005    -90.9164      0.0000
  -7   7  18     44.4345      2.4861    -42.4200     -0.0001
  -6   7  18     26.4183      3.3177    -25.7908     -0.0001
  -3   7  18     39.6128      2.0919    -43.0021     -0.0002
  -1   7  18     47.9246      1.5563    -45.8987     -0.0002
   0   7  18     40.2996      2.1102    -39.0122     -0.0001
   2   7  18     43.9706      2.0425     44.4466      0.0002
   3   7  18     22.1321      4.0752     27.5744      0.0000
   6   7  18     56.1200      7.1932    -55.4365      0.0000
 -10   8  18     84.5849      4.1602    -79.8127     -0.0002
  -9   8  18     44.3811      6.9757     39.4322      0.0001
  -3   8  18     40.4742      2.9980    -44.2804     -0.0001
  -2   8  18     61.2284      4.9509     -8.4790      0.0000
  -1   8  18     30.3135      3.0283     23.5283      0.0000
   0   8  18     41.0040      1.8652    -40.7524     -0.0001
  -6   9  18     42.1733      3.3794    -46.7674      0.0000
  -4   9  18     36.1143      2.7816     37.9505      0.0001
   1   9  18     23.8845      6.1370    -15.7540     -0.0001
  -9  10  18     77.8379      3.7324     84.0032      0.0002
  -8  10  18     53.5955      6.1066    -46.3648     -0.0001
  -6  10  18     55.4839      2.3473     59.8531      0.0001
  -2  10  18     29.0271      2.5332     32.1691      0.0002
   0  10  18     38.7015      3.4500    -35.2450     -0.0001
   6  10  18     61.2841      6.7065     22.4200      0.0000
  -6  11  18     71.0874      2.3745     78.1754      0.0002
  -5  11  18     54.3091      2.5977     54.9673      0.0002
  -4  11  18     40.3786      2.6720     43.8796      0.0000
  -3  11  18     30.3936      5.1499     30.5721      0.0001
  -1  11  18     50.9077      2.3594    -54.7504      0.0000
   0  11  18     29.5372      3.7311    -34.4432      0.0000
   1  11  18     41.3204      5.2927    -36.3100      0.0000
  -8  12  18     38.5010      9.4396    -41.0217      0.0000
  -5  12  18     35.5515      3.9254     38.6837      0.0000
  -4  12  18     74.9745      2.9631     74.5963      0.0000
  -3  12  18     25.7971      5.0915    -38.6660      0.0000
  -2  12  18     60.0045      1.8183     59.3535      0.0000
  -1  12  18     60.6934      2.1731     62.6095      0.0000
   0  12  18     45.7756      3.2531    -44.3295      0.0000
   2  12  18     51.0141      5.7438    -39.2040      0.0000
  -1  13  18     44.2037      2.6529     45.5445      0.0001
   3  13  18     65.0952      6.2901    -57.5424     -0.0001
  -5  14  18     25.6253      4.6714    -19.0033      0.0000
  -1  14  18     39.3253      5.2270    -36.9699      0.0000
  -7  15  18     63.7955      7.7931    -37.8762     -0.0001
   2  15  18     28.3837      4.8681     40.4571      0.0001
  -5  16  18     58.4557      5.4922     63.7291     -0.0001
  -2  16  18     45.0370      3.0687     47.6522      0.0000
  -2  18  18     52.3355      4.9426     43.0990      0.0000
  -4   1  19     24.8394      2.8722    -26.1469      0.0000
  -1   1  19     39.8114      1.3413     40.2170      0.0001
   0   1  19     39.8619      1.3942    -35.8695      0.0000
   2   1  19     61.2612      6.7618     32.3341      0.0000
   3   1  19     64.2047      3.9478    -63.9257      0.0000
  -5   2  19     57.9542      1.5054     59.3310      0.0001
  -1   2  19     34.8632      1.9274    -32.2376      0.0000
   0   2  19     63.5185      1.2848     63.6989      0.0001
   3   2  19     27.5341      5.1381     27.9613     -0.0001
  -6   3  19     24.2683      2.0991     30.1268      0.0000
  -5   3  19     44.5193      2.4083     37.8257      0.0001
  -2   3  19     52.9493      1.4197     51.6410     -0.0001
  -1   3  19     61.7737      1.5265     58.3131      0.0001
   1   3  19     31.8173      2.8728     29.2016      0.0000
   5   3  19     70.1280      7.2330    -65.5850      0.0000
   8   3  19     64.0782      4.4623    -67.7717      0.0001
  -9   4  19     61.8208      7.5137    -42.4419      0.0000
  -5   4  19     39.4898      2.0314     42.0897      0.0000
  -3   4  19     41.3329      1.6489     38.9201      0.0000
  -2   4  19     30.2795      2.9963     27.8476      0.0000
  -1   4  19     86.5322      1.2190    -86.1219      0.0000
   0   4  19     30.6107      3.4406     25.9579      0.0001
   1   4  19     36.5928      2.9940    -31.0327      0.0000
   4   4  19     53.4071      3.4573    -57.7685      0.0000
  -8   5  19     83.1934      2.6502    -76.2204     -0.0001
  -7   5  19     59.1332      4.1701    -66.6889     -0.0001
  -2   5  19     54.3551      1.6144     51.3640      0.0001
  -1   5  19     35.4794      2.4392     30.0140      0.0000
   0   5  19     31.8011      2.2245    -31.8288      0.0000
   3   5  19     81.9584      2.2583    -82.8931     -0.0002
 -10   6  19     66.2981      7.2746     51.6221      0.0000
  -8   6  19     85.7657      3.3738     82.2562      0.0000
  -5   6  19     51.7092      3.2096     45.9463      0.0001
  -3   6  19     51.7928      1.5413    -56.1706      0.0000
   0   6  19     66.8481      1.3712     66.4794      0.0001
   3   6  19     69.8186      2.1503     70.6799      0.0000
   4   6  19     79.6585      2.6922    -78.8655     -0.0001
   7   6  19     49.6948      8.9047    -49.9717     -0.0001
  -3   7  19     44.0781      1.7908    -45.7210      0.0000
  -2   7  19     47.5535      1.7823    -46.6686      0.0000
   6   7  19     63.1673      8.8673     65.0486      0.0001
  -8   8  19     69.0114      2.7140     76.4516      0.0003
  -6   8  19     49.6623      3.2333    -56.3853     -0.0002
  -5   8  19     56.5367      2.5031     64.8426      0.0002
  -4   8  19     31.1539      3.2047    -30.6876     -0.0001
  -2   8  19     72.4554      1.3543     73.4215      0.0002
  -1   8  19     56.5055      1.6529    -51.7961     -0.0002
   1   8  19     35.3520      3.0908     37.3046      0.0001
   2   8  19     60.4535      2.8782    -62.8368     -0.0002
   3   8  19     31.2385      5.2019     30.7437      0.0001
   4   8  19     48.9484      5.3502     42.3517      0.0001
  -9   9  19     64.3937      7.0888     59.2379      0.0000
  -6   9  19     73.0315      3.1224     75.6241      0.0000
  -3   9  19     40.1231      3.4682    -36.2808      0.0000
   0   9  19     67.0841      1.4983    -65.1412     -0.0002
  -6  10  19     33.8805      5.1901     30.8884      0.0000
  -2  10  19     36.7914      2.9153    -35.8435      0.0000
  -1  10  19     34.7945      5.5416     28.7968      0.0000
  -7  11  19     42.4846      5.1321    -37.0200      0.0000
  -4  11  19     53.6384      3.6830    -51.4914      0.0000
  -5  12  19     54.9668      2.7957    -55.8964      0.0000
  -2  12  19     27.0575      6.3141    -26.5275      0.0000
  -1  12  19     39.8852      2.7740     42.3210     -0.0001
  -6  13  19     59.3719      3.5757     61.0652      0.0000
  -5  13  19     30.5209      4.1028     31.7921      0.0000
  -3  13  19     47.4386      4.2406     49.0026      0.0000
   2  13  19     65.1961      2.7612     63.8450      0.0000
  -3  14  19     61.2121      8.6285    -49.8706      0.0000
   0  14  19     35.7746      5.1246    -44.3140     -0.0001
   1  14  19     64.9457      2.5905     68.5734      0.0001
  -6  15  19     40.6343      9.1608     39.6549      0.0000
  -1  15  19     38.1538      5.9144     37.6761     -0.0001
  -9  16  19    105.6558     11.7624     91.2251      0.0000
  -5  16  19     66.2016      7.2925    -61.0365     -0.0001
  -2  16  19     50.1773      5.5562    -35.5186     -0.0002
  -1  16  19     54.2006      5.1450     55.9084      0.0002
  -7  17  19     48.9689      8.7233    -37.3226      0.0000
  -4  17  19     43.2199      6.5087    -47.8525      0.0000
  -2  17  19     88.3794      2.7999    -91.5515     -0.0001
  -1  17  19     65.5091      3.5905    -74.3436      0.0000
   1  17  19     43.6211      5.5897    -53.0057      0.0000
  -1  19  19     60.6664      8.7433     34.6104      0.0001
  -7   0  20     82.6127      3.1131     85.9771      0.0001
  -6   0  20     59.3800      2.2520     64.1843      0.0001
  -5   0  20     75.2530      1.8203     78.3014      0.0001
  -4   0  20     29.7325      3.2127     27.0026      0.0000
  -2   0  20     66.7703      1.8193     68.8115      0.0001
  -1   0  20     31.8729      4.3073     30.1462      0.0000
   0   0  20     91.1383      1.5684    -91.4116     -0.0001
   4   0  20     70.3408      2.8272     73.5492      0.0001
   8   0  20     87.5097      6.2737    -97.3788     -0.0001
  -6   1  20     23.9385      4.7444    -25.0561      0.0000
  -5   1  20     35.3423      2.6096     33.7615      0.0000
  -4   1  20     42.9177      1.9917     42.0822      0.0001
  -3   1  20     29.2442      4.7921     28.7711      0.0000
   1   1  20     41.1488      2.1309    -43.9269      0.0000
   3   1  20     43.7371      3.7893    -48.2839     -0.0001
  -8   2  20     24.9431      4.1732    -31.6870      0.0001
  -6   2  20     47.2482      2.4221     46.9893     -0.0001
  -5   2  20     20.3953      4.8379     14.0674     -0.0001
  -4   2  20     27.2405      2.5238    -26.6993      0.0000
  -1   2  20     35.4671      3.9119    -31.2262     -0.0001
  -6   3  20     40.9401      4.9403     29.9756      0.0001
  -5   3  20     53.6769      1.5780     49.1461      0.0001
  -4   3  20     78.8719      1.4344    -79.6147     -0.0003
  -3   3  20     38.5941      1.7701     39.3222      0.0001
  -1   3  20     42.7628      2.7852    -34.6148     -0.0002
   1   3  20     40.5314      5.1427    -28.8480     -0.0002
   2   3  20     54.5163      2.9466    -58.0266     -0.0001
   4   3  20     47.9866      7.0520    -49.0323     -0.0001
  -4   4  20     43.9935      2.3097    -42.3645     -0.0001
  -2   4  20     37.6742      2.5235     41.4770      0.0000
   0   4  20     41.3094      1.5670    -43.4190     -0.0001
  -4   5  20     75.2754      1.8955    -77.8055      0.0001
  -3   5  20     40.0116      1.7455     37.5907      0.0001
   0   5  20     47.1354      1.7202     48.2619      0.0000
   1   5  20     32.5657      3.5220    -35.1793      0.0000
   3   5  20     56.0271      3.1372     54.1140      0.0000
 -10   6  20     74.8530      5.5997     55.4785      0.0001
  -8   6  20     54.1882      3.8979    -49.0555     -0.0001
  -7   6  20     60.1165      4.8766     55.7139      0.0000
  -4   6  20     28.2486      4.5698     27.4453      0.0000
  -3   6  20     22.0668      2.4683    -23.8415      0.0001
  -2   6  20     27.1267      4.6315     30.6791      0.0001
  -1   6  20     24.7881      4.5660    -20.5246      0.0000
   0   6  20     34.2361      2.2591    -34.9174      0.0000
   2   6  20     45.6170      3.2320     46.1479      0.0001
  -1   7  20     54.5503      1.9282     39.5059      0.0000
   0   7  20     38.6819      2.7974     36.1397      0.0001
   1   7  20     30.7131      4.4603    -33.5778     -0.0001
   5   7  20     58.4246      6.9072     57.9582      0.0001
  -4   8  20     98.6724      2.6396   -100.0819      0.0000
  -3   8  20     28.6960      3.1250     30.8258      0.0000
  -2   8  20     29.8836      3.4583     30.7339     -0.0001
  -1   8  20     72.2262      1.7846    -71.2475      0.0000
   1   8  20     44.9303      3.6755    -45.3731     -0.0002
   3   8  20     53.4067      2.7701     49.8917      0.0000
   4   8  20     76.9084      2.8960    -74.3592      0.0000
   7   8  20     55.3120      9.6970    -55.3227     -0.0001
  -7   9  20     49.4445      3.2006    -52.5185      0.0000
  -4   9  20     61.1433      1.8019    -57.4484     -0.0001
  -2   9  20     25.3169      3.7838     29.1528      0.0001
  -1   9  20     51.1239      2.6894    -48.9223      0.0000
  -5  10  20     95.2366      1.9671    100.6385      0.0001
  -4  10  20     63.9245      4.1356    -44.6208     -0.0001
  -2  10  20     76.1117      1.9332     75.2713      0.0004
  -1  10  20     49.7213      2.4726    -49.7263     -0.0002
   0  10  20     40.5283      2.5643     35.3087      0.0000
   5  10  20     65.2710      6.2057     59.9149      0.0001
  -4  11  20     61.8313      2.9099     62.4463      0.0000
  -1  11  20     50.7743      2.9850     49.1856      0.0000
   1  11  20     51.7472      3.1358    -49.5137     -0.0001
 -10  12  20     61.2480      6.8347     56.4259      0.0000
  -8  12  20     54.9295      5.4335    -43.4325      0.0000
  -5  12  20     67.7951      3.1522    -73.5592      0.0000
  -4  12  20     40.0290      5.4367    -39.3426      0.0001
  -1  12  20     43.3762      4.4917     39.7183      0.0002
   0  12  20     49.0163      3.8501     50.7521      0.0000
  -9  13  20     79.4286      7.7762     74.7630      0.0002
  -7  13  20     40.3559      5.9651    -28.9192      0.0000
  -6  13  20     45.7694      4.3333     46.1974      0.0000
  -3  14  20     66.8454     14.0849    -37.6059      0.0000
  -1  15  20     44.5543      7.8801     46.4303      0.0000
  -3  16  20     43.3197      5.3133     44.3190      0.0000
  -4  20  20     35.4218     10.3185     -3.6510     -0.0001
  -6   1  21     68.0160      1.7338     70.3456      0.0001
  -5   1  21     61.2029      1.6967    -65.0701     -0.0001
   0   1  21     57.8040      1.6710    -58.4386     -0.0003
   1   1  21     40.6546      2.5095     40.1528      0.0000
  -9   2  21     77.2893      5.8670    -70.6793     -0.0001
  -8   2  21     26.0496      6.1908    -25.7193     -0.0002
   3   2  21     35.8417      5.2155    -39.3888      0.0001
 -10   3  21     52.7025      9.7078    -31.1209      0.0000
  -8   3  21     36.8866      3.5261    -36.8961      0.0001
  -6   3  21     41.6202      3.2574     44.9613     -0.0001
  -5   3  21     59.2671      1.6802    -60.8354      0.0001
  -3   3  21     44.4905      2.4971     45.1374      0.0000
   0   3  21     48.1663      2.2210    -47.4160      0.0002
   1   3  21     63.5607      2.3315     62.8641     -0.0001
 -12   4  21     66.0836     11.7202     66.2186      0.0000
  -9   4  21     61.2239      4.8661     54.6175      0.0001
  -7   4  21     71.4364      2.8630    -75.7024     -0.0001
  -6   4  21     85.3787      1.9349     86.4928      0.0002
  -3   4  21     54.6572      1.3493     51.9748      0.0000
  -2   4  21     40.2464      2.0690    -38.3552      0.0000
  -1   4  21     46.8826      2.6571     48.1480      0.0000
   0   4  21     56.2697      1.7812     57.2678      0.0001
   1   4  21     40.5924      2.8755    -38.0363     -0.0001
   2   4  21     53.1509      4.6259     54.2920      0.0001
  -4   5  21     43.5308      2.4520    -48.8399      0.0002
   4   5  21     49.9895      4.3734    -50.1801      0.0002
   7   5  21     65.3908      5.5527    -71.9178      0.0002
  -4   6  21     28.7322      4.0543     22.0350     -0.0001
  -3   6  21     46.3232      1.8324    -45.2037      0.0000
  -2   6  21     60.5576      1.7188    -53.9972      0.0000
  -1   6  21     32.6366      3.0428    -34.7781     -0.0002
   0   6  21     66.1977      1.5847    -67.7054      0.0001
   1   6  21     36.8150      5.6015    -30.9447      0.0000
   4   6  21     75.5788      3.0198     72.9998     -0.0002
  -8   7  21     48.9428      3.2479    -51.9260     -0.0001
  -3   7  21     56.7791      2.1423     58.4268      0.0000
  -1   7  21     29.1937      3.4112    -30.6057     -0.0001
   0   7  21     36.4348      3.0833    -34.5354     -0.0002
   5   7  21     63.9776      3.9950     66.0942      0.0000
  -3   8  21     30.7292      3.4437    -35.8492      0.0000
   0   8  21     47.8045      2.9377    -44.3051      0.0000
  -4   9  21     38.8300      2.6295    -41.2068      0.0001
  -2   9  21     38.0150      2.3023     35.8330      0.0001
  -1   9  21     43.1809      4.7883    -41.4518     -0.0001
 -10  10  21     50.9010      8.3019    -44.8755      0.0000
  -6  10  21     41.3754      3.3757     37.5602      0.0000
  -4  10  21     48.6248      4.5377     55.3936      0.0000
  -3  10  21     41.5522      5.2331     41.3727      0.0001
  -1  10  21     40.3047      2.5266     41.7742      0.0000
   1  10  21     39.7793      5.1927    -31.4793      0.0000
   3  10  21     33.5613      5.6916     35.2494      0.0000
  -3  11  21     44.1343      5.1540     40.1203      0.0000
  -2  11  21     37.4456      3.7328     42.6423      0.0002
   7  11  21     66.8724     10.5072    -41.5270     -0.0003
  -8  12  21     55.8338      5.4537    -62.4545      0.0001
  -4  13  21     55.8585      6.4348     51.4355      0.0000
  -1  13  21     35.1193      5.2906     36.6544      0.0000
  -7  14  21     29.2427      8.2441     35.1717      0.0000
   0  15  21     49.0305      4.3951    -51.2641      0.0000
   1  15  21     59.2999      4.0434     56.8722      0.0000
   0  17  21     82.6075      3.5311    -80.8422      0.0000
  -1  19  21     48.3528      7.3914     36.0690      0.0000
  -8   0  22     82.1167      7.6319    -70.9007     -0.0002
  -6   0  22     35.8889      2.9382     32.6357      0.0001
  -3   0  22     69.6504      3.0957     70.3541      0.0002
   1   0  22     41.7568      3.9254    -40.7907     -0.0001
   3   0  22     80.9530      3.1231    -83.7740     -0.0002
   4   0  22     60.1879      3.8977    -55.5696     -0.0002
 -11   1  22     55.5080     10.4715     52.7321      0.0001
  -5   1  22     33.3957      2.5028    -32.1629     -0.0001
  -1   1  22     42.7835      2.0295     41.7292      0.0001
   1   1  22     44.1742      3.0065     45.2040      0.0002
   3   1  22     60.2043      3.8349    -59.4994     -0.0002
  -5   2  22     45.8807      4.6660    -45.9403      0.0000
  -4   2  22     35.1827      3.6663    -33.2996      0.0000
  -2   2  22     37.8837      3.3472     38.1357     -0.0001
   0   2  22     29.9095      5.1385     25.1985     -0.0001
   3   2  22     50.4541      7.1070    -47.0264      0.0001
  -9   3  22     55.9718      7.1450     49.8725      0.0002
  -4   3  22     54.5141      3.7030     46.7111     -0.0001
  -2   3  22     51.6118      2.2113    -49.9392     -0.0003
   0   3  22    105.3901      1.5219   -101.9505     -0.0003
  -7   4  22     52.2178      4.6338    -44.9650      0.0002
  -6   4  22     28.8950      4.6157    -25.7134      0.0001
  -5   4  22     39.7360      4.5411    -37.1111     -0.0001
  -3   4  22     44.7008      2.1491     42.3469     -0.0001
  -2   4  22     36.8345      2.6858    -36.1323     -0.0001
   0   4  22     35.3264      3.0810     39.5271     -0.0001
   2   4  22     62.1437      3.0520     57.4354     -0.0001
  -7   5  22     41.7325      4.2788     39.8787     -0.0003
  -5   5  22     64.0672      2.1589    -64.8833      0.0001
  -3   5  22     36.6556      2.5874    -36.4006      0.0001
  -2   5  22     40.7197      3.9603    -42.4778      0.0000
  -1   5  22     45.5686      1.9623     45.7435      0.0000
   0   5  22     40.8097      2.6207    -35.3239      0.0001
   1   5  22     55.7220      2.2902     54.4983      0.0000
   3   5  22     46.7310      3.7773    -47.2333     -0.0002
 -10   6  22     65.1850      4.3145     56.6344     -0.0002
  -5   6  22     76.2234      2.6925    -80.5612     -0.0003
  -3   6  22     33.8072      3.7854     25.7714     -0.0001
  -2   6  22     39.8320      6.5763    -37.5759      0.0000
   1   6  22     35.1006      3.7284    -33.3251      0.0002
   2   6  22     61.3398      2.8239     64.9924      0.0000
   3   6  22     43.2747      4.8253    -46.9159     -0.0003
  -6   7  22     42.7999      5.5530     36.6224      0.0001
  -4   7  22     37.8449      4.6961     41.0594      0.0001
  -1   7  22     68.7652      2.0150     70.1002      0.0002
   0   7  22     66.3290      1.9057    -64.1764      0.0002
   1   7  22     55.9660      2.5980     55.6381      0.0002
   2   7  22     72.7213      3.1300     65.3306     -0.0001
   4   7  22     65.0577      4.3505     65.6918      0.0003
  -9   8  22     53.2031      4.6823    -51.2108      0.0000
  -8   8  22     62.8240      3.9460     63.3372      0.0000
  -5   8  22     76.6103      3.1486     79.6774      0.0001
  -3   8  22     30.5700      3.9192     35.1698      0.0001
  -1   8  22     57.2364      2.2867    -61.7499     -0.0002
   3   8  22     62.7242      3.6144    -61.3432     -0.0001
 -11   9  22     52.6057      9.8461    -55.6720      0.0001
  -7   9  22     30.2489      5.4338     43.6750     -0.0002
  -3   9  22     73.4293      2.0034    -72.8679      0.0003
  -1   9  22     52.0615      2.6791     40.2577     -0.0002
  -9  10  22     56.7442      7.5269    -71.0663      0.0001
  -8  10  22     34.9582      7.1280     40.4727      0.0000
  -5  10  22     42.8165      4.1001     41.8001     -0.0001
  -3  10  22     60.4331      4.3776     69.5159     -0.0003
  -2  10  22     42.7998      2.4453     44.6449      0.0002
  -1  10  22     47.5665      2.5879    -45.0461     -0.0004
   0  10  22     41.7208      4.5015     37.2809      0.0000
 -10  11  22     56.5439      5.3097     65.0235      0.0001
  -2  11  22     48.9915      3.1619     46.7811      0.0000
   1  11  22     45.7138      3.4721     40.2816      0.0001
 -10  12  22     59.6521      8.1815     58.6477      0.0001
  -3  12  22     55.8641      3.6651    -56.2648      0.0000
   2  12  22     67.5484      4.9934     64.6838      0.0002
  -7  13  22     35.9597      6.7885     28.4852      0.0000
   0  13  22     50.4321      5.5317     33.6412      0.0000
  -1  14  22     38.2380      6.7562    -46.2284     -0.0002
  -4  15  22     57.8327      7.6328    -52.7122      0.0000
  -1  15  22     48.5329      4.6351    -45.9230     -0.0003
  -1  16  22     48.6028      7.1394    -48.9700      0.0000
  -7   1  23     66.6893      3.1792     61.7465      0.0004
  -5   1  23     26.5765      2.6347     26.7791      0.0001
  -4   1  23     43.4598      5.2373     40.0966      0.0002
  -2   1  23     39.7362      2.8616     34.8604      0.0002
  -1   1  23     53.5376      1.9485    -55.9838      0.0000
   2   1  23     49.6945      6.0622    -44.6155     -0.0002
   5   1  23     67.0939      3.5446     69.0869      0.0005
  13   1  23     70.7153     11.6789     32.5616      0.0000
  -2   2  23     31.2915      4.6154     23.6859      0.0000
   1   2  23     53.2543      5.6126     45.6143      0.0000
  -6   3  23     32.6890      3.4620    -33.1586     -0.0001
  -3   3  23     36.3659      3.4175    -39.7182     -0.0001
  -2   3  23     30.9925      5.2244     27.8463      0.0001
   0   3  23     56.3731     11.3464    -32.8986     -0.0001
   2   3  23     50.2882      7.0283    -50.5521     -0.0001
 -13   4  23     76.6049     12.0267    -51.9133     -0.0001
  -5   4  23     55.7187      2.2488    -55.6137     -0.0002
  -4   4  23     43.7449     10.8921      2.7557     -0.0001
  -1   4  23     49.0471      2.4217     46.1065      0.0000
   0   4  23     36.0975      4.1196     30.2341      0.0002
  -6   5  23     61.7980      3.3167     59.0084      0.0000
  -5   5  23     46.2187      3.8398    -45.4727     -0.0001
  -3   5  23     46.5199      3.4968     49.3571      0.0000
  -2   5  23     50.2082      2.5865    -38.1287      0.0000
  -1   5  23     42.1740      2.6382    -40.7226      0.0001
   7   5  23     67.6913      5.5180    -65.8590      0.0000
  -1   6  23     63.2577      2.1697    -64.0362      0.0000
   0   6  23     77.6288      1.9651    -77.1861     -0.0003
   2   6  23     51.3962      3.4426    -53.6682     -0.0001
  -1   7  23     55.7135      3.4838     49.5290      0.0000
   1   7  23     35.1812      5.9785     35.8899      0.0000
 -10   8  23     59.7397      8.5758     51.1610      0.0001
  -6   8  23     77.4341      3.7996    -86.6095     -0.0001
  -4   8  23     27.8416      4.3995     28.5314      0.0000
  -3   8  23     58.9953      2.2449    -57.8600     -0.0001
  -2   8  23     30.4800      4.2210     30.8572      0.0001
  -1   8  23     43.5997      5.1226     41.0089      0.0001
   0   8  23     37.7626      4.4791    -36.6403      0.0000
 -10   9  23     65.8516      8.9703    -51.2074     -0.0002
  -8   9  23     52.4566      6.7813    -45.4579      0.0001
  -5   9  23     76.1794      8.8201    -71.5480      0.0002
  -4   9  23     44.3708      8.7564      5.0680      0.0000
   0   9  23     39.0267      3.4590    -36.2573     -0.0001
   4   9  23     58.3876      7.2784     57.2421      0.0002
  -7  10  23     43.9238      4.9658    -48.7138     -0.0002
  -3  10  23     86.9999      1.8945     84.6290      0.0002
  -2  10  23     46.6307      2.4460     47.0525      0.0000
   0  10  23     40.4074      2.9819     40.8467      0.0001
  -7  12  23     24.1867      8.3723    -34.5830     -0.0001
  -3  12  23     44.9701      4.8750     43.5867     -0.0001
   0  12  23     40.3527      5.6193     43.6058      0.0000
  -5  13  23     43.3652      5.0858    -47.2628     -0.0002
  -5  14  23     34.7224      5.8206     45.1635      0.0001
  -6  17  23     62.5546      6.6336    -52.7675     -0.0002
  -2  17  23     62.5188      4.5597     65.3350      0.0001
  -7   0  24     79.3775      4.6374     75.0721      0.0000
  -6   0  24     47.2292      4.1337    -45.2645      0.0000
  -3   0  24     32.5354      4.4336     34.7607      0.0000
   3   0  24     83.3781      7.5867    -73.9841     -0.0001
  -7   1  24     47.3223      4.9023    -43.0220      0.0000
  -1   1  24     39.7813      5.0930    -35.1594      0.0001
   3   1  24     63.9033      7.5181     47.3437      0.0000
  -9   2  24     68.8164      4.1951    -67.8512     -0.0005
  -8   2  24    118.7560      3.0088    119.5472      0.0008
  -6   2  24     38.5270      5.1987    -37.4467     -0.0002
  -5   2  24     87.6920      2.4293     87.0319      0.0006
  -4   2  24     48.0335      3.2346    -39.8550     -0.0001
  -1   2  24     62.4127      2.3876    -60.9392     -0.0002
   0   2  24     38.6918      4.1029     36.4401      0.0001
  -9   3  24     59.2581      7.6411    -53.4895      0.0002
  -1   3  24     57.8921      2.7718    -53.7299     -0.0002
   2   3  24     41.8358      5.7547    -43.0722     -0.0001
  -4   4  24     47.7378      2.2968    -47.3276      0.0000
   1   4  24     54.9455      2.6039     57.5485      0.0002
   4   4  24     74.7978      7.6194     78.3063      0.0003
  -6   5  24     23.1493      6.2709     28.3804      0.0000
  -5   5  24     42.2038      3.6056     45.9949      0.0000
  -3   5  24     29.0534      4.2464     24.2723      0.0000
  -2   5  24     45.4258      3.9459     51.1015      0.0000
  -1   5  24     65.1148      2.5194    -63.9073      0.0000
   1   5  24     30.5929      7.2564    -22.9223      0.0000
   3   5  24     61.4613      6.0239     55.8324      0.0000
  -5   6  24     87.1242      4.5716    -88.6853      0.0000
  -4   6  24     48.0322      4.5300     36.0822      0.0000
  -2   6  24     65.2741      2.3601    -67.9825      0.0000
   2   6  24     42.0754      4.3459     43.0553      0.0000
  -6   7  24     36.4688      6.4772     40.5137      0.0001
  -5   7  24     39.9860      5.3410     30.5396      0.0000
  -6   8  24     63.4437      5.6230     63.4368      0.0001
  -4   8  24     52.6556      4.0222     53.5590      0.0000
  -3   8  24     54.5153      2.5501     54.5461      0.0001
   2   8  24     36.6933      6.0550    -46.5054     -0.0001
   5   8  24     45.5500      8.9545    -31.4969      0.0000
  -3   9  24     30.6292      3.7867     31.3605      0.0000
  -1   9  24     39.8577      4.3242    -31.7238     -0.0001
  -5  10  24     49.7361      3.4785    -57.4501     -0.0001
   1  10  24     46.9194      5.4261     48.0780      0.0000
   3  10  24     77.2017      4.3629    -76.5859     -0.0002
  -6  11  24     52.2759      6.9951     50.6272      0.0001
  -4  11  24     57.1510      4.5107    -57.0188     -0.0002
  -2  11  24     42.3199      4.7160    -34.2185     -0.0001
 -10  12  24     67.5972      9.6891    -60.3571      0.0000
  -5  12  24     68.1895      2.9397    -68.7264      0.0000
  -2  12  24     57.6226      4.0565    -56.5080     -0.0001
   0  12  24     43.8410      9.6454    -27.0407      0.0000
  -3  14  24     44.6308      6.1214     45.5720      0.0001
  -9  16  24     43.9464      7.8844    -41.4436      0.0000
  -3  16  24     65.8899     12.4350     49.0785      0.0001
   1  16  24     49.8042     10.1820    -49.6407      0.0000
  -3  21  24     49.8781      7.3724    -44.5903      0.0000
  -9   1  25     39.9163      8.0089    -54.7864      0.0000
  -7   1  25     39.3552      5.3192    -37.5433      0.0000
  -6   1  25     50.1314      5.0046    -45.7579      0.0000
  -2   1  25     45.8247      3.8741     38.9069      0.0001
   0   1  25     89.0664      1.8980     88.8723      0.0000
  -7   2  25     47.4621      5.2651     42.1758      0.0000
  -8   3  25     56.0317      3.7645     55.3983      0.0003
  -6   3  25     53.3461      5.2754    -47.4050     -0.0003
  -5   3  25     41.3724      5.0944    -35.8664     -0.0003
  -1   3  25     68.4658      2.3713    -66.0884     -0.0003
   0   3  25     50.1835      3.9747     39.4572      0.0002
  -5   4  25     45.7857      5.4570     39.3801      0.0000
  -4   4  25     93.2286      1.7907    -91.2648      0.0000
  -1   4  25     88.0909      2.5840    -90.6883      0.0001
   0   4  25     58.7293      3.4592     57.4860      0.0002
   3   4  25     71.9690      7.1517     61.0879     -0.0001
  -5   5  25     46.5977      5.6658     44.6826      0.0000
  -4   5  25     33.4719      5.7998     33.5135      0.0000
   1   6  25     60.5591      3.0039    -61.6188      0.0000
   4   6  25     71.2213      7.6292    -72.8059      0.0000
  -6   7  25     42.2147      5.4773    -41.1865     -0.0001
  -5   7  25     50.8490      6.0043    -52.9891     -0.0001
  -4   7  25     53.5496      7.1841     23.0998      0.0000
  -3   7  25     30.2983      5.5348     33.4747      0.0000
   0   7  25     69.8494      2.4659     68.5655     -0.0001
   3   7  25     63.3072     10.6773     56.8416      0.0000
  -8   9  25     43.9619      5.4118    -56.4770      0.0000
  -4   9  25     45.5081      3.0314     47.9073      0.0000
  -3   9  25     30.0021      5.1511    -33.5802      0.0000
  -7  10  25     25.1059      5.6835    -18.6298      0.0000
  -1  10  25     52.5069      3.6101     50.4740      0.0000
  -6  12  25     44.7776      4.4881     54.3222      0.0001
  -2  13  25     61.8109      3.6869    -57.9761     -0.0001
   0  14  25     58.7248      8.1292    -55.8345     -0.0001
  -9   0  26     80.1096      6.3346     81.9608      0.0001
  -7   0  26     52.5985      5.9698    -51.3600     -0.0001
  -6   0  26     40.3599      5.6897     39.5869      0.0001
  -2   0  26    113.1223      2.4501   -115.9608     -0.0002
  -1   0  26     44.6286      5.6096     51.2190      0.0001
   0   0  26     70.5558      2.7992    -73.4262     -0.0001
   5   0  26     70.6022      7.2200    -51.3506      0.0000
   6   0  26     71.4852     12.9406    -57.5747     -0.0001
  -9   1  26     76.8409      6.3115    -78.6891      0.0000
  -6   1  26     43.7691      4.0280    -38.3155      0.0000
  -3   1  26     55.5466      2.1219    -53.5519     -0.0001
  -2   1  26     62.7412      2.4868    -62.4658     -0.0003
  -1   1  26     32.7246      5.8060    -32.9902      0.0000
   2   1  26     38.6177      5.8964     38.7509      0.0000
  -8   2  26     43.1778      4.7941    -40.1451      0.0000
  -6   2  26     46.9075      3.6058     49.1758      0.0000
  -5   2  26     60.9991      3.7883    -54.8696      0.0000
  -4   2  26     60.8714      3.3267     61.5963      0.0001
  -3   2  26     46.1194      3.3749     47.3486      0.0000
  -2   2  26     48.5281      3.5932    -47.4676     -0.0001
 -10   3  26     74.2155      5.7198     67.8700     -0.0005
  -7   3  26     58.6212      3.4854    -56.7542      0.0001
  -6   3  26     51.7811      3.7691    -50.7591      0.0003
  -4   3  26     72.9492      6.6340    -77.6402      0.0005
  -2   3  26     48.3100      7.4039     23.6306      0.0000
  -4   4  26     47.0925      5.6742     51.1628      0.0001
   1   4  26     36.1045      5.2002     41.2993      0.0001
  -5   5  26     49.5482      4.8887     45.5647      0.0000
  -4   5  26     44.8876      5.5960     37.3033      0.0001
  -7   6  26     48.2381      6.1801     12.4329      0.0000
  -4   6  26     39.2492      3.5675     36.5064      0.0000
  -2   6  26     59.3316      3.7429    -53.7675     -0.0001
   2   6  26     38.3104      6.4307    -36.3403      0.0000
   1   7  26     43.9412      5.1779    -42.1873      0.0000
  -8  10  26     74.5799      5.7246     71.1344      0.0000
  -3  10  26     66.5424      2.7609    -72.8189     -0.0001
  -1  10  26     30.2963      6.7116    -25.9528      0.0000
   0  11  26     43.4616      5.5799    -44.5545      0.0001
  -8  14  26     51.2739      7.0648     61.1284      0.0000
  -7  15  26     48.2705      6.4403     39.1308      0.0001
  -4  15  26     94.7041     10.4378     83.3245      0.0001
  -2  16  26     34.1192     10.5817     -8.2988      0.0000
  -2   1  27     46.8282      6.7122    -25.6488      0.0000
  -1   1  27     73.9514      2.4065     71.9302      0.0004
  -7   2  27     48.6519      6.2702     53.2777      0.0001
  -4   2  27     47.9246      6.7947     46.1716      0.0001
  -1   2  27     45.6158      4.1633     43.3608      0.0004
   1   2  27     59.7939      3.4736     51.4918      0.0001
  -7   3  27     60.2562      6.0644     61.0100      0.0000
  -3   3  27     56.4955      3.2712    -54.0576      0.0000
  -2   3  27     75.5188      2.3349    -72.4503     -0.0003
   0   3  27     50.1540      3.2297    -51.0025      0.0000
   2   3  27     39.0784      7.6112     36.7549     -0.0001
 -10   4  27     57.3802      8.5404    -62.6432      0.0002
  -7   4  27     55.1687      4.4432    -52.6770      0.0002
  -8   5  27     51.1328      6.7693     53.3763      0.0001
   1   5  27     69.7957      4.7793    -67.3941     -0.0002
  -9   6  27     60.2625      5.1919    -64.9292     -0.0002
  -6   6  27     36.3885      6.0599    -30.9695     -0.0002
  -5   7  27     48.7597      8.3102     45.5425      0.0001
  -4   7  27     42.9445     10.0140    -22.2914      0.0000
  -4   8  27     59.7320      3.4459     59.9212      0.0000
   3   8  27     53.3485     10.8947    -31.9279      0.0000
  -2   9  27     47.5803      7.6084     33.1567      0.0000
   0   9  27     71.2733      3.9761     67.9672      0.0000
  -1  10  27     55.1225      5.7950    -50.7898     -0.0001
  -5  11  27     49.1439      7.0041     56.1283      0.0000
  -4  11  27     58.6577      4.9527    -55.5822      0.0000
   0  11  27     56.6667      6.6910     43.3817      0.0000
  -3  12  27     49.9690      7.1874    -26.1896      0.0000
  -2  12  27     38.8587      7.8803     32.8257      0.0001
   1  13  27     67.0369      8.1078    -59.3014     -0.0001
  -9   0  28     69.4128      6.7806     67.2017      0.0002
   0   0  28     34.7701      7.2891     41.5680      0.0001
  -7   1  28     45.8395      8.4102    -39.3246     -0.0001
  -4   1  28     50.4077      7.1687    -29.4554      0.0001
  -7   2  28     50.1325      5.1319    -45.1417     -0.0002
  -6   2  28     87.8348      4.4085    -81.3216     -0.0001
  -3   2  28     92.0695      3.3864    -91.1043     -0.0004
  -2   2  28     74.0710      3.4554     72.0907      0.0003
  -3   3  28     60.5657      3.6934    -53.1915      0.0000
  -2   3  28     71.0475      2.8162    -70.9728      0.0005
  -4   4  28     54.8704      5.8069     51.5307      0.0001
   2   4  28     60.5454      6.8908    -52.7070      0.0004
  -6   5  28     69.4172      5.8915     65.9423      0.0001
  -4   6  28     40.4096      4.2341     36.2607      0.0002
  -6   8  28     56.0189      6.4537    -53.8962      0.0000
  -4   8  28     43.8953      3.1496    -47.4960     -0.0003
  -3   8  28     49.0785      4.2015    -48.2896     -0.0002
  -4  11  28     62.0675      5.4415    -59.3368      0.0000
  -1  11  28     52.8476      6.7200    -55.1332     -0.0003
  -4  12  28     23.9911      7.1722     24.9524     -0.0001
  -5   1  29     65.2108      7.7857     65.8772      0.0004
   3   1  29     66.0498      8.5856     64.7086      0.0004
  -9   2  29     74.8624      5.3497     75.7720      0.0005
  -6   2  29     53.3507      6.4003     52.9908      0.0002
  -2   2  29     57.9428      8.0226    -32.9225      0.0000
  -7   3  29     49.6219      9.3359    -40.3297     -0.0001
  -5   3  29     95.9153      9.0613     88.6707      0.0001
  -7   5  29     56.9594      4.9339    -51.8392      0.0000
  -2   5  29     67.6839      9.3098    -54.2171      0.0001
  -9   6  29     45.3960      7.9171     47.3235      0.0000
  -7   6  29     60.6429      5.2793    -62.0123      0.0001
  -7   7  29     81.1569      8.2077    -67.3557     -0.0001
  -1   7  29     54.8852      3.9972     56.2032      0.0000
  -5   8  29     73.0327      3.8121    -75.2163     -0.0005
  -1   8  29     63.3452      5.7060     55.2415      0.0000
  -6   9  29     65.1703      8.1376     54.1516      0.0001
  -2   9  29     35.6494     11.3800    -45.3343     -0.0001
  -1   9  29     76.0344      4.3029     78.5700      0.0002
   2   9  29     79.7859      7.9067     71.6764      0.0001
   0  20  29     43.6808     10.5442    -42.1517     -0.0001
  -4   0  30     70.2316      4.8504    -71.5913      0.0000
   0   0  30     49.0045      8.0734     48.2613      0.0000
   1   0  30     65.4646      4.6813    -66.6332      0.0001
   5   0  30     36.6132     12.8149     55.8598      0.0001
  -4   2  30     71.7948      7.6867    -55.6814     -0.0004
  -1   2  30     45.9002      8.4011    -43.5473     -0.0001
   0   2  30     77.3272      7.0139     65.0061      0.0002
  -8   3  30     51.3190      9.3819    -43.9942     -0.0003
  -7   3  30     44.2617      9.9193     32.2099      0.0003
  -4   3  30     39.4137      7.5036     15.2100      0.0003
  -1   3  30     43.8537      7.2411    -39.4793     -0.0002
  -4   5  30     49.4288      6.2160     41.7110      0.0000
  -2  14  30     56.0490      9.9714     47.2194      0.0000
  -7   2  31     56.1080      7.7670     50.0483      0.0001
   1   2  31     39.8835      7.8266    -43.0059     -0.0001
  -1   3  31     61.5651      5.4374     65.8478      0.0001
  -8   4  31     56.9209      6.8507     60.6989      0.0001
  -4   4  31     50.9966      5.8986    -53.8339     -0.0001
  -2   4  31     51.2162      5.2215     46.8267      0.0001
  -1   4  31     63.9400      6.0567    -60.8194     -0.0001
   0   4  31     61.6567      9.3193     47.2511      0.0000
  -3   5  31     77.7007      5.6013    -68.8693      0.0000
   0   5  31     57.1023      8.1697    -59.7946      0.0000
  -9   6  31     82.3966      7.4192    -83.3288     -0.0001
  -6   6  31     77.9714      4.8148    -75.6119     -0.0001
  -5   6  31     52.9820      6.9713     39.0615      0.0001
  -8  10  31     48.8011      9.4637     46.3200     -0.0001
  -7  13  31     44.1928      6.4816    -51.0329      0.0000
  -1  14  31     54.6025     11.4674     51.4393      0.0001
  -4   0  32     66.3891      6.6911    -52.0471     -0.0001
  -2   0  32     54.4476      7.1683    -41.8525     -0.0001
  -8   1  32     43.7074     11.8435     27.5662      0.0000
   0   2  32     75.2023      3.7815    -75.1785      0.0000
  -3   6  32     38.6955      7.8334     37.6110      0.0001
  -4  10  32     51.9052      7.1983    -49.1280     -0.0003
  -6   1  33     67.6870     10.9601     72.4980      0.0000
  -4  17  33     53.6565     10.7858     30.7307      0.0000
  -4   0  34     74.9434      6.5376    -77.2601     -0.0002
  -1   3  34     66.4795      5.9038     66.4135      0.0002
   0   3  34     65.3258      8.1302    -13.5566      0.0000
  -5   7  34     49.2863      7.7183    -35.8720      0.0000
  -1   1  35     48.1858      9.9973    -51.9627     -0.0002
  -9   6  35     78.5043      9.6090     62.8900     -0.0003
  -3   0  38     69.1325      9.2339     74.7150      0.0001
  -2   1  39     62.7497     10.8886    -52.3250     -0.0001
                                                    
