# Supplementary material for: Structure of magnesium selenate enneahydrate, MgSeO4·9H2O, from 5 to 250 K using neutron time-of-flight Laue diffraction
Source: Acta Crystallogr B Struct Sci Cryst Eng Mater. 2015 May 26;71(Pt 3):313–27. doi: 10.1107/S2052520615006824 (PMC4450603; doi:10.1107/S2052520615006824)
Supplement: Supplementary file 4 [file b-71-00313-IIIsup4.hkl]

#
# Unique observed reflections after correcting
# for dispersion and merging Friedel opposites
#
data_MgSeO4_9H2O_175K_3D_SXD
_shelx_title ' SXD'
_shelx_refln_list_code          3
_shelx_F_calc_maximum      167.81
_exptl_crystal_F_000       672.00
_reflns_d_resolution_high  0.3569

loop_
 _space_group_symop_operation_xyz
 'x, y, z'
 '-x, y+1/2, -z+1/2'
 '-x, -y, -z'
 'x, -y+1/2, z+1/2'

_cell_length_a     7.2389
_cell_length_b    10.4970
_cell_length_c    17.3488
_cell_angle_alpha  90.000
_cell_angle_beta  109.522
_cell_angle_gamma  90.000

loop_
 _refln_index_h
 _refln_index_k
 _refln_index_l
 _refln_F_meas
 _refln_F_sigma
 _refln_A_calc
 _refln_B_calc
   1   0   0     15.7740      0.6011    -17.3689      0.0000
   3   0   0    130.5446      1.5188    136.4660      0.0000
   4   0   0    129.8104      2.0551   -129.2495      0.0000
   5   0   0     47.1611      2.2677     52.9898      0.0000
   6   0   0     65.6642      2.3333    -66.7626      0.0000
   8   0   0     59.8568      3.0134     66.2355      0.0000
   9   0   0     29.8112      4.3419    -21.6511      0.0000
   1   1   0     44.8077      0.3593     47.6592      0.0000
   2   1   0      5.1044      0.8800      2.0694      0.0000
   4   1   0     37.5787      1.0370     38.7851      0.0000
   7   1   0     66.4959      6.6717    -77.7872      0.0000
   0   2   0     13.6085      0.6389     13.3472      0.0000
   1   2   0     57.3989      0.3561    -56.9119      0.0000
   2   2   0     12.6699      0.6593    -11.9405      0.0000
   3   2   0     20.9749      0.7052     19.1580      0.0000
   4   2   0     36.0037      0.7999    -35.9847      0.0000
   5   2   0     31.6816      1.5861     32.4689      0.0000
   6   2   0    107.1505      1.6370   -112.7664      0.0000
   1   3   0     15.3379      1.2887      4.8317      0.0000
   2   3   0     48.8124      0.6687     48.6824      0.0000
   3   3   0     48.6062      0.6663     48.7370      0.0000
   4   3   0     20.5343      2.4407    -15.5823      0.0000
   5   3   0     26.9926      2.9206     21.5298      0.0000
   0   4   0     75.8752      0.7014     73.9651      0.0000
   1   4   0     41.5488      0.6172    -41.2938      0.0000
   2   4   0     85.6577      0.6344    -85.5739      0.0000
   3   4   0     32.3795      0.8750     37.3537      0.0000
   4   4   0     34.1708      0.8724    -33.5065      0.0000
   5   4   0     49.6994      1.1710     49.9210      0.0000
   7   4   0     32.5972      3.0807     37.8321      0.0000
   8   4   0     38.6784      3.3688     43.3336      0.0000
   2   5   0     28.4688      1.9331     26.8793      0.0000
   3   5   0     23.9041      1.3131     21.3522      0.0000
   4   5   0     34.8336      1.4799     39.2855      0.0000
   5   5   0     23.3054      3.1932     22.7264      0.0000
   0   6   0    135.1369      0.9300    130.6331      0.0000
   1   6   0     18.8380      0.8803    -17.5469      0.0000
   3   6   0     71.4449      1.1350     71.2629      0.0000
   4   6   0     35.7739      1.1545    -34.2779      0.0000
   5   6   0     30.3068      1.7537    -37.0781      0.0000
   1   7   0     59.2021      0.8177     57.1260      0.0000
   2   7   0     43.7711      1.0359     46.6940      0.0000
   4   7   0     24.3889      3.0597    -16.8264      0.0000
   5   7   0     26.9547      2.0652     24.3855      0.0000
   0   8   0     60.0491      1.0377    -59.0071      0.0000
   1   8   0     63.9033      0.7891     62.0036      0.0001
   3   8   0     81.1420      1.7807    -82.4591      0.0000
   4   8   0     74.4182      1.6367     66.9095      0.0000
   6   8   0     49.1545      1.8407    -51.9786      0.0000
  10   8   0     30.4939      7.2029    -37.3378      0.0000
   1   9   0     96.2255      0.8668    -94.1142      0.0000
   2   9   0     82.9036      1.0547     84.6477      0.0001
   5   9   0     41.9381      2.7136     38.1698      0.0000
   1  10   0     58.4136      1.2198     57.7478      0.0000
   2  10   0     34.6653      1.6511     32.4929     -0.0001
   4  10   0     68.2162      5.9657     75.9061      0.0001
   5  10   0     72.4675      2.3000    -70.3565      0.0000
   6  10   0     61.2454      4.7037    -52.7551      0.0001
   1  11   0     33.5088      1.7672     36.8259      0.0001
   2  11   0     25.1226      1.8021     27.4360      0.0001
   4  11   0     51.7724      4.5876     53.5374     -0.0001
   6  11   0     69.6046      3.3265    -67.2411     -0.0001
   0  12   0     70.4171      1.5130    -69.5286      0.0000
   1  12   0     27.9803      2.0168    -25.8014      0.0000
   4  12   0     44.0161      2.8131     44.4288      0.0000
   6  12   0     33.0293      5.7582     23.1252      0.0000
   1  13   0     26.3653      2.1268    -28.5086      0.0000
   1  14   0     44.0423      1.6612    -46.6055     -0.0001
   2  14   0     53.0044      1.8621    -53.9729      0.0000
   6  14   0     51.3403      5.6139    -44.8076      0.0000
   2  16   0     33.8637      2.5090     36.3061      0.0001
   3  16   0     22.6990      4.1281     -7.1242      0.0000
   3  18   0     25.2765      4.7279     26.7581      0.0000
  -6   1   1     30.4248      2.4669    -31.5693      0.0000
  -5   1   1     33.7829      1.8014    -37.8865      0.0000
  -3   1   1     20.6572      0.7609    -23.8432      0.0000
  -2   1   1     45.1623      0.3153    -47.2985      0.0000
   0   1   1     23.4428      0.3009     27.0594      0.0000
   1   1   1     89.5319      0.7580    -72.8572      0.0000
   2   1   1     21.6314      0.5040     21.9344      0.0000
   3   1   1     24.4644      0.8568    -26.4485      0.0000
   8   1   1     45.0206      3.4214     50.1833      0.0000
  -5   2   1     63.9431      1.0207    -67.1530      0.0000
  -4   2   1     88.9262      0.7947    -88.0302      0.0000
  -2   2   1      6.6778      1.1468     10.5761      0.0000
  -1   2   1     14.5879      0.6238    -12.5470      0.0000
   0   2   1     52.8785      1.3528     54.2186      0.0000
   1   2   1     11.4105      0.7152    -11.7433      0.0000
   2   2   1     10.6586      1.6575     -2.5812      0.0000
   3   2   1     53.7341      0.8315     53.7411      0.0000
   4   2   1     12.9474      2.2647     -6.4386      0.0000
   5   2   1     55.2307      1.7596     56.4587      0.0000
  -6   3   1     22.4906      3.7149    -19.0635      0.0000
  -5   3   1     32.3559      1.1907     31.5593      0.0000
  -4   3   1     33.7055      0.8537     32.8880      0.0000
  -3   3   1     13.2142      1.1081    -11.8220      0.0000
  -1   3   1      9.7015      0.6668     11.0802      0.0000
   0   3   1     42.9218      0.7085     37.6469      0.0000
   1   3   1     11.5573      1.0334     11.0723      0.0000
   3   3   1     18.0778      0.8730     18.1521      0.0000
   4   3   1     25.5796      1.2636     27.7709      0.0000
   6   3   1     29.6336      2.4145     31.4402      0.0000
   9   3   1     42.4761      5.0660    -41.7633      0.0000
  -8   4   1     39.5245      6.4579     42.8286      0.0000
  -7   4   1     37.2880      3.0026     40.7227      0.0000
  -6   4   1     83.7881      1.4361    -85.7272      0.0000
  -5   4   1     55.1824      1.4056     54.2600      0.0000
  -2   4   1     88.9395      0.5567     87.6314      0.0000
   0   4   1     28.3258      0.6115     26.4138      0.0000
   1   4   1     22.2130      0.7337     22.3743      0.0000
   2   4   1     17.3034      1.2252    -21.3242      0.0000
   3   4   1     48.5786      0.9501     48.8409      0.0000
   4   4   1     50.0656      0.9562     50.9629      0.0000
   5   4   1     27.6901      2.4014     32.4733      0.0000
   6   4   1     23.2079      3.7816    -22.3150      0.0000
 -14   5   1     46.9196     11.0730     -1.4729      0.0000
  -8   5   1     74.2380      2.4454    -79.9573      0.0000
  -6   5   1     38.9054      1.9138     40.3171      0.0000
  -5   5   1     32.1626      1.3019    -31.3753      0.0000
  -4   5   1    108.0276      0.9747    106.5670      0.0000
  -3   5   1     61.4938      0.6564     64.0659      0.0000
  -2   5   1     28.3090      0.6098    -28.7473      0.0000
  -1   5   1     20.5795      0.7159    -20.5998      0.0000
   0   5   1     16.6397      0.8675     15.6436      0.0000
   2   5   1     72.1237      1.2394    -77.0097      0.0000
   3   5   1     38.6354      0.9869    -38.7550      0.0000
   5   5   1     41.1167      1.2832    -37.3224      0.0000
   8   5   1     47.3656      3.2370     52.5975      0.0000
  10   5   1     81.3572      6.8600    -72.5365      0.0000
  -7   6   1     48.9343      2.4074    -50.4702      0.0000
  -6   6   1     27.6363      3.9674    -25.9871      0.0000
  -4   6   1     32.6590      1.8595    -38.9146      0.0000
  -3   6   1     39.4906      0.8249     39.2478      0.0000
  -2   6   1     64.4197      0.8196     62.8313     -0.0001
  -1   6   1     21.4091      0.7800     20.1538      0.0000
   0   6   1     79.7637      0.6272     77.5928     -0.0001
   3   6   1     71.7092      1.2357    -70.9153      0.0001
   4   6   1    134.6313      1.2210   -132.6815      0.0000
   6   6   1     57.9690      1.5591    -53.5399      0.0000
   8   6   1     49.9298      3.2595     57.0281      0.0000
  -9   7   1     61.9227      3.3877     58.5381      0.0001
  -4   7   1     37.6153      1.3739     39.3080     -0.0001
  -3   7   1     53.6836      1.0187    -49.3515     -0.0001
  -1   7   1     57.7852      0.6210     56.4540      0.0001
   0   7   1      8.8239      2.4623     -8.3755      0.0000
   1   7   1     55.3651      0.8571     52.5812      0.0000
   2   7   1     24.4178      1.9736    -24.0805      0.0000
   3   7   1     82.7161      1.4001     80.7223      0.0001
   4   7   1     14.6701      2.2464     15.5327      0.0000
   5   7   1     55.0463      2.1092    -54.2232      0.0000
  -5   8   1     48.3463      2.7258    -37.8762      0.0000
  -4   8   1     71.6053      1.0147     72.1075     -0.0001
  -2   8   1     45.2942      1.6015    -43.2145      0.0000
  -1   8   1     34.1685      0.7959     34.4800      0.0000
   1   8   1     70.0573      0.8997    -67.5673      0.0000
   2   8   1     61.6449      1.6103     64.1048      0.0000
   4   8   1     56.9201      1.5467    -57.6033      0.0000
   6   8   1     64.0981      3.2099    -63.5434      0.0000
   9   8   1     55.7551      5.9233    -45.8722      0.0000
  -6   9   1     24.9544      6.5367    -27.1438      0.0000
  -4   9   1     84.5366      1.7116     83.3689      0.0000
  -3   9   1     10.6766      3.5077    -16.7002      0.0000
   1   9   1     42.8016      0.9302     44.1327     -0.0001
   8   9   1     71.8073      3.6030     71.9008      0.0000
  11   9   1     52.4266      8.0179     44.9571      0.0000
  -3  10   1     44.9452      1.5296    -45.9615      0.0000
  -2  10   1     29.9349      1.7715     28.8017      0.0001
   0  10   1     47.7621      0.8486     37.4795      0.0000
   1  10   1     82.1021      0.9101     80.7820      0.0000
   3  10   1     19.5440      2.7317    -23.2282     -0.0001
   5  10   1     25.4546      5.5100    -26.2165     -0.0001
  -4  11   1     41.7073      3.3979     41.0190     -0.0001
  -3  11   1     58.7852      2.1698    -58.3264     -0.0001
  -2  11   1     22.5594      1.8134    -23.3542      0.0000
   0  11   1     83.5068      0.8865    -84.5154     -0.0001
   2  11   1     67.5113      1.1330    -68.9679      0.0000
   5  11   1     36.5354      3.2155    -33.3746      0.0001
  -6  12   1     36.5943      2.5290    -35.4892      0.0001
  -5  12   1     68.9236      6.7188    -54.0129      0.0001
   0  12   1     34.2255      1.2691    -36.3921      0.0001
   1  12   1     20.9005      2.2368     20.9359      0.0000
   2  12   1     19.5464      2.4275    -21.0697      0.0001
   4  12   1     67.3597      2.3973     69.6560     -0.0002
   5  12   1     39.6204      3.6939    -37.0409      0.0001
   0  13   1     33.2214      1.9895     30.6868      0.0000
   1  13   1     42.3251      1.4899     41.1764      0.0000
   5  13   1     73.1757      7.7621    -62.5011      0.0000
  -6  14   1     42.8137      5.3337     37.1339      0.0001
  -4  14   1     44.2624      3.9340     37.5091      0.0002
  -1  14   1     45.8168      1.7322     47.3531      0.0002
   0  14   1     28.6853      2.4208    -29.9937      0.0000
   2  14   1     21.4379      3.1946     21.5081      0.0001
   3  14   1     54.8053      2.4734    -58.1256      0.0001
   0  15   1     29.1023      3.0813     23.9839     -0.0001
   5  16   1     31.7630      5.4302    -29.9999      0.0000
  -4  17   1     33.6222      5.9740    -29.0171     -0.0001
  -3  17   1     64.7834      2.7598    -64.4495      0.0000
   2  17   1     37.8289      2.4913     38.9401      0.0001
   5  17   1     63.9845      5.6200    -59.2013      0.0000
  -2  18   1     31.3651      5.1755    -41.5504      0.0000
  -1  18   1     25.4851      6.5768    -29.6012      0.0001
  -2   0   2    109.9976      0.7852   -107.8242      0.0000
  -1   0   2     34.7168      2.4705     45.0475      0.0000
   0   0   2     45.9186      1.4678    -49.3455      0.0000
   1   0   2     21.4146      2.6216     20.9998      0.0000
   2   0   2     46.4126      0.4854     48.8584      0.0000
   3   0   2     50.0738      1.0277     49.9993      0.0000
   4   0   2    131.1815      1.3038    128.7243      0.0000
   6   0   2     86.4683      2.2402    -94.3976      0.0000
   7   0   2     25.4921      3.6935    -31.2008      0.0000
   8   0   2     77.4595      3.0507    -87.4734      0.0000
   9   0   2     36.0979      4.7058     32.8208      0.0000
  12   0   2     61.9244      7.3015     55.2515      0.0000
  -6   1   2     63.2149      2.3347     65.5720      0.0000
  -5   1   2    115.8446      2.5066    117.3284      0.0000
  -4   1   2     32.3201      1.0729     35.9039      0.0000
  -3   1   2     25.5626      0.5949     27.8506      0.0000
  -2   1   2     25.7035      0.2823    -25.8625      0.0000
  -1   1   2     44.6208      0.3895    -52.8406      0.0000
   0   1   2     25.3143      0.3337    -27.1117      0.0000
   1   1   2     69.6772      0.5629    -64.4684      0.0000
   2   1   2     19.0596      0.6783     20.2380      0.0000
   3   1   2     68.6437      0.6619     70.9537      0.0000
   4   1   2     51.0282      0.8743     54.2085      0.0000
   6   1   2     47.3111      1.9547     51.8641      0.0000
  -5   2   2     41.6977      1.1526     42.6398      0.0000
  -4   2   2     56.9734      0.6166     58.8005      0.0000
  -3   2   2     70.1619      0.4238    -70.2148      0.0000
  -2   2   2     14.5353      0.6394    -13.1277      0.0000
  -1   2   2     63.6373      0.4958     64.9347      0.0000
   0   2   2     24.3251      0.3711    -25.4294      0.0000
   1   2   2     11.8534      0.9421    -13.5965      0.0000
   2   2   2     28.2192      0.6769     25.5182      0.0000
   3   2   2     84.1677      1.3542    -79.8574      0.0000
   4   2   2     33.8938      0.9409     32.8883      0.0000
   5   2   2     67.4713      1.3464    -70.6646      0.0000
   7   2   2    100.4343      3.8286    109.0633      0.0001
   8   2   2     62.1680      3.1196    -60.6497      0.0000
  -8   3   2     83.1078      6.6745     81.1575      0.0000
  -5   3   2     13.2469      2.8682    -15.4121      0.0000
  -4   3   2     56.6788      0.6895    -58.1477      0.0000
  -3   3   2     15.4468      1.1823    -16.9890      0.0000
  -2   3   2     33.1061      0.5756     31.8541      0.0000
  -1   3   2     25.2955      0.4788    -27.5774      0.0000
   0   3   2     56.2104      0.4756     59.8201      0.0000
   2   3   2     77.3276      0.6238    -76.6432      0.0000
   3   3   2     61.4667      0.8128    -59.8925      0.0000
   5   3   2     45.8232      1.3396     45.4932      0.0000
   6   3   2     16.8792      3.1371     -5.4910      0.0000
   7   3   2     32.0803      2.3807     38.2840      0.0000
  -6   4   2     30.3148      3.2545     27.0605      0.0000
  -5   4   2     24.8324      1.7736     20.1602      0.0000
  -2   4   2     29.8302      0.6054    -28.4556      0.0000
  -1   4   2     19.9932      0.5802     21.4679      0.0000
   0   4   2     40.6294      0.6401    -40.1398      0.0000
   1   4   2     35.6020      0.6205    -35.6970      0.0000
   4   4   2     68.0639      1.0051     65.0327      0.0000
   5   4   2     30.6671      2.3975     28.5575      0.0000
   6   4   2     26.7788      3.0993    -27.8046      0.0000
   7   4   2     38.5047      2.5594     40.2736      0.0000
  -9   5   2     73.4164      4.0202    -78.5998      0.0000
  -7   5   2     64.2836      1.9972    -63.5712      0.0000
  -6   5   2     28.3652      3.2484    -31.9870      0.0000
  -5   5   2    108.4946      1.1056    104.9734      0.0000
  -3   5   2     55.2835      0.6550     53.7086      0.0000
  -2   5   2     12.5074      2.6895     10.2683      0.0000
  -1   5   2    112.4014      0.5997   -114.0426      0.0000
   1   5   2     16.1181      1.0221    -14.9026      0.0000
   2   5   2     11.8168      1.7557      8.3762      0.0001
  -8   6   2     35.2912      5.3622     34.2319      0.0000
  -6   6   2     28.0127      2.5749     29.5021      0.0000
  -5   6   2     72.4950      1.7018     73.2950      0.0001
  -4   6   2     41.9702      1.5325    -41.7407      0.0000
  -3   6   2     44.4581      0.6646    -43.6333      0.0000
  -2   6   2     31.0295      0.7089    -32.1331      0.0000
  -1   6   2     29.1805      0.7925    -29.9850     -0.0001
   0   6   2    157.2009      0.9083    146.4320     -0.0001
   1   6   2     28.2515      0.6327    -29.3102      0.0000
   2   6   2     36.6995      1.0326    -38.3635      0.0000
   6   6   2     29.6431      2.3563     28.8196      0.0000
  -9   7   2     63.1038      5.0722    -64.4352      0.0000
  -5   7   2     57.8275      1.3012     60.0354      0.0001
  -4   7   2     21.2201      2.3470     16.2079      0.0000
  -3   7   2     13.2780      2.0593     13.2595      0.0000
  -2   7   2     62.7165      0.7971     63.2729      0.0001
  -1   7   2     48.6986      0.7893     49.1452      0.0000
   0   7   2     60.5764      0.6833     59.4802      0.0000
   1   7   2     34.6297      1.0247    -36.7687     -0.0001
   2   7   2     30.4369      1.7601    -28.7073      0.0001
   3   7   2     61.6043      1.4518     69.9233      0.0000
   4   7   2     37.4072      1.5256    -33.5991      0.0000
   5   7   2     27.6638      2.0620     26.5022      0.0000
   6   7   2     57.0024      3.4265     54.2762      0.0001
  -6   8   2     31.9107      3.4387    -33.5511      0.0000
  -2   8   2     15.8347      2.0992     19.0206      0.0001
  -1   8   2     37.0408      0.9194     37.0257      0.0000
   0   8   2     23.8517      0.8224     23.2728      0.0000
   1   8   2     68.4539      0.9329    -67.0099      0.0000
   3   8   2     35.5117      1.8700     37.9854      0.0001
   5   8   2     30.9310      2.7626    -24.5684      0.0000
   6   8   2     34.3993      4.3830    -30.4914      0.0000
   8   8   2     43.2311      4.0666    -44.3477      0.0000
   9   8   2     61.3888      3.4371    -63.7936      0.0000
  -6   9   2     35.8911      7.9128    -26.6646      0.0000
  -3   9   2     33.2153      1.4682     35.0257      0.0000
  -2   9   2     32.3627      1.2545    -33.2171      0.0000
  -1   9   2     91.8348      0.9054    -92.2630      0.0001
   0   9   2     57.2440      0.7711    -56.4637      0.0001
   1   9   2     15.9196      2.0019     18.1160     -0.0001
   2   9   2     47.1587      1.5084    -49.1103      0.0000
  -3  10   2     62.6653      1.2804    -66.0903      0.0000
  -2  10   2     24.4363      2.1007    -24.9560      0.0000
  -1  10   2     28.0680      2.9829     21.4433      0.0000
   0  10   2     27.0283      1.2940     25.5049      0.0000
   2  10   2     84.9148      1.8660     86.1138      0.0000
   5  10   2     61.4724      2.5888     57.2706      0.0000
   6  10   2     50.3566      2.3212    -52.1785      0.0000
   9  10   2     45.1423      6.1347    -50.9441      0.0000
  -6  11   2     28.8512      5.8936     28.0930      0.0000
  -4  11   2     41.6959      3.5551     32.6692      0.0001
   0  11   2     75.9236      1.0637    -74.9817      0.0000
   1  11   2     25.2648      1.4194    -25.8553      0.0000
   2  11   2     73.4738      3.4478    -72.5195     -0.0001
   6  11   2     39.4914      5.7921     40.7752      0.0001
  -7  12   2     86.2143      2.3135    -87.7465      0.0001
  -5  12   2     38.3281      2.2530     33.1289      0.0000
  -4  12   2     35.2917      2.1797    -38.8940      0.0001
  -3  12   2     67.9445      2.3920     69.4458      0.0000
  -1  12   2     30.3477      1.4744    -30.8124     -0.0001
   0  12   2     66.1406      1.0962     66.0880     -0.0001
   1  12   2     83.8796      1.0659    -85.5005      0.0001
   2  12   2     70.7511      1.1688    -72.1091      0.0000
   3  12   2     46.8935      2.5152     48.5926     -0.0001
   6  12   2     55.4597      4.8740     49.8565     -0.0001
   8  12   2     44.0915      6.0143     43.8860      0.0000
  -6  13   2     29.8325      2.8226    -24.6993      0.0001
  -4  13   2     36.6689      4.2522     39.5455      0.0000
  -2  13   2     34.2671      1.8287     34.2320      0.0000
  -1  13   2     21.0403      2.9408     22.6024      0.0000
   1  13   2     97.6585      1.1944     98.2930     -0.0001
   2  13   2     46.0397      1.4869    -47.4727      0.0000
   4  13   2     63.8537      2.7810     68.1012     -0.0001
  -4  14   2     52.3670      3.5995    -53.6533      0.0000
  -2  14   2     33.5986      2.5889    -32.8205      0.0000
   2  14   2     20.9066      4.6282     21.5010      0.0001
   3  14   2     36.9902      3.0329    -33.4376      0.0000
  -9  15   2     57.0312     11.5044      8.7805      0.0000
  -5  15   2     47.1115      4.4525    -47.7590      0.0000
  -1  15   2     44.7940      2.0091     43.8188     -0.0001
  -7  16   2     41.5846      7.1640    -36.6944      0.0000
  -5  16   2     59.4257     12.3058    -25.0036      0.0001
  -1  16   2     55.5662      1.9270     57.5017      0.0000
   0  16   2     36.1308      3.0220     37.7433      0.0000
   1  17   2     38.5630      6.5233     26.3101      0.0001
  -9   1   3     79.0681      3.5132     84.5438      0.0000
  -7   1   3     36.0201      2.2518     28.7084      0.0000
  -6   1   3     42.8552      1.9505    -43.2029      0.0000
  -5   1   3     62.5229      1.1464    -65.1021     -0.0001
  -3   1   3     91.0379      0.4657    -89.8406      0.0000
  -2   1   3     10.2968      1.4143     14.9166      0.0000
  -1   1   3     60.3306      0.4898     65.4369      0.0000
   0   1   3     59.6351      0.5531    -60.8640      0.0000
   1   1   3     45.9916      0.3397     45.8116      0.0000
   2   1   3     28.3880      0.6550    -26.9785      0.0000
   3   1   3     56.7686      0.7830     57.2927      0.0000
   4   1   3     78.5170      0.9158     82.2402      0.0000
   5   1   3     22.5890      1.6817    -23.8942      0.0000
   7   1   3     34.0909      3.1244     31.9529      0.0001
  -4   2   3     50.3184      0.6507    -49.1033      0.0000
  -3   2   3     17.8284      0.5423     17.8610      0.0000
  -2   2   3     32.8976      1.1322    -33.8684      0.0000
  -1   2   3     18.1950      0.4078     18.5282      0.0000
   0   2   3     11.5737      0.7040     10.4930      0.0000
   1   2   3     19.7736      0.6559    -18.6415      0.0000
   2   2   3     19.5034      0.9304     19.0142      0.0000
   3   2   3     37.4092      0.8770     40.1707      0.0000
   4   2   3     17.3034      1.5547     19.4706      0.0000
   5   2   3     67.1894      1.6813     39.2276      0.0000
   6   2   3     24.7539      2.4473    -24.8386      0.0000
  -7   3   3     30.7283      3.0907     33.6197      0.0000
  -6   3   3     22.5908      2.0663    -19.2555      0.0000
  -3   3   3     59.2013      0.7702    -61.1884      0.0000
  -2   3   3      7.4034      1.4058      4.8155      0.0000
  -1   3   3     15.7177      0.6107     14.2143      0.0000
   0   3   3     46.7144      0.5834    -47.4801      0.0000
   2   3   3     65.8804      0.2750    -69.1703      0.0000
   3   3   3     55.2151      0.8353     53.1952      0.0000
   4   3   3     17.9847      2.3224    -17.6889      0.0000
   5   3   3     58.0411      1.2678    -57.2113      0.0000
  -9   4   3     55.2631      6.4746    -55.0440      0.0000
  -8   4   3     29.7634      5.3892     29.9570      0.0000
  -5   4   3     75.7392      0.8116     77.3731      0.0001
  -4   4   3     45.3049      0.7982    -45.8064      0.0000
  -3   4   3     55.4740      0.6822     55.2487      0.0000
  -2   4   3     53.1242      0.6354     53.6501      0.0001
  -1   4   3     50.6653      0.5278    -50.5699      0.0000
   0   4   3     11.6394      1.5365     -2.2610      0.0000
   1   4   3    104.0856      0.5976    104.3869      0.0001
   2   4   3     11.8574      1.1467    -13.5987     -0.0001
   3   4   3     45.9514      0.9533     43.0365      0.0000
   4   4   3    119.0027      0.9264    112.2507      0.0000
   6   4   3     36.9034      3.0278     35.9329      0.0000
   7   4   3     31.0678      2.6092     32.6465      0.0000
   8   4   3     28.6838      5.9610    -37.9390     -0.0001
  -6   5   3     26.8838      1.7856    -26.6160      0.0000
  -5   5   3     79.8375      1.1818     79.9836      0.0000
  -4   5   3     44.1540      1.0658     44.5991      0.0000
  -3   5   3     41.9952      0.7224    -40.9662      0.0000
  -2   5   3    112.3472      0.6582    116.1368      0.0001
  -1   5   3     70.3372      0.5374     69.1169      0.0000
   0   5   3      9.4570      1.7163     -5.2567      0.0000
   1   5   3     18.1943      1.0607     19.3421      0.0000
   2   5   3     55.3130      0.7958    -57.8939      0.0000
   3   5   3     42.5999      1.2991    -38.4268      0.0000
   4   5   3     71.8299      1.1432    -65.2383      0.0000
   5   5   3     72.6634      1.4771    -67.3814      0.0000
   7   5   3     28.9636      3.7755     26.9287      0.0000
  -8   6   3     48.1296      3.2206     47.5132      0.0000
  -6   6   3     37.6210      2.2044    -36.8453      0.0000
  -5   6   3     26.6360      3.7353    -28.3495      0.0000
  -4   6   3     40.2295      0.7458    -37.0094      0.0000
  -3   6   3     37.8183      0.7708    -37.2186      0.0000
  -2   6   3     80.1523      0.6813    -84.3453      0.0000
  -1   6   3     51.3075      0.5940     50.9466      0.0000
   0   6   3     21.3092      0.7057     20.2025      0.0000
   1   6   3     41.1058      0.8600    -42.3691      0.0000
   2   6   3     51.1870      1.0708     52.5238      0.0000
   3   6   3     43.6627      1.5481     42.5230      0.0000
   4   6   3     49.7260      1.0891    -48.7449      0.0000
   5   6   3     39.8832      1.6334    -37.5100      0.0000
   6   6   3     51.8163      2.0569    -48.7383      0.0000
   7   6   3     51.3858      2.6832    -44.2216      0.0000
  -5   7   3     16.2044      2.9536     22.3443      0.0000
  -4   7   3     33.8642      1.1507    -35.5655      0.0000
  -3   7   3     36.4618      0.8042     37.9601      0.0000
  -2   7   3     39.8865      0.8212    -41.0520     -0.0001
  -1   7   3     61.6095      0.7490    -61.2432     -0.0001
   0   7   3     86.6714      0.6442     85.1209      0.0000
   3   7   3    126.1964      1.2012    127.2779      0.0001
   4   7   3     42.9594      2.9278    -42.1029      0.0000
   9   7   3     51.5140      6.9959    -44.5345     -0.0001
  -6   8   3     53.1930      2.9831     49.7915      0.0000
  -5   8   3     34.1615      1.7990     35.2157      0.0000
  -4   8   3     29.9321      1.4054    -29.4935      0.0000
  -3   8   3     24.1272      1.3754     23.6037      0.0000
  -2   8   3     93.7822      1.5572    -96.7778      0.0001
  -1   8   3     76.4991      1.1380    -77.4199      0.0001
   0   8   3     45.4379      0.7793     44.4302      0.0000
   1   8   3     26.8854      1.0593    -27.4827      0.0001
   4   8   3     36.6603      4.3115    -18.2177      0.0000
   7   8   3     52.0815      2.8064    -52.8847      0.0000
  12   8   3     49.6071     11.1075     16.9385      0.0000
  -6   9   3     61.8519      1.9558    -56.2389      0.0000
  -5   9   3     24.0607      2.8158     25.7389      0.0000
  -4   9   3     70.5068      0.9845    -69.0878      0.0000
  -3   9   3     37.2453      1.0058    -38.7623      0.0000
  -2   9   3     36.1068      1.2925     38.2611      0.0000
   0   9   3     34.7598      0.9490     35.2189      0.0000
   1   9   3     81.8214      1.1759    -77.2133      0.0000
   2   9   3     34.0452      3.9243     22.3616      0.0000
   3   9   3     58.6677      1.6347     59.0611      0.0001
   4   9   3     43.0986      1.9074    -40.7948      0.0000
   5   9   3     65.8181      3.4893     65.0510      0.0000
   8   9   3     53.2982      6.0820     48.4484      0.0000
   9   9   3     49.0142      6.7684    -53.9159      0.0000
  -5  10   3     27.8080      1.7894     29.1243     -0.0001
  -3  10   3     34.4930      1.6418    -36.2651      0.0000
  -2  10   3     39.3268      1.1886     38.6361      0.0001
  -1  10   3     36.2096      1.0340    -34.9687      0.0001
   0  10   3     21.6495      1.1958     21.7051      0.0000
   1  10   3     40.2727      1.3815     39.5939      0.0000
   3  10   3     40.8325      4.4189     48.6845     -0.0001
   4  10   3     34.5649      2.5534     39.6303      0.0000
   6  10   3     30.1307      3.8391     27.2222      0.0000
  -6  11   3     43.1007      2.9217    -36.8841      0.0000
  -5  11   3     34.7712      1.8588     33.5852      0.0000
  -4  11   3     19.6083      2.9721     18.5790      0.0000
  -3  11   3     22.2210      2.9167     23.8568      0.0000
   0  11   3     13.5163      2.8607     10.2172      0.0001
   1  11   3     46.2402      1.2138    -45.5629      0.0000
   3  11   3     33.7508      5.4642     38.6488      0.0001
   4  11   3     38.3165      2.4788    -38.1060     -0.0001
   6  11   3     58.4961      5.7430    -59.1552     -0.0001
  -5  12   3     32.3792      6.2807     27.7722      0.0000
  -3  12   3     52.2506      1.9936    -54.9711      0.0000
  -1  12   3     52.4231      1.2119    -54.5121      0.0000
  -2  13   3     28.0091      2.4059     29.7051      0.0000
   1  13   3     50.1998      1.2651    -51.5909      0.0001
   2  13   3     30.6682      1.7401    -26.7343     -0.0001
   3  13   3     15.6399      3.9241     18.0859      0.0000
   6  13   3     33.9471      4.4245     27.2076      0.0000
  -3  14   3     39.3840      4.0888     28.0603      0.0000
   0  14   3     33.2023      2.1977     34.1736      0.0000
   1  14   3     30.2909      2.6629    -27.8680      0.0001
   2  14   3     30.6350      1.9843    -31.9339     -0.0001
  -7  15   3     37.9589      7.7163    -26.5676      0.0000
  -4  15   3     32.1821      5.3913     24.1001      0.0000
  -1  15   3     45.8229      6.0331     32.1296      0.0000
  -5  17   3     37.6598      5.7066    -38.5873     -0.0001
  -2  17   3     50.9223      3.0041    -46.8361      0.0001
   4  17   3     35.6549      5.6125     47.1616      0.0000
   0  19   3     60.5672      3.4673    -57.6209      0.0001
  -2  20   3     70.4158     13.7559    -43.6835     -0.0002
  -6  25   3     60.7680      9.2372    -17.7820     -0.0001
  -5   0   4     42.2101      1.9902     42.9779      0.0000
  -4   0   4     60.7840      1.3247    -63.8161      0.0000
  -3   0   4     52.5981      0.6457    -53.5946      0.0000
  -2   0   4     30.2429      1.2957     34.5316      0.0000
  -1   0   4     42.3256      0.6371    -44.7408      0.0000
   0   0   4     77.3617      0.8242    -80.5605      0.0000
   1   0   4     16.3033      2.5016     16.2798      0.0000
   2   0   4     14.0359      1.1666    -15.7846      0.0000
   3   0   4     26.0383      1.2212     25.4963      0.0000
   5   0   4    109.2051      1.5242   -111.1595      0.0000
   6   0   4    101.9997      2.6220    110.3876      0.0000
  10   0   4     63.9090      5.0172    -69.1266      0.0000
  -7   1   4     60.2401      2.0846     63.3750      0.0000
  -5   1   4     33.9213      1.4974    -33.7066      0.0000
  -4   1   4     52.3684      0.8179     53.4372      0.0000
  -3   1   4     16.2316      0.6534    -13.7369      0.0000
  -2   1   4     25.8990      2.1856      5.9531      0.0000
  -1   1   4     56.1743      0.3757     59.2985      0.0000
   0   1   4     38.0720      0.3655    -30.8490      0.0000
   1   1   4      6.4181      1.2760     -8.2873      0.0000
   2   1   4     14.9913      1.3235    -15.2891      0.0000
   3   1   4    107.3507      1.4937    -97.9307      0.0000
   4   1   4     54.2259      0.9645     52.7846      0.0000
   5   1   4     38.4600      1.3751     36.1417      0.0000
   6   1   4     61.1484      1.5559     62.0745      0.0000
   7   1   4     31.3257      2.5856     33.6346      0.0000
   9   1   4     29.9763      5.6460      8.1477      0.0000
  -9   2   4     62.2811      2.9455     62.2210      0.0000
  -8   2   4     39.7306      3.1380    -39.4247      0.0000
  -7   2   4     35.2269      4.2812    -30.6762      0.0000
  -6   2   4     14.2769      3.0851     15.4477      0.0000
  -5   2   4     79.3958      1.1299    -77.3528      0.0000
  -4   2   4     88.6452      0.5113     89.9248      0.0000
  -3   2   4     37.9003      0.6697     39.0249      0.0000
  -1   2   4     29.1381      0.4508     31.7351      0.0000
   0   2   4     11.8787      0.6410     12.3027      0.0000
   1   2   4     33.5806      0.5913    -32.4414      0.0000
   2   2   4     66.2024      0.6195     64.3223      0.0000
   4   2   4     63.8714      1.0223     65.4612      0.0000
  -9   3   4     62.1561      2.3669     63.4773      0.0001
  -7   3   4     36.0631      2.0036    -34.3577     -0.0001
  -6   3   4     95.1296      1.1101     96.9762      0.0000
  -5   3   4     49.3607      0.9145    -52.1657      0.0000
  -4   3   4     16.6881      1.1565     18.3700      0.0000
  -3   3   4     23.3468      0.9157    -22.4661      0.0000
  -1   3   4     28.4249      0.6357     29.0559      0.0000
   0   3   4     30.1199      0.5069    -32.0700      0.0000
   1   3   4     12.9894      1.5755      9.0339      0.0000
   3   3   4     73.0210      0.8764    -73.0550      0.0000
   4   3   4     22.7072      2.5270     12.7481      0.0001
   5   3   4     36.6720      1.8116    -34.9228      0.0000
   9   3   4     36.3819      4.5975     40.1129      0.0000
  -7   4   4     75.5333      1.4668    -77.4930      0.0000
  -5   4   4     38.5274      1.2929     38.7741     -0.0001
  -4   4   4     19.4637      1.6739     12.7321      0.0000
  -2   4   4      7.8088      1.6423     -3.4515     -0.0001
  -1   4   4    103.8717      0.5757    101.8633      0.0000
   2   4   4     32.7145      1.0004     30.8067      0.0000
   3   4   4     28.1132      0.9884    -26.4952      0.0000
   4   4   4     32.3167      1.0978    -31.9079      0.0000
   5   4   4     36.6718      1.5941    -33.9970      0.0000
   6   4   4     68.5543      2.3602     68.0090      0.0000
   7   4   4     57.5571      2.1205     58.8198      0.0000
  -5   5   4     60.9748      1.0890    -62.1858      0.0000
  -4   5   4     34.4733      0.9895     33.4178      0.0000
  -3   5   4     28.0560      0.9005    -27.8474      0.0000
  -2   5   4     19.6382      0.7635     17.0298      0.0000
  -1   5   4    128.3583      0.6630    126.2834      0.0000
   0   5   4     47.3480      0.6681     46.1284      0.0000
   3   5   4     65.1484      1.0793    -60.4487      0.0000
   4   5   4     39.3752      1.1216     38.0812      0.0000
   5   5   4     58.2977      1.1510    -57.9187      0.0000
   8   5   4     40.5833      4.8004    -37.9559      0.0000
  -7   6   4     64.1645      1.6695    -65.1164     -0.0001
  -4   6   4     73.5968      0.8227    -70.9260      0.0000
  -3   6   4     47.7616      0.8330     48.0056      0.0000
  -2   6   4      9.8887      1.6385      9.3156      0.0000
  -1   6   4     62.8308      0.6241    -62.7413      0.0000
   0   6   4     20.6940      0.7635    -20.5676      0.0000
   1   6   4    102.7006      1.0101   -103.3462      0.0000
   2   6   4     32.9894      0.9703    -29.1048      0.0000
   3   6   4     45.5068      1.2313     43.7642      0.0000
   5   6   4     75.1916      1.3872    -69.0003      0.0001
   6   6   4     50.6042      1.7217     47.8668      0.0000
   8   6   4     30.8079      5.5261    -36.7659      0.0000
  -8   7   4     31.7552      5.7911    -31.5692      0.0000
  -7   7   4     41.9399      6.5780    -30.4711     -0.0001
  -6   7   4     30.8491      3.0822    -26.4387      0.0000
  -5   7   4     93.1116      1.0675    -87.6951     -0.0001
  -4   7   4     68.9042      0.8494     68.0555      0.0001
  -3   7   4     31.3338      1.0336     31.1688      0.0000
  -2   7   4     27.0405      1.6085     28.3657      0.0001
  -1   7   4     39.6266      0.6648     38.2597      0.0002
   0   7   4     54.9802      0.7885     55.6337      0.0000
   1   7   4     89.9121      0.9827     89.1307      0.0000
   2   7   4     39.7345      1.3212     43.1102      0.0000
   3   7   4     11.6534      2.6140      8.5147      0.0000
   5   7   4     55.5906      1.6758    -54.1808     -0.0001
   6   7   4     36.3315      4.5323    -10.4721      0.0000
   9   7   4     56.0232      5.2949     61.6830      0.0001
  -8   8   4     43.8266      4.0951     44.8791      0.0000
  -6   8   4     26.4954      2.9627     25.5944      0.0000
  -5   8   4     24.7422      2.2504     25.1386      0.0000
  -3   8   4     37.3053      1.5010     34.8582      0.0000
  -2   8   4     32.1062      1.8621    -33.1231      0.0000
  -1   8   4     52.8479      0.7074     51.8942      0.0000
   1   8   4     18.0755      1.6432     16.4619      0.0000
   2   8   4     24.7071      2.0168     23.8905      0.0000
   3   8   4     52.8853      1.5762    -56.5989      0.0000
   6   8   4     44.2940      2.2725    -41.5135      0.0000
  -9   9   4     57.9764      5.2837     64.6036     -0.0001
  -5   9   4     35.9857      1.5956    -32.3331      0.0000
  -4   9   4     19.7733      2.1274    -21.0484      0.0000
  -3   9   4     34.3353      1.2734    -20.4274      0.0000
  -2   9   4     37.6896      1.5622    -39.9844      0.0000
   0   9   4     69.1549      2.0827     -1.1684      0.0000
   1   9   4     64.7402      1.2737    -64.6530     -0.0001
   4   9   4     33.0042      2.7749    -33.2606      0.0000
  -8  10   4     44.7167      5.1608     39.9250      0.0000
  -5  10   4     53.9129      1.5304     52.7878      0.0000
  -4  10   4     26.1636      2.9224     26.2023      0.0000
   0  10   4     81.4541      1.0121    -80.2277      0.0000
   1  10   4     61.7439      0.9970    -61.3388     -0.0001
   2  10   4     39.9866      1.4401     40.4246      0.0000
   4  10   4     38.2747      2.7036     41.6539      0.0000
   8  10   4     49.4968      5.2339    -47.9874      0.0000
   0  11   4     25.0005      1.3854    -23.0596      0.0000
   1  11   4     33.8558      1.5851    -33.0847     -0.0001
   2  11   4     37.2932      6.3612    -30.8961      0.0000
   3  11   4     32.3682      2.0307    -37.1063      0.0000
   5  11   4     18.1953      4.2542     19.0158      0.0000
   6  11   4     64.6257      5.4925    -55.9866     -0.0001
   7  11   4     45.8604      2.9883     47.7983      0.0001
   8  11   4     74.2336      3.2681     76.6266      0.0001
  -4  12   4     37.6225      1.7447    -36.7998      0.0001
   4  12   4     33.1550      2.7151    -37.2456     -0.0001
  -6  13   4     28.3934      5.0129    -23.0651      0.0000
  -4  13   4     47.2523      1.6793    -49.0117      0.0000
  -2  13   4     31.7428      3.7364     25.3963      0.0000
   0  13   4     46.1922      1.5398     48.0247      0.0000
   3  13   4     31.8867      5.5881     37.1162      0.0001
   4  13   4     36.4780      2.7667    -25.1871      0.0000
   5  13   4     36.5259      3.5813     33.9921      0.0000
  -4  14   4     44.9254      2.5024     43.4272      0.0000
  -3  14   4     35.2733      4.2047    -40.4744      0.0000
   3  14   4     38.6616      7.3925     28.4924      0.0000
   0  15   4     74.4569      1.3658     75.2351     -0.0003
   2  15   4     36.0543      4.4506    -15.6960      0.0000
   6  15   4     37.3224      4.7181    -35.1035      0.0000
  -4  16   4     43.0910      4.5482      1.9318      0.0000
  -3  16   4     51.7877      2.7450    -54.0336      0.0000
   0  16   4     31.4716      4.6850    -39.2521     -0.0001
   1  16   4     41.8213      3.0700     37.5819      0.0000
  -3  18   4     37.6804      5.7212    -29.0047      0.0000
  -2  19   4     60.0801     10.5902    -21.8091      0.0000
  -6   1   5     33.1393      1.7582     29.3533      0.0000
  -5   1   5     52.5367      1.0942     54.6174      0.0000
  -4   1   5     56.6288      0.7156    -54.2840      0.0000
  -3   1   5     27.4840      0.5819     27.8419      0.0000
  -2   1   5     21.8124      1.6828     17.6346      0.0000
  -1   1   5     21.2461      0.4142    -22.1973      0.0000
   0   1   5     37.7107      0.3845     37.6608      0.0000
   1   1   5     49.3778      0.3958    -49.3174      0.0000
   2   1   5     85.0314      0.7528     83.5842      0.0000
   3   1   5    133.1798      1.4119    121.5379      0.0000
   4   1   5     28.9697      2.6426    -25.5216      0.0000
   5   1   5    116.9813      1.4553    120.7895      0.0000
   9   1   5     49.3556      4.2610    -50.7607      0.0000
  -7   2   5     47.8785      1.5284     38.0082      0.0000
  -6   2   5     67.9049      1.2507     71.2161      0.0000
  -5   2   5     24.9742      1.2053     22.9064      0.0000
  -4   2   5     88.9342      0.7398     86.9146      0.0000
  -3   2   5     79.2978      0.6821     78.5847      0.0000
  -2   2   5     16.9826      1.0862     16.5233      0.0000
  -1   2   5     20.5953      0.4623     22.0623      0.0000
   0   2   5     32.2878      0.4848    -31.8381      0.0000
   1   2   5      5.8883      1.1465      2.9152     -0.0001
   2   2   5     22.1691      0.8168    -21.5238      0.0000
   3   2   5     19.2845      2.7407     -9.4292      0.0000
  10   2   5     32.6094      6.3903    -42.8750      0.0000
 -11   3   5     55.8560      6.1256    -46.3022      0.0000
  -9   3   5     38.2042      4.1094    -39.5070      0.0000
  -8   3   5     49.4990      2.8537    -45.3194      0.0000
  -5   3   5     48.6435      0.8657     49.0502      0.0000
  -3   3   5     19.1369      1.8894    -17.5565      0.0000
  -2   3   5     30.2977      0.6870    -15.0844      0.0000
  -1   3   5     18.6345      0.6866    -17.9535      0.0000
   0   3   5     13.3288      0.6601    -10.8304      0.0000
   1   3   5     82.7754      0.5536    -81.4645      0.0000
   2   3   5     27.8491      0.8652    -26.8504      0.0000
   3   3   5     39.5896      1.0597    -40.0636      0.0000
   4   3   5    123.2264      1.2893   -123.9921      0.0000
   5   3   5     47.4519      1.9300     44.6239     -0.0001
   9   3   5     38.2539      3.3730    -39.5063      0.0000
  -9   4   5     51.3791      3.6201     51.4445      0.0000
  -8   4   5     63.8680      2.1810    -64.0822      0.0000
  -6   4   5     31.2255      2.2838    -32.9441      0.0000
  -4   4   5     78.9888      0.8242     80.8728      0.0000
  -3   4   5     41.5851      1.1318    -39.9731      0.0000
  -2   4   5     30.4222      0.8122     31.6468      0.0000
  -1   4   5    111.9354      0.7120    109.0706     -0.0001
   0   4   5     94.1827      0.6334    -94.8310      0.0000
   1   4   5     21.8334      0.9438     22.6884      0.0000
   2   4   5     26.7918      2.1727    -22.4538      0.0001
   3   4   5     32.2051      1.2211    -32.1354      0.0000
   4   4   5     38.6907      1.1982     37.5158     -0.0001
   5   4   5     33.5308      1.3399    -34.5353      0.0000
   7   4   5     38.4189      2.1997     40.9528      0.0000
  -6   5   5     57.8281      1.4337     60.2719      0.0001
  -5   5   5     42.0836      1.2581     40.4652      0.0000
  -4   5   5     31.0981      1.7022     27.2695      0.0000
  -3   5   5     16.5667      0.9722    -20.6660      0.0000
  -2   5   5     18.0686      1.3018    -14.6979     -0.0001
  -1   5   5      8.3075      1.5683     -7.1398      0.0000
   0   5   5     68.0023      0.8153     67.2766      0.0000
   1   5   5     12.1741      1.6149    -11.2997      0.0000
   2   5   5     34.4536      1.2577     33.7435      0.0000
   3   5   5     24.4765      1.7093     22.4444      0.0000
   4   5   5     50.7586      1.1352    -52.1079      0.0000
   5   5   5     68.8034      1.1996    -66.1324      0.0000
   8   5   5     55.3699      3.0629    -53.7291      0.0000
  10   5   5     29.1311      4.8697     36.3605      0.0000
  -7   6   5     42.2859      2.5669     40.8607      0.0000
  -5   6   5     35.9773      2.0177    -33.2064      0.0000
  -4   6   5     75.3889      1.0288     74.9396      0.0000
  -3   6   5     16.5112      0.8996    -18.5054      0.0000
  -2   6   5     67.6778      0.7610    -67.4908      0.0000
  -1   6   5     47.8506      0.5823    -35.6168      0.0000
   0   6   5    110.4230      0.8102   -104.8999      0.0000
   1   6   5     62.0628      1.0179     63.4908      0.0000
   2   6   5     33.5607      1.2649    -36.6313      0.0000
   3   6   5     33.3974      1.2594    -34.3640      0.0001
   4   6   5     94.9082      1.0920     89.2678     -0.0001
   6   6   5     33.0522      2.8985    -28.8864      0.0000
   7   6   5     51.7126      2.0225     50.3834      0.0000
   8   6   5     37.1854      5.0605    -28.8708      0.0000
  -7   7   5     31.6591      4.0822    -20.5548      0.0000
  -6   7   5     63.8259      1.9201     61.3861      0.0000
  -5   7   5     36.8069      1.5340     33.8274      0.0000
  -4   7   5     25.8959      1.8071    -24.9114      0.0000
  -3   7   5     70.3845      0.6209    -43.5524      0.0000
  -2   7   5     12.5146      3.1816      1.2789      0.0000
  -1   7   5     13.3590      2.4370     13.5758      0.0000
   0   7   5     20.8718      0.9299    -20.7197      0.0000
   2   7   5     25.9575      1.3595     25.0273      0.0000
   3   7   5     55.6828      1.3447    -56.1973      0.0000
   5   7   5     37.5663      1.9079     41.0544      0.0000
   6   7   5     26.4553      2.9609     28.6690      0.0000
   7   7   5     64.6281      2.2657     62.2962      0.0000
  -9   8   5     67.8134      7.0927     57.7073      0.0000
  -8   8   5     50.3203      6.8446    -36.4548      0.0000
  -5   8   5     48.1850      1.2061    -43.8711      0.0000
  -4   8   5     19.5389      1.9761     16.3363      0.0000
  -3   8   5     26.3911      1.2475     26.1828      0.0000
  -2   8   5     41.0680      1.0922    -42.1338      0.0000
  -1   8   5     64.1194      0.7581     66.6384      0.0000
   0   8   5     38.3654      0.8443    -40.9292      0.0000
   1   8   5     80.4509      1.0444    -79.0584      0.0000
   2   8   5     24.9005      1.9016     28.2373      0.0000
   4   8   5     33.5003      1.8068    -32.9457      0.0000
  -8   9   5     27.3714      4.9357     30.0684     -0.0001
  -7   9   5     31.0067      5.3344    -27.7773      0.0000
  -4   9   5     25.0068      1.6788    -21.6313      0.0000
  -3   9   5     59.2146      1.0596    -62.0278      0.0000
  -2   9   5     44.9311      1.3397    -44.6499      0.0000
  -1   9   5     57.5899      0.7406    -58.0894      0.0000
   2   9   5     59.5276      1.4972     60.8141      0.0001
   3   9   5     28.5606      1.5196     31.0702      0.0000
   4   9   5     22.1008      2.9183     25.5460      0.0001
   7   9   5     31.7698      7.6848      0.9394      0.0001
   8   9   5     58.3006      7.5630    -36.2921     -0.0001
  -9  10   5     75.7910      7.9380    -63.0897      0.0000
  -5  10   5     53.7181      1.7670     51.2789      0.0000
  -4  10   5     53.0415      1.4320     53.9410      0.0000
   0  10   5     34.0613      1.0389    -32.3670      0.0000
   2  10   5     28.9916      2.2239    -27.3346     -0.0001
   3  10   5     25.6119      2.7856    -24.6770      0.0000
   4  10   5     39.5832      2.1047     36.2371      0.0000
   7  10   5     79.6955      2.4229     68.9954     -0.0001
  -2  11   5     52.3634      1.2475     52.8107      0.0000
  -1  11   5     64.5916      0.9979     66.5378      0.0002
   1  11   5     29.0789      2.6379     27.9671      0.0001
   3  11   5     35.1211      2.7712    -30.3787      0.0000
  -5  12   5     38.1929      1.9349     37.7596     -0.0001
   1  12   5     29.5809      2.9452    -31.6575      0.0000
   5  12   5     37.6464      3.7966     38.1020      0.0000
  -6  13   5     54.0995      2.8223    -51.4793      0.0000
  -4  13   5     25.0238      4.4073     26.6320      0.0000
  -2  13   5     44.2677      2.1889     44.5105      0.0000
   2  13   5     21.9754      2.7964    -21.6964      0.0000
   5  13   5     45.0221      3.5707    -55.2747      0.0000
  -7  14   5     53.0371      3.6979    -49.4783     -0.0001
  -4  14   5     32.6947      2.5254    -33.2054      0.0001
  -3  14   5     35.2293      4.3698     37.2706      0.0001
  -2  14   5     33.3968      4.9368    -29.7989     -0.0001
   0  14   5     61.8091      1.3688     61.2348      0.0000
   1  14   5     39.5433      2.1010    -36.7907      0.0000
   4  14   5     49.7414      2.6352    -58.6414      0.0000
  -6  15   5     39.1916      6.4199    -41.4814      0.0000
  -4  15   5     53.9410      3.5244    -61.1335     -0.0001
  -3  15   5     32.3415      5.4573    -32.2064      0.0000
  -2  15   5     35.3775      2.8180     38.1381     -0.0001
   0  15   5     48.2062      1.6310     52.0546     -0.0001
   1  15   5     44.2520      2.3910     43.9685      0.0000
   2  15   5     36.9256      2.9187    -38.5569      0.0000
  -8  16   5     54.9343      8.9648     41.7142      0.0001
  -4  16   5     23.1135      5.1113    -24.8353      0.0000
  -1  16   5     35.9262      3.5238    -33.3488     -0.0001
  -2  17   5     51.8691      8.5402     43.4717      0.0001
   2  19   5     41.8896      3.6267    -44.2568      0.0000
   3  20   5     40.4253      7.1883     26.6899      0.0000
  -4   0   6     80.4308      0.8308    -80.0577      0.0000
  -3   0   6     15.1527      1.7368     13.0783      0.0000
  -2   0   6     17.3726      1.6303     20.4714      0.0000
  -1   0   6     35.7783      0.7880    -35.5974      0.0000
   0   0   6     16.2712      1.0324     12.4766      0.0000
   1   0   6     68.2232      0.7114    -69.4193      0.0000
   2   0   6    175.3968      1.7848   -156.8709      0.0000
   4   0   6     56.7288      2.1120    -58.8348      0.0000
   6   0   6     31.2810      2.9863     34.6552      0.0000
   7   0   6     63.5197      2.9776    -66.9723      0.0000
  -9   1   6     56.2414      4.3348     44.9216      0.0000
  -8   1   6     47.4542      2.6828    -48.0668      0.0000
  -7   1   6     32.6943      2.6668    -32.1162      0.0000
  -6   1   6     39.5740      1.7605    -38.4340      0.0000
  -5   1   6     53.8594      1.2346    -51.4582      0.0000
  -4   1   6     66.8111      0.8457    -70.1351     -0.0001
  -2   1   6     19.5152      0.7914     21.0143      0.0000
  -1   1   6     17.7995      0.5913    -17.0639      0.0000
   0   1   6     11.9840      0.7526     10.8007      0.0000
   1   1   6     16.1682      0.7086    -16.2738      0.0000
   2   1   6     65.9333      0.8127    -66.1596     -0.0001
   4   1   6     70.4649      2.2352     22.9901      0.0001
   5   1   6     74.2625      2.3888    -70.6283      0.0000
  -6   2   6     46.5487      1.3230     46.5098      0.0001
  -5   2   6     49.0765      0.8192     49.5021      0.0001
  -4   2   6     43.9813      1.1929    -39.6196      0.0000
  -3   2   6    112.5055      0.6072   -110.5551      0.0000
  -2   2   6     37.5640      0.8405     40.2852      0.0000
  -1   2   6     16.9677      1.0336     15.7441      0.0000
   0   2   6     44.6256      0.5159    -45.1129      0.0000
   1   2   6     41.5402      0.4834     41.6938      0.0000
   2   2   6    133.8192      0.5886    130.5040      0.0000
   9   2   6     45.1740      3.7205    -48.1002      0.0000
  10   2   6     37.3131      5.6900     39.9210      0.0000
 -10   3   6     47.6678      6.3808    -46.2029      0.0000
  -7   3   6     72.5436      1.5575     74.2075      0.0000
  -6   3   6     39.3463      1.4684     38.0916      0.0000
  -4   3   6     42.0672      0.9165     39.9408      0.0000
  -3   3   6     69.1963      0.5085    -77.5093      0.0000
  -2   3   6     36.0272      0.6668    -38.0436      0.0000
  -1   3   6     30.9886      0.5991     31.1954      0.0000
   0   3   6     21.2158      0.6413    -20.4854      0.0000
   1   3   6     47.8575      0.7465    -51.0967      0.0000
   2   3   6     32.1197      1.2195    -32.0827      0.0000
   5   3   6     53.3743      2.0865     53.1846      0.0000
 -13   4   6     33.5941      8.7442     18.3592      0.0000
  -8   4   6     50.2195      3.1293    -53.6338      0.0000
  -7   4   6     29.2288      3.1324     25.4960      0.0000
  -5   4   6    119.2070      1.3239   -113.1409      0.0000
  -4   4   6     30.1507      1.4256    -28.4716      0.0000
  -3   4   6     47.1304      0.8197     48.5184      0.0000
  -1   4   6    131.0961      0.6776    133.3105      0.0000
   0   4   6     32.9056      0.6905     32.6566      0.0000
   1   4   6     21.2333      0.9196     18.5102      0.0000
   3   4   6     23.7404      1.0932     22.6723      0.0000
   4   4   6     28.5423      1.7650    -25.6054      0.0000
  10   4   6     57.1722     10.1813     45.3130      0.0000
  -9   5   6     42.3963      5.6497     43.3821      0.0000
  -7   5   6     25.7606      2.9078     27.9651      0.0000
  -6   5   6     24.5752      3.7208    -23.7366      0.0000
  -5   5   6     22.6059      2.5288     25.7645      0.0000
  -4   5   6     22.4172      2.3925    -23.1932      0.0000
  -3   5   6     19.7538      1.0810     15.2388      0.0000
  -2   5   6     64.1095      0.7220     65.8127      0.0000
  -1   5   6     36.8639      0.7436    -37.4491      0.0000
   0   5   6     27.8607      0.7323     25.7613      0.0000
   1   5   6     65.2070      0.8210     66.0117      0.0001
   2   5   6     22.4959      2.0229     16.2438      0.0000
   3   5   6     56.1311      0.8929     23.1436     -0.0001
   4   5   6     29.5997      2.2142     24.8255      0.0000
   6   5   6     21.7434      2.5636    -25.0776      0.0000
   7   5   6     57.6150      2.2295    -60.7613      0.0000
  -4   6   6     24.0125      1.8701    -23.6919      0.0000
  -3   6   6     50.4716      0.9366    -49.2373      0.0000
  -1   6   6     30.8361      0.7854    -29.2976      0.0000
   0   6   6     52.5429      0.8455    -53.3262      0.0000
   1   6   6     61.7834      1.1217     59.5018      0.0000
   2   6   6     50.3876      1.0545    -48.5280      0.0000
   5   6   6     73.9769      2.2521    -63.2881      0.0000
  -5   7   6     35.5542      1.7591     35.6294      0.0001
  -4   7   6     34.3303      1.4955    -32.8204      0.0000
  -3   7   6    109.4411      0.8137   -108.9193      0.0000
  -1   7   6     32.5461      0.9080    -31.8053      0.0000
   0   7   6     18.8661      1.1684     20.2269      0.0000
   1   7   6     59.4717      1.1299     60.5094      0.0000
   3   7   6     66.1821      1.3647     68.1795      0.0000
   5   7   6     33.4819      3.0367    -27.7307     -0.0001
   9   7   6     35.3768      8.9351    -18.4378      0.0000
  -9   8   6     68.1820      3.9300     73.6971      0.0000
  -7   8   6     46.6973      3.0492     47.7589      0.0000
  -6   8   6     46.0676      1.9195     37.8537      0.0000
  -5   8   6     32.7866      1.8738    -32.8641      0.0000
  -3   8   6     52.4456      0.9592    -52.2665     -0.0002
  -2   8   6     24.6741      2.4765     23.1069      0.0000
  -1   8   6     98.5030      0.8681     98.6703      0.0000
   0   8   6    158.0816      0.8841   -150.6532      0.0000
   1   8   6     20.2258      3.0043     19.3645      0.0001
   4   8   6     18.4270      2.6883     21.4178      0.0001
   5   8   6     28.2515      3.4470    -27.1655      0.0000
   6   8   6     40.1353      4.2988     37.3863      0.0000
   8   8   6     43.5843      5.4597    -41.2834     -0.0001
  -5   9   6     25.1969      2.0261     23.8141      0.0000
  -4   9   6     45.8568      1.2348     45.7092      0.0000
  -2   9   6     47.1272      1.0493    -46.2001      0.0000
  -1   9   6     29.5819      1.2328    -29.8384      0.0000
   0   9   6     21.6427      1.2532    -21.7647      0.0000
   1   9   6     25.9441      1.5431    -25.7918      0.0000
   2   9   6     62.3123      5.3562     46.8623      0.0000
   3   9   6     33.5383      1.6936     35.4924      0.0000
   4   9   6     28.4748      2.2144     27.0344      0.0000
  -9  10   6     29.8341      6.4267     38.9104      0.0000
  -8  10   6     78.4886      4.0285    -72.6548     -0.0001
  -6  10   6     49.6716      1.8415     48.6535      0.0000
  -5  10   6     47.0327      2.8383    -47.2615      0.0000
  -4  10   6     60.2321      1.3132     62.4108      0.0000
  -1  10   6     38.6582      1.0090     40.1948      0.0000
   0  10   6     67.7921      0.9214    -67.1239     -0.0001
   2  10   6     26.5422      2.4161    -26.5774      0.0000
   3  10   6     31.9112      2.2098    -31.8626      0.0000
   6  10   6     31.6042      3.8203     21.4174      0.0000
  -7  11   6     25.3581      5.9517    -22.8675      0.0000
  -5  11   6     35.1278      3.9936     12.3967      0.0000
  -4  11   6     30.1378      1.9960    -34.3759     -0.0001
  -2  11   6     21.7844      2.3739    -21.0778      0.0000
   3  11   6     34.2908      2.6350    -33.9940      0.0000
  -4  12   6     25.8296      3.8418    -23.1245      0.0000
  -2  12   6     50.2036      1.4681     49.6109      0.0000
  -1  12   6     38.2308      1.4151     39.0171      0.0000
   1  12   6     50.5036      1.8030     51.4230      0.0000
   3  12   6     27.3626      2.7841     27.9435      0.0000
   5  12   6     30.7015      5.2709    -33.7310      0.0000
   8  12   6     49.3269      3.8607    -51.6371      0.0000
  -3  13   6     45.2792      4.5646    -19.8695      0.0000
  -2  13   6     32.7205      2.3255    -31.9007      0.0000
   0  13   6     33.1850      2.4545    -23.7954      0.0000
   1  13   6     37.7186      2.5838    -36.0815      0.0001
   4  13   6     51.6069      3.7908     49.2784      0.0000
  -8  14   6     58.7683      6.5430    -48.2477      0.0000
  -6  14   6     28.2641      4.9771     22.9558      0.0000
  -3  14   6     43.3563      3.7116     41.4442      0.0000
  -6  15   6     39.0520      4.0212     34.8591      0.0000
   0  15   6     31.1882      2.2431     31.1608      0.0001
   1  15   6     31.7357      2.2710     32.4722      0.0000
  -1  16   6     45.1712      5.0622    -23.8604      0.0000
   1  16   6     48.5377      2.1101    -48.3078      0.0000
  -5  18   6     39.1639      3.8749     53.0335      0.0000
  -1  18   6     55.1543      3.0567    -52.8762      0.0000
   4  24   6     44.9590      9.1638      3.5856      0.0000
 -12   1   7     56.0058      7.0412    -56.9380      0.0000
  -9   1   7     54.7059      3.2010    -53.4903      0.0000
  -8   1   7     26.7018      4.2516     28.7439      0.0000
  -7   1   7     40.9945      3.3868    -39.4804      0.0000
  -6   1   7     49.6748      1.7752    -51.5513      0.0001
  -5   1   7     40.6379      1.1774     40.8904      0.0000
  -4   1   7     40.4667      0.6787    -39.4969      0.0000
  -3   1   7     99.8844      1.2423    101.3065      0.0000
  -2   1   7     68.7336      0.6371     69.4929     -0.0001
   1   1   7     20.8278      2.1485    -14.5934      0.0000
   2   1   7     80.2941      0.8491     77.1671     -0.0001
   4   1   7     45.7633      1.6558     44.4884      0.0000
   7   1   7     43.1735      3.2507     34.1207      0.0000
 -11   2   7     39.0840      7.6202    -15.8626      0.0000
  -7   2   7     39.4561      2.8642    -40.8104      0.0000
  -6   2   7     92.0675      1.2850     91.1603      0.0001
  -5   2   7    101.6794      0.9909     86.7623      0.0001
  -3   2   7    134.2200      0.6903    130.3116      0.0001
  -2   2   7     58.8809      0.5321     61.7728      0.0002
   0   2   7    157.9347      0.5500    159.4184      0.0001
   1   2   7     71.7820      0.5278    -69.6440      0.0000
   2   2   7     56.8235      0.6287    -55.2908     -0.0001
   3   2   7     42.5526      1.4896     42.1685      0.0000
   4   2   7    109.1666      1.3287   -108.5418     -0.0001
   7   2   7     50.5190      5.1879    -44.8472      0.0000
 -10   3   7     77.5869      3.8474     80.9606      0.0001
  -9   3   7     41.2100      3.6270    -34.6737      0.0000
  -7   3   7     27.6384      2.2181    -30.9538      0.0000
  -6   3   7     62.6165      1.1405    -62.2668      0.0000
  -5   3   7     38.8104      1.7131     36.4805      0.0001
  -4   3   7     61.3063      0.9885    -62.3232      0.0000
  -3   3   7     26.7708      0.9004     29.0368      0.0000
  -2   3   7     85.3302      0.6788     91.4397      0.0000
  -1   3   7     14.3323      2.0802     -7.0669      0.0000
   0   3   7     35.2721      0.6209    -35.1931      0.0001
   1   3   7     33.4409      0.7860    -33.1068      0.0000
   3   3   7     33.9313      0.9305    -34.1025      0.0000
   4   3   7     42.1299      1.0335    -41.2398      0.0000
   5   3   7     75.5426      1.8703    -77.6093      0.0000
 -12   4   7     43.5501      8.9669    -24.8050      0.0000
 -10   4   7     58.6694      5.7109     58.2186      0.0000
  -9   4   7     57.6215      3.2284    -57.0796      0.0000
  -8   4   7     42.3620      2.8089     40.3958      0.0000
  -6   4   7     74.4535      1.0555    -78.0140      0.0000
  -4   4   7     32.1187      1.3062    -33.2124      0.0000
  -3   4   7     33.2988      1.9598    -33.4275      0.0000
  -2   4   7     35.3036      0.9377     36.8559      0.0000
  -1   4   7     50.7273      0.6152    -52.0108      0.0000
   0   4   7     59.8565      0.5807     59.8090      0.0000
   1   4   7     19.2198      0.9735     19.5074      0.0000
   2   4   7     41.9076      1.3595    -23.9573      0.0000
   3   4   7     45.7191      0.9291    -43.4348      0.0000
   4   4   7     63.6574      1.0121    -65.1654      0.0000
   5   4   7     39.2961      2.4886    -40.1793      0.0000
   6   4   7     47.2192      2.0359    -47.4639      0.0000
  -8   5   7     48.2485      4.9479    -42.9407      0.0000
  -7   5   7     34.4654      2.4421     35.5568      0.0000
  -6   5   7     22.4111      3.7223     27.3160      0.0000
  -5   5   7     43.7241      1.4603    -42.8424      0.0000
  -4   5   7     13.8943      2.2961    -16.7609      0.0000
  -3   5   7     20.2333      0.8245    -21.5356      0.0000
  -2   5   7     19.7939      0.7761    -18.9803      0.0000
  -1   5   7     40.0130      0.6324    -40.1665      0.0000
   1   5   7     12.5319      2.0471     14.3175      0.0000
   2   5   7     39.0916      1.1419     35.1597      0.0000
   3   5   7     86.0876      1.1062    -82.9213      0.0000
  -8   6   7     44.8802      5.9627     36.2790      0.0000
  -7   6   7     61.5798      1.9077    -62.5629      0.0000
  -5   6   7     43.8584      2.1602     46.4973     -0.0001
  -4   6   7     73.9330      1.0597    -77.5068      0.0001
  -3   6   7     29.4535      1.1935    -30.2365      0.0000
  -2   6   7     41.9992      0.8989     43.6479      0.0000
  -1   6   7     35.2093      0.8030    -36.5903      0.0000
   0   6   7     23.2502      1.1361     21.4909     -0.0001
   1   6   7     47.2483      0.8339    -48.8833      0.0000
   3   6   7     73.5114      2.0399     63.1529     -0.0001
   4   6   7     45.4957      1.8314    -46.7944      0.0000
   5   6   7     53.7931      1.9639     51.2343      0.0000
   6   6   7     23.7859      3.8796     27.6173      0.0000
  -7   7   7     35.8692      4.8419    -27.9047     -0.0001
  -5   7   7     28.9268      3.8595     17.9329      0.0000
  -4   7   7     26.9070      1.6769     -1.9579      0.0000
  -2   7   7     50.6910      0.8712     50.1419      0.0000
   0   7   7     41.9416      0.8133    -33.4645      0.0000
   1   7   7     14.3984      1.8849    -17.4701     -0.0001
   3   7   7     18.8464      2.4698    -13.6746     -0.0001
   5   7   7     32.3357      3.2707    -25.0148      0.0000
   6   7   7     59.7639      2.1914     54.8442      0.0000
  -8   8   7     37.6254      3.8524     36.6910      0.0000
  -6   8   7     28.6575      4.0407    -27.0246      0.0000
  -5   8   7     16.7327      2.7213    -18.2535      0.0000
  -4   8   7     44.4892      1.0258    -42.6666      0.0000
   0   8   7    107.3711      0.9350    104.2832      0.0000
   3   8   7     38.3501      1.9023     43.6565      0.0000
   4   8   7     34.7191      1.9458    -34.6912     -0.0001
   8   8   7     51.9469      5.1269     49.0012      0.0000
  -6   9   7     70.2709      1.4602     70.2525     -0.0001
  -1   9   7     24.5620      1.2575    -23.0864      0.0000
   1   9   7     34.8811      2.2165    -37.9092      0.0000
   2   9   7     42.0798      1.7955     43.8192      0.0000
   6   9   7     58.9533      5.0183     36.5310      0.0000
  -4  10   7     25.8486      2.2438    -26.2865      0.0000
  -2  10   7     51.9116      1.0874     50.9900      0.0000
  -1  10   7     22.7642      1.2060     22.4666      0.0000
   2  10   7     31.4486      1.9621    -34.2557      0.0000
  -4  11   7     19.7434      2.7035     19.4855      0.0000
   0  11   7     48.6667      1.1554    -48.4129      0.0000
   2  11   7     42.2557      4.4440     46.7475      0.0000
  -6  12   7     35.0656      4.9866     29.1807      0.0001
  -1  12   7     70.1599      1.0499     72.0908     -0.0001
   0  12   7     30.1485      2.0127     28.9116     -0.0001
   5  12   7     48.7351      2.7950    -48.7694      0.0000
  -6  13   7     47.6636      3.6568     47.2666      0.0000
  -4  13   7     39.6336      2.1417    -44.1429      0.0000
   3  13   7     38.7550      3.4236    -44.4381     -0.0001
  -5  14   7     51.8703      3.3720    -54.0547      0.0000
  -4  14   7     23.0087      3.8669    -30.0917      0.0000
  -3  14   7     54.9351      4.4212    -51.3010      0.0000
  -2  14   7     31.1661      3.3747    -31.7184      0.0001
  -1  14   7     24.2009      2.6757     24.1206      0.0000
   0  14   7     38.0929      2.9834    -26.5853      0.0000
  -2  15   7     62.1776      2.1898    -61.8124      0.0001
   0  15   7     18.0372      3.5828    -18.3841      0.0001
   1  15   7     39.6389      4.1455    -37.9367      0.0001
   2  15   7     72.5221      2.5109     72.6901     -0.0001
   0  16   7     54.6199      1.7905    -56.2742     -0.0001
   6  16   7     32.2419      6.4545     31.3499      0.0000
   0  17   7     29.8143      4.8370     31.9905      0.0000
   2  17   7     37.6871      4.2254     37.9253      0.0000
  -1  18   7     42.0844      5.0103     34.5558     -0.0001
   4  18   7     28.9684      4.7264     30.8150      0.0000
   1  20   7     25.2729      6.9772    -23.3424      0.0000
  -6   0   8     67.5207      2.6580     69.8680      0.0000
  -5   0   8    124.2909      1.1103    117.6293      0.0000
  -4   0   8      8.0472      1.7160      0.2068      0.0000
  -3   0   8     33.9577      2.1196    -36.2915      0.0000
  -2   0   8     97.3714      0.6999    102.0104      0.0000
  -1   0   8     97.8634      0.7972   -100.4021     -0.0001
   0   0   8    130.3120      0.7510   -131.3379      0.0000
   1   0   8     83.5206      0.9153     82.1919      0.0000
   2   0   8     67.5461      1.2922    -65.9199      0.0000
   3   0   8     30.3833      1.4382    -29.7267      0.0000
   4   0   8     30.2100      1.7389    -27.8155      0.0000
   5   0   8     71.3989      1.7279    -76.2690      0.0000
   9   0   8     48.7401      4.5044     48.9253      0.0001
  -9   1   8     28.6678      5.6579     12.4290      0.0000
  -5   1   8     31.5688      1.3653    -31.2654      0.0000
  -4   1   8     69.6761      1.6776    -70.4470      0.0000
  -3   1   8     22.2085      0.9661    -21.4461     -0.0001
  -2   1   8     41.0921      0.5948    -44.3509      0.0000
  -1   1   8     19.7296      0.5642     19.0603      0.0000
   1   1   8     61.3807      2.4403    -46.3360      0.0000
   3   1   8     53.1493      0.9951    -54.4098     -0.0001
   4   1   8     59.0924      1.1486    -60.6559     -0.0001
 -10   2   8     58.6100      6.8537    -50.7600      0.0000
  -6   2   8     41.6826      1.4099     42.1674      0.0000
  -5   2   8     43.4461      1.1515    -43.8808      0.0000
  -4   2   8     63.3231      0.8778     61.0308      0.0000
  -2   2   8     65.8670      0.2876     10.0352      0.0000
  -1   2   8     39.1908      0.4976    -38.9972      0.0000
   0   2   8     17.6943      0.6841     17.4995      0.0000
   1   2   8     40.4132      0.6730    -39.9949      0.0000
   2   2   8     62.7974      0.7922    -59.3315      0.0000
   5   2   8     33.1646      3.7539     35.0317      0.0001
   8   2   8     54.3459      6.2837    -50.4615      0.0000
  -7   3   8     42.9970      2.2223    -45.1457      0.0000
  -4   3   8     62.9103      1.0098    -63.3297      0.0000
  -3   3   8    111.8779      0.9924    117.2718      0.0000
  -1   3   8     60.3378      0.6177    -60.3086      0.0001
   0   3   8     14.0443      1.9417      1.8805      0.0000
   1   3   8     47.3291      0.6213    -47.8870     -0.0001
   2   3   8     67.0885      0.6877    -68.1468      0.0000
   3   3   8     37.5130      1.2324     36.0358      0.0000
  -8   4   8     66.7937      1.9979    -73.3311      0.0000
  -7   4   8     27.9639      4.0008    -25.1932      0.0000
  -6   4   8     46.7975      4.5557     42.8538      0.0000
  -2   4   8     18.9144      1.0399    -17.0100      0.0000
  -1   4   8     15.6563      0.8352    -16.3083      0.0000
   1   4   8    117.1863      0.8178    116.4220     -0.0001
   2   4   8    115.7177      0.8995    109.3297      0.0000
   3   4   8     24.5092      1.5614     25.6728      0.0000
   4   4   8     52.0379      1.7743    -49.0344      0.0000
   5   4   8     42.1390      1.5006     40.7170      0.0000
  -8   5   8     62.2119      2.4270     62.5374      0.0000
  -5   5   8    109.6403      1.1303    105.8581      0.0000
  -4   5   8     44.9615      1.3207    -45.6507      0.0000
  -3   5   8     33.7830      0.9063     33.5774      0.0000
  -1   5   8     43.0473      0.6375     44.4601      0.0000
   0   5   8     23.3347      0.9764     23.9783      0.0000
   1   5   8     87.6067      0.7407    -88.9276      0.0000
   4   5   8     69.9287      1.1447    -67.4605      0.0000
   5   5   8     66.4162      2.1525     69.7416      0.0000
   8   5   8     39.9172      5.3601     39.1974      0.0000
  -6   6   8     27.5198      3.4343    -20.4131      0.0000
  -4   6   8     12.6073      2.1449    -15.3465     -0.0001
  -3   6   8     17.4100      1.1179    -16.8889      0.0000
  -2   6   8     75.8257      0.8421     75.0143      0.0000
  -1   6   8     66.9158      0.6673    -67.4858      0.0000
   0   6   8     20.4251      1.2822     17.3719      0.0001
   1   6   8     28.3377      1.7231     25.6762      0.0000
   2   6   8     17.2976      2.3435    -15.5337      0.0000
   3   6   8     68.6051      1.9588     61.7041      0.0001
   4   6   8     45.6789      2.7526    -46.9106      0.0000
   6   6   8     43.2610      2.6457     41.7138      0.0000
 -10   7   8     46.2066      6.9049     45.1416      0.0000
  -5   7   8     34.9170      2.5443     33.6488      0.0000
  -3   7   8     47.8829      1.2212     46.6184      0.0000
  -2   7   8     34.0897      1.0969    -36.0040      0.0000
  -1   7   8     71.0940      0.8927    -68.9238      0.0000
   0   7   8     53.7114      0.8768    -53.7622     -0.0001
   1   7   8     56.7557      0.8575    -56.9224      0.0000
   2   7   8     44.2951      2.0048      7.8627     -0.0001
   3   7   8     66.0281      2.3083     61.3565      0.0000
   4   7   8     37.9906      1.9520    -37.2789      0.0000
  -8   8   8     37.3452      7.0400    -34.2525      0.0000
  -7   8   8     30.9715      4.9038     18.6578      0.0000
  -5   8   8     48.7601      1.7003     29.5227      0.0000
  -3   8   8     18.6922      3.6255    -14.5704      0.0000
  -2   8   8     50.6173      0.8102    -52.4907      0.0000
  -1   8   8    146.0080      0.9344   -140.9716     -0.0001
   0   8   8     33.8981      1.0597    -33.4797      0.0000
   2   8   8     48.6363      1.1793    -51.0346      0.0000
   3   8   8     29.2051      1.9406     28.4278      0.0000
   4   8   8     52.6347      1.7867    -50.7206     -0.0001
   5   8   8     37.7525      2.6208     38.4613      0.0000
   8   8   8     58.2915      3.9923     59.4311      0.0000
  -8   9   8     49.9920      5.8835    -38.3236      0.0000
  -7   9   8     43.8527      4.1022    -44.2247      0.0000
  -5   9   8     25.1832      2.3090     23.3439      0.0000
  -3   9   8     47.0629      1.6227     46.2913      0.0000
  -2   9   8     28.6622      1.2125     31.2000      0.0000
  -1   9   8     19.5056      3.1986     21.2557      0.0000
   0   9   8     27.7345      2.5076     33.3009      0.0000
   2   9   8     23.2503      2.4792    -23.3230      0.0000
   6   9   8     48.3981      3.0840     43.8640      0.0001
   8   9   8     54.8311      5.5370     46.3495      0.0000
  -9  10   8     38.1764      6.9155     29.7852      0.0000
  -5  10   8     26.5677      1.8983    -26.6477      0.0000
  -3  10   8     23.0213      3.7618    -21.3604      0.0000
  -2  10   8     57.0667      1.1569     58.3597      0.0000
  -1  10   8     22.5578      2.5307     18.5301      0.0000
   4  10   8     61.1243      2.0043    -61.1855      0.0000
   5  10   8     52.8849      2.4538     53.4101      0.0000
   7  10   8     41.1450      6.9429    -38.6439      0.0000
  -8  11   8     58.3640      4.4051    -52.6918     -0.0001
  -5  11   8     43.3402      1.9505    -42.2099      0.0000
  -1  11   8     26.4010      1.9597     27.9946      0.0000
   0  11   8     23.2933      2.2742    -24.8679     -0.0001
   2  11   8     23.2453      4.4247     27.9463      0.0000
   3  11   8     34.7067      3.0880     37.4689      0.0000
  -4  12   8     30.3491      2.7300    -31.5995      0.0000
  -2  12   8     32.5996      1.9245     32.6314      0.0000
  -1  12   8     28.0681      1.6961    -31.2039      0.0000
   0  12   8     46.6755      1.3953     44.2006     -0.0001
   1  12   8     52.6699      2.0437     56.3015      0.0000
  -8  13   8     46.3959      5.0237    -41.3013      0.0000
  -5  13   8     28.6722      3.7402    -34.9720      0.0000
  -2  13   8     28.4599      3.1092     29.5820      0.0000
   0  13   8     32.9722      2.4761    -34.0057      0.0001
   3  13   8     45.3061      2.8070    -52.9886     -0.0001
   5  13   8     36.5624      7.1104    -33.0351      0.0001
  -5  14   8     58.1691      2.3808    -60.6201      0.0000
  -1  14   8     45.2606      1.4952     46.4758      0.0000
   2  14   8     51.7975      3.8091     47.0172      0.0001
   3  14   8     52.5502      3.1117    -47.8957     -0.0003
  -1  15   8     31.1668      2.5914     31.9163     -0.0001
   3  15   8     44.5899      3.3631     45.8977      0.0000
  -2  16   8     28.7880      4.7160    -30.7759      0.0000
  -7  17   8     47.9473      7.9372     15.0825      0.0000
 -10   1   9     51.6144      5.0172    -51.8948      0.0000
  -6   1   9     82.6189      1.2661     81.7135      0.0000
  -5   1   9     45.0229      1.0053    -43.1993      0.0000
  -3   1   9     42.5301      0.6650     44.4657      0.0001
  -2   1   9     11.4177      1.2342    -14.2531      0.0000
  -1   1   9     69.1316      0.5336     69.6267      0.0000
   0   1   9     62.6600      0.5761    -62.4491     -0.0001
   1   1   9     53.8404      1.1952     54.5030      0.0001
   2   1   9     20.0940      1.7485     17.9731      0.0000
   3   1   9     66.3742      0.9807    -66.0272      0.0000
   4   1   9     44.8182      1.2245     46.7673      0.0000
   5   1   9     31.9054      3.6104    -21.5303      0.0000
   9   1   9     36.2381      5.7866     33.5316      0.0000
  -7   2   9     35.8112      2.8069    -31.7150      0.0001
  -6   2   9     60.8681      1.4405     58.4429      0.0000
  -4   2   9     31.6614      1.3047    -30.6667      0.0000
  -3   2   9     63.8117      0.8850     64.7513      0.0001
  -2   2   9     22.7538      0.6257     25.4412      0.0000
   0   2   9     87.4640      0.5620     86.5740      0.0001
   3   2   9     30.9273      1.2051    -30.0379      0.0000
   4   2   9     63.5375      2.1882    -57.7674      0.0000
   5   2   9     38.1869      4.4465    -32.4718      0.0000
  -9   3   9     50.7062      5.1097     57.6035      0.0000
  -7   3   9     65.5623      1.6835     64.6564     -0.0001
  -6   3   9     58.7738      2.9609     55.0643      0.0000
  -5   3   9     89.1885      1.2689    -89.4095      0.0000
  -4   3   9     75.4593      0.8208    -17.0058      0.0000
  -2   3   9    119.4199      0.7798   -125.3673      0.0000
  -1   3   9     27.6110      0.6929     27.8553      0.0000
   0   3   9     24.9492      0.6686     23.3686      0.0000
   1   3   9     76.9653      0.7285     74.9214      0.0000
   2   3   9     25.3406      1.5133     24.6853      0.0000
   3   3   9     25.4258      1.4461    -22.5726      0.0000
   7   3   9     60.6243      5.8799    -61.9297      0.0000
   9   3   9     40.6956      7.7818     46.6115      0.0000
  -6   4   9     65.1429      2.6730     59.4234      0.0000
  -5   4   9     26.9368      2.2780     22.9575      0.0000
  -4   4   9     25.9359      2.8053    -19.8692      0.0000
  -3   4   9     72.7080      0.9213    -77.3794     -0.0001
  -2   4   9     26.7157      1.2427    -26.4189      0.0000
  -1   4   9     21.3240      0.8735    -18.4989      0.0000
   0   4   9     38.0209      0.7306    -35.9765     -0.0001
   2   4   9     18.3818      2.0269     14.9513     -0.0001
   3   4   9     54.4087      2.3228    -64.7075     -0.0001
   4   4   9     62.1714      1.0974     65.7102      0.0001
   5   4   9     28.3825      3.8742    -17.9146      0.0000
   8   4   9     72.1126      7.3429    -63.4467      0.0000
  -5   5   9     35.9725      1.8844    -35.3288      0.0000
  -4   5   9     72.7173      1.3083    -77.1110      0.0000
  -3   5   9     57.1730      0.8934    -58.9057      0.0000
  -2   5   9     33.0120      1.0057    -31.9916      0.0000
  -1   5   9     21.1987      1.0922     20.2505      0.0000
   0   5   9     75.8850      0.7010    -76.6844      0.0000
   1   5   9     27.5998      1.3608    -31.2819      0.0000
   3   5   9     57.0199      1.7044    -55.1488     -0.0001
   4   5   9     14.4135      3.0723    -15.5871      0.0000
  -9   6   9     58.3029      9.0083    -37.2301      0.0000
  -6   6   9     56.8692      2.0327    -50.9871      0.0000
  -5   6   9     72.5159      1.4759    -70.7623      0.0000
  -4   6   9     69.4566      1.5704     72.5954      0.0000
  -3   6   9     77.8122      0.7862    -78.2370      0.0000
  -2   6   9     84.4798      0.7577    -84.4744      0.0000
  -1   6   9     36.5052      0.7425     35.6182      0.0000
   0   6   9     39.0433      0.8621    -39.2246      0.0000
   2   6   9    102.4312      1.1507     98.0453      0.0000
   4   6   9     56.0217      1.6984     53.0274      0.0000
   7   6   9     51.3186      8.5073     55.4088      0.0000
  -9   7   9     27.9037      5.6484    -41.2994      0.0000
  -6   7   9     43.9909      2.2546     41.9206      0.0000
  -4   7   9     73.4557      1.1725    -74.9886      0.0000
  -3   7   9     62.2925      0.9266     63.7889      0.0001
  -2   7   9     51.8343      0.9905    -50.9145      0.0000
  -1   7   9     29.1201      1.4705     -3.0391      0.0000
   0   7   9     87.4745      0.8573     89.2147      0.0001
   1   7   9     40.0978      1.0012     41.0712      0.0000
   9   7   9     42.3746      6.3641    -11.0448      0.0000
  -6   8   9     48.9236      3.1879     46.7165      0.0000
  -4   8   9     28.5287      1.6787    -28.6858      0.0000
  -1   8   9     44.2854      0.9175    -45.7601      0.0000
   0   8   9     34.8682      1.0417    -38.4883      0.0000
   1   8   9     24.4053      4.6944      4.3736      0.0000
   2   8   9     44.6296      1.6919     46.2355      0.0000
   3   8   9     41.5073      3.2667     34.2883      0.0000
   4   8   9     40.7462      4.7962     44.1954      0.0000
  -9   9   9     70.0750      3.4198    -70.7841      0.0000
  -8   9   9     41.6456      5.9366     36.1587      0.0000
  -6   9   9     37.8014      4.0170    -31.0149      0.0000
  -5   9   9     58.0805      1.5128     59.8480      0.0000
  -3   9   9     85.7624      1.1932     83.6422      0.0000
  -2   9   9     93.7333      0.9096     96.7635      0.0000
   0   9   9     33.2943      1.2298     33.8303      0.0000
   5   9   9     45.4864      4.7277     47.5104      0.0000
  -7  10   9     33.0856      4.4255     28.0488      0.0000
  -4  10   9     70.6415      1.3416     69.2504      0.0001
  -3  10   9     29.2577      1.7862    -28.2980      0.0000
  -1  10   9     30.6921      1.3794     30.3143      0.0000
   0  10   9     27.5142      1.7946    -23.8952      0.0000
   1  10   9     23.5392      3.5165     24.3535      0.0001
   5  10   9     49.1746      2.8371    -48.8167      0.0000
   6  10   9     67.3854      4.5423    -55.9269      0.0000
  -9  11   9     66.3994      6.5376    -57.8609     -0.0001
  -4  11   9     60.5697      1.9286    -59.0116     -0.0001
  -1  11   9     31.3367      1.7601    -31.5822     -0.0001
  -7  12   9     48.0688      5.1984     37.6842      0.0000
  -2  12   9     35.4946      3.0568     40.8132      0.0000
   5  12   9     33.6291      4.5400     28.8298      0.0001
  -8  13   9     34.9505      5.8577     31.6385      0.0000
  -2  13   9     30.2696      3.1780     26.3042      0.0000
  -2  14   9     30.6472      3.9608    -32.4979     -0.0001
  -1  14   9     59.2517      1.8786    -61.9852      0.0000
   3  14   9     66.6876      3.0175     67.7858      0.0001
  -5  15   9     31.9397      5.3659     29.0484      0.0000
  -4  15   9     36.3764     10.6656     33.1287      0.0000
   0  15   9     42.8744      2.9692    -39.8498      0.0000
   1  15   9     40.7379      4.5416     38.0145      0.0000
   2  15   9     26.5616      4.9895    -30.4934      0.0000
   6  15   9     46.1830      6.2069     50.3144      0.0000
  -3  16   9     29.6970      5.2286    -29.1513      0.0000
   1  16   9     27.5478      4.2755    -20.2510      0.0000
  -8  17   9     64.6084      9.0164    -35.5119      0.0000
   0  19   9     48.5698      7.7434    -41.3290     -0.0001
  -7   0  10     81.0783      3.7265     88.9449      0.0000
  -6   0  10     83.5735      1.5325    -86.1337     -0.0001
  -4   0  10     21.8716      3.2461    -16.8627      0.0000
  -3   0  10     41.3488      0.8437    -44.6314      0.0000
  -2   0  10     94.0374      0.7574     95.8501      0.0001
  -1   0  10     19.4629      1.0913    -19.3805      0.0000
   0   0  10     30.4538      0.8975    -30.8892      0.0000
   1   0  10     40.2114      1.1574     43.5510      0.0000
   2   0  10    117.4471      1.3889   -110.4003     -0.0001
   3   0  10     26.8009      3.3649    -26.6055      0.0000
   4   0  10     71.2915      1.5638     69.9856      0.0000
  -4   1  10     16.8299      1.6774     13.0695      0.0000
   0   1  10     24.3432      0.8894    -26.2566      0.0000
   1   1  10     20.0976      2.3126     18.2942      0.0000
   2   1  10     29.2120      1.1801    -30.5781      0.0001
   4   1  10    110.8758      1.1216    109.9434     -0.0001
   5   1  10     36.8480      1.4650    -38.1934      0.0000
  -8   2  10    103.4110      2.0048   -109.5086      0.0000
  -6   2  10     28.4157      2.8569    -28.4037      0.0000
  -5   2  10    105.9204      1.8014   -101.6781      0.0000
  -4   2  10     28.3639      1.3383     37.0416      0.0000
  -3   2  10     57.9772      1.1056     57.1751      0.0000
  -2   2  10     75.3940      0.7427     77.6216      0.0000
   0   2  10     31.1031      0.6963    -29.8176      0.0000
   1   2  10     51.5372      1.0747    -54.5793      0.0000
   3   2  10    102.4712      1.3294   -101.8344     -0.0001
   4   2  10     27.3403      1.5751    -29.0972      0.0000
   5   2  10     41.0840      2.5888     40.1862      0.0000
  -9   3  10     39.0057      5.4035     32.6466      0.0000
  -8   3  10     34.2540      3.8679    -29.9853     -0.0001
  -7   3  10     86.9033      1.9672    -84.0382     -0.0001
  -5   3  10     68.2454      1.1961    -64.8636     -0.0001
  -4   3  10     49.6230      1.2357    -49.9963      0.0000
  -3   3  10     52.1462      1.2414    -50.9923      0.0000
  -2   3  10     19.7125      1.0748     19.5392      0.0001
  -1   3  10     81.5736      0.6718     82.8846      0.0001
   0   3  10     48.0197      0.3842    -24.5217      0.0000
   1   3  10     81.7120      0.8033     81.2615      0.0001
   3   3  10     32.6532      1.3360    -35.1076     -0.0001
   5   3  10     31.7602      4.9448    -36.1071      0.0000
   7   3  10     35.3933      6.1160     34.2403      0.0001
  -7   4  10     62.0891      5.9296     60.5062      0.0000
  -5   4  10     62.3911      0.8920    -65.2576      0.0000
  -4   4  10     25.9798      1.5726     16.8078      0.0000
  -3   4  10     30.1999      1.3599     31.0266      0.0000
  -2   4  10     58.8685      0.6854    -62.2096      0.0000
  -1   4  10     57.6752      0.7439     56.8042      0.0000
   0   4  10     76.4285      0.7356     75.8708      0.0000
   1   4  10     28.5851      1.5695    -27.8324      0.0000
   2   4  10     93.6423      0.8580     90.5246      0.0000
   3   4  10     32.3092      1.6652     33.8225      0.0000
   4   4  10     58.7747      1.9445     -7.9260      0.0000
   5   4  10     58.3123      1.4137     61.7030      0.0000
  -9   5  10     29.2781      5.9245     27.4224      0.0000
  -7   5  10     76.8690      6.1060     57.0942      0.0002
  -5   5  10     46.8220      2.9934    -45.4511      0.0000
  -4   5  10     39.3778      2.2926     41.2720      0.0000
  -2   5  10     13.6971      1.5474    -15.3897      0.0000
   0   5  10     64.5816      0.7469    -64.6428      0.0000
   3   5  10     39.8778      2.1699    -35.5043     -0.0001
   4   5  10     47.5485      1.6644     47.7783      0.0001
   5   5  10     46.0309      2.1244    -48.5265      0.0000
  -5   6  10     26.2579      1.9568     26.8879      0.0000
  -3   6  10     38.8064      0.8969     39.9360      0.0000
  -2   6  10     51.1253      1.0831     50.2489      0.0001
  -1   6  10     73.4356      0.7948    -71.7168      0.0001
   0   6  10     61.5257      0.8344     62.9165     -0.0001
   1   6  10     37.6289      0.9977     38.8867      0.0000
   2   6  10     30.1498      2.7401     29.2104      0.0000
   4   6  10     34.2043      3.4217     29.0738      0.0001
  -7   7  10     51.9659      2.8327     51.7633      0.0000
  -6   7  10     35.4603      3.3550     29.7893      0.0000
  -5   7  10     28.9736      1.8750     29.5906      0.0000
  -4   7  10     75.9158      0.9857     77.9953      0.0000
  -3   7  10     46.3729      0.9034    -47.0014      0.0000
  -2   7  10     23.4883      1.6283     20.4147      0.0000
  -1   7  10     48.3472      0.7845     48.0344      0.0000
   0   7  10     62.1960      0.9020    -61.5865      0.0000
   1   7  10     41.0401      1.1045     43.3916      0.0000
   2   7  10     34.7463      3.0117    -32.5816      0.0000
   3   7  10     62.3844      2.1254    -60.4463      0.0000
   4   7  10     31.7197      3.1686     24.4654      0.0000
   5   7  10     47.8135      2.8580    -47.0165      0.0000
   7   7  10     45.9895      6.6573     44.8862      0.0000
   8   7  10     50.9644      7.4978    -41.7133      0.0000
  -9   8  10     65.9322      5.7587    -63.4923      0.0000
  -6   8  10     30.4866      5.3303    -24.8221      0.0000
  -4   8  10     41.7223      1.7008    -40.1816      0.0000
  -1   8  10     53.7702      0.9749    -55.6703      0.0000
   0   8  10     33.5157      1.2749    -32.0666      0.0000
   1   8  10     78.5960      1.0448    -79.5572      0.0001
   3   8  10     61.6568      2.4157    -63.3503      0.0000
  -6   9  10     30.0387      3.2923    -27.4432      0.0000
  -5   9  10     42.1067      2.3170    -45.5742      0.0000
  -4   9  10     47.5982      1.7268    -46.7409      0.0000
  -3   9  10     27.0749      3.0306    -19.9116      0.0000
  -2   9  10     41.0801      1.2141     43.7259      0.0000
  -1   9  10     32.5205      1.1188     34.1530     -0.0001
   0   9  10     33.0163      1.1473     32.9909      0.0000
   1   9  10     31.0339      1.6180     31.8513      0.0000
   2   9  10     27.2246      2.9836     31.6887      0.0000
  -8  10  10     56.8058      5.9169     54.0977      0.0000
  -5  10  10     32.6878      3.8057     30.9853      0.0000
  -4  10  10     43.7429      2.0381    -42.7485      0.0000
  -3  10  10     26.3054      1.9017     28.4590      0.0000
  -2  10  10     28.8257      2.4084     28.5718      0.0000
  -1  10  10     75.7561      1.0923    -76.3833      0.0000
   0  10  10     34.0317      1.3728     34.1012      0.0000
  -6  11  10     41.9442      2.5544    -42.3006      0.0000
  -3  11  10     41.8690      1.9750    -46.0370      0.0000
  -2  11  10     34.8664      1.8495     35.5697      0.0000
   0  11  10     25.4738      3.0512     26.8419      0.0000
   1  11  10     39.5778      2.1267     40.5341      0.0000
  -7  12  10     48.0908      3.7604     46.4127      0.0000
  -5  12  10     28.9313      5.7274     27.3768     -0.0001
  -2  12  10     37.5778      1.8238     39.8606      0.0000
  -4  13  10     64.8466      3.7344    -65.4133      0.0000
  -2  13  10     38.6498      2.1766     35.4736      0.0000
   0  13  10     51.8707      1.6552     51.0053      0.0000
   4  13  10     39.3413      3.0466    -43.3563     -0.0002
  -3  14  10     30.5566      4.3628    -26.3572      0.0000
  -1  14  10     54.3823      1.7751    -54.9002     -0.0001
   3  14  10     45.8658      4.4626     38.6266      0.0000
  -1  15  10     52.7774      1.9422    -57.1896      0.0000
   1  15  10     36.4813      4.5206    -29.9816      0.0001
  -9  16  10     39.6860      7.9473     14.5569      0.0000
  -1  16  10     28.2117      8.6104    -34.4992     -0.0001
  -5   1  11     37.4391      3.1770     46.1675      0.0000
  -4   1  11     93.4525      0.7870     97.8251      0.0000
  -3   1  11     27.2468      1.1115     28.0697     -0.0001
  -2   1  11     59.7704      0.7030     61.3427      0.0000
  -1   1  11     55.3790      0.8731    -54.9391      0.0001
   1   1  11     37.0796      2.3655     41.5585      0.0000
   2   1  11     51.6510      1.2176    -53.8770     -0.0001
   3   1  11     29.6134      1.3992    -32.2311      0.0000
   4   1  11     16.7361      4.0836    -17.5842     -0.0001
   6   1  11     22.5388      3.1536    -25.6823     -0.0001
   8   1  11     32.6468      4.5269     32.4980      0.0001
 -11   2  11     58.6553      6.4784     54.8867     -0.0001
  -7   2  11     40.1400      2.3313    -39.6688      0.0001
  -4   2  11     86.2912      1.3990    -90.1170      0.0002
  -3   2  11     21.2397      1.2112    -22.9599      0.0000
  -2   2  11     13.3827      1.4218      8.1448      0.0000
  -1   2  11     38.6840      0.7096    -37.4328     -0.0001
   0   2  11     57.1273      0.7296     58.1860      0.0000
   2   2  11     95.5465      0.9325    -98.6735     -0.0001
   5   2  11     41.4584      1.6954    -43.3074      0.0000
  -7   3  11     56.4337      5.4464     43.3755      0.0001
  -3   3  11     46.6013      1.3466    -49.4587      0.0000
  -2   3  11     13.4355      2.3019    -10.8343      0.0000
  -1   3  11     70.0556      0.6012    -68.8038     -0.0001
   0   3  11     62.6716      0.6934    -60.7601     -0.0001
   1   3  11     30.6349      0.9328     30.5408      0.0000
   3   3  11     67.6931      1.0675     67.4632     -0.0001
   4   3  11     31.4404      2.6478     28.3107      0.0001
  -8   4  11     41.6517      4.9762    -40.8825      0.0000
  -7   4  11     55.4082      4.8159     50.2353      0.0000
  -6   4  11     36.9939      3.0498     28.2686      0.0000
  -5   4  11     22.2569      2.0841    -26.0477      0.0000
  -4   4  11     69.1446      1.2750     72.2736      0.0001
  -3   4  11     15.1024      1.9037    -11.3734     -0.0001
  -1   4  11     38.8348      0.7960     38.9096      0.0000
   0   4  11     70.6780      0.7662    -68.5339     -0.0003
   3   4  11     28.9422      2.8430    -24.6288     -0.0002
  -5   5  11     89.7142      1.4696    -89.9946      0.0000
  -4   5  11     36.0116      1.8670     40.4248      0.0000
  -3   5  11     19.5155      1.5284     25.4814     -0.0001
  -2   5  11    112.2677      0.8865   -112.7408      0.0002
  -1   5  11     72.2287      0.8180    -72.5722      0.0001
   0   5  11     21.7597      1.0117     21.2601      0.0000
   2   5  11     65.7421      1.0695    -64.6359      0.0000
  -5   6  11     49.0633      1.6933    -53.4112     -0.0001
  -4   6  11     34.7968      1.9298    -16.8045      0.0001
  -3   6  11     21.7240      1.5814    -22.6088      0.0001
  -2   6  11     22.8368      1.4439     23.3736     -0.0001
   0   6  11     54.4232      0.9333    -54.9903     -0.0001
   1   6  11     46.1594      0.9315     45.9472      0.0000
   2   6  11     50.7943      2.0330    -48.5306     -0.0001
   3   6  11     25.7642      3.1432    -17.0604      0.0000
   4   6  11     53.3191      2.0719     51.7139      0.0001
  -4   7  11     30.7906      1.7498     28.8534     -0.0001
  -1   7  11     44.7964      1.0335     45.0758      0.0000
   0   7  11     86.5312      0.8712    -87.0110      0.0000
   1   7  11     81.8947      0.9507     83.0093      0.0000
   2   7  11     42.6304      2.1414     42.7627      0.0000
   4   7  11     59.4401      2.0138     55.1434      0.0002
  -7   8  11     62.2330      3.8205    -36.8031      0.0001
  -5   8  11     29.3513      2.5405     29.2081     -0.0001
  -4   8  11     45.7774      1.3328     48.6799      0.0000
  -3   8  11     48.8710      1.0124     50.5551      0.0000
  -2   8  11     32.0674      2.7893     -9.2897      0.0000
   0   8  11     35.3339      1.2917    -35.1727      0.0000
   1   8  11     47.6971      1.2171    -48.8812      0.0000
   3   8  11     38.4804      3.9135     35.2174      0.0000
  -5   9  11     39.0006      3.1144    -36.1778      0.0000
  -4   9  11     55.4191      1.6157     54.2742      0.0000
  -3   9  11     55.3065      1.2610     52.5415      0.0000
  -2   9  11     17.4421      2.4291     16.3207      0.0000
  -1   9  11     57.2728      1.4182     57.6492      0.0000
   0   9  11     20.3950      3.0857     20.4829      0.0000
   1   9  11     48.9728      1.2133     51.7332     -0.0001
  -3  10  11     59.9641      1.3782     61.1048      0.0000
  -2  10  11     60.3310      1.1544     63.2685      0.0000
  -1  10  11     16.7119      2.8461     18.0978      0.0001
   1  10  11     15.9408      3.1506     18.3895      0.0001
   4  10  11     34.7708      4.3119    -32.3738      0.0000
  -9  11  11     53.1375      7.7606     52.3090      0.0000
  -5  11  11     68.8349      2.2425    -66.4510      0.0000
  -2  11  11     50.0634      1.5344    -50.9981      0.0000
   0  11  11     42.2865      1.5827    -41.6718      0.0000
   3  11  11     32.3354      2.4972    -31.0421      0.0000
  -7  12  11     28.8814      5.0836    -33.7071      0.0001
  -6  12  11     35.3525      2.6556    -32.5639      0.0000
  -4  12  11     57.1556      2.3482    -53.8873      0.0001
  -3  12  11     31.7387      4.7276     19.7461      0.0000
  -1  12  11     28.9511      2.9731    -32.0291      0.0000
   0  12  11     28.3109      2.4944     18.0159      0.0000
   1  12  11     33.6577      3.2124    -31.5888      0.0001
   3  12  11     32.3012      4.5716     29.5170     -0.0001
   4  12  11     26.2521      4.1121    -25.8347     -0.0001
  -3  13  11     38.6677      2.2316    -38.0575      0.0001
  -2  13  11     32.5981      3.4624    -33.2309      0.0000
   1  13  11     37.0121      3.8194     35.1714      0.0000
  -3  14  11     54.6622      2.1482     52.0835      0.0000
   0  14  11     27.8713      3.8645     29.0135      0.0000
   1  14  11     25.9014      3.6770    -31.2683      0.0000
   5  14  11     49.0603      3.9971     49.0262      0.0002
  -3  15  11     30.1834      5.1771     28.9290      0.0000
   0  15  11     39.4391      2.4644     41.7764      0.0000
   0  19  11     30.5477      4.6772     36.6365      0.0000
  -8   0  12     60.9419      4.4903     50.6502      0.0000
  -6   0  12    145.1982      1.9181   -141.8890      0.0000
  -5   0  12     78.9751      2.2471     76.5262      0.0000
  -4   0  12    119.2479      1.7740   -126.4576      0.0000
  -3   0  12     22.1295      1.3022     21.1430      0.0000
  -1   0  12    105.4280      0.9155   -106.5538      0.0000
   0   0  12     13.3035      2.3129    -17.4972      0.0000
   1   0  12     20.5466      2.7518     17.4608      0.0000
   2   0  12     58.6387      1.4424    -57.7904      0.0000
   3   0  12     38.3004      2.1303     40.2993      0.0000
   6   0  12     34.5243      4.9939    -31.8002      0.0000
  -7   1  12     36.3921      4.2571    -40.5684     -0.0001
  -5   1  12     30.9679      2.0523     31.9427      0.0001
  -4   1  12     41.0085      0.9764    -42.3013     -0.0001
  -3   1  12     58.7078      1.1210     -4.0389      0.0000
  -2   1  12     31.7074      0.8387     29.2242     -0.0001
  -1   1  12     28.0369      1.4600    -27.5050      0.0000
   0   1  12     43.1635      0.9119     43.0470      0.0001
   1   1  12     90.7497      1.5819     93.4330      0.0003
   2   1  12     56.1648      1.3335     56.5093      0.0002
   6   1  12     41.5628      1.8283     43.6144      0.0001
  -8   2  12    106.4263      2.3669    111.1519      0.0002
  -6   2  12     65.5807      2.6549    -62.5268     -0.0001
  -5   2  12     57.7615      2.1721     55.7825     -0.0001
  -4   2  12    105.0486      1.1226   -105.0126     -0.0002
  -3   2  12     22.7094      0.8962    -23.6002      0.0000
  -2   2  12     31.1417      0.7420    -31.0882      0.0000
   0   2  12    100.1789      0.9930     97.1314     -0.0001
   1   2  12     17.3568      2.2026    -18.9316      0.0000
   2   2  12     31.4314      2.2054    -19.2153      0.0000
   4   2  12     37.3144      1.7043    -38.3117     -0.0001
   5   2  12     29.2113      4.3988     24.0664      0.0000
  -6   3  12     51.1323      2.1566    -49.3674      0.0000
  -5   3  12     76.1270      1.2296    -81.2241      0.0000
  -2   3  12     24.1945      0.9802    -23.1968      0.0000
  -1   3  12     19.1364      2.2432    -16.9933      0.0000
   0   3  12     54.3059      0.7384     48.6492      0.0000
   1   3  12     11.6076      2.5356     10.2741      0.0000
   3   3  12     81.1993      1.2613     79.6396      0.0000
   4   3  12     24.3977      3.1206     24.7137      0.0000
  -6   4  12     70.7303      1.5728     64.1801      0.0001
  -5   4  12     36.1355      1.5606     35.6630      0.0001
  -4   4  12     41.6294      2.2300    -19.5558     -0.0001
  -3   4  12    116.5462      1.2192    123.9713      0.0001
  -2   4  12    104.7093      1.1537   -106.7279     -0.0001
  -1   4  12     46.5905      0.8610    -46.6863     -0.0001
   0   4  12     90.8574      0.7204     89.9206      0.0001
   1   4  12     15.3994      2.1835     13.0646      0.0000
   2   4  12     20.8023      1.8091     18.6968      0.0000
   3   4  12     37.6843      2.3679     35.2063      0.0000
  -6   5  12     38.8407      3.6197     37.2920      0.0001
  -5   5  12     43.7406      1.6844     48.6613      0.0001
  -4   5  12     22.1166      2.4744    -20.5893      0.0000
  -3   5  12     28.4558      1.6076    -29.9701      0.0000
  -2   5  12     37.1524      1.0852    -37.1099      0.0000
  -1   5  12     70.3741      0.9579    -70.6622     -0.0001
   1   5  12     18.5510      2.9937    -21.5139      0.0000
   2   5  12     42.3401      1.1991     42.5618      0.0001
   3   5  12     55.0741      2.2909      6.9513      0.0000
   4   5  12     57.4751      2.1656    -55.8383      0.0001
   7   5  12     36.6028      6.6736    -45.1264     -0.0001
  -7   6  12     37.3430      2.8709     31.3997      0.0000
  -6   6  12     24.6550      4.8189      5.9655      0.0000
  -3   6  12     40.9317      1.1968    -42.4985      0.0000
  -2   6  12     24.8792      2.1811    -26.2965      0.0000
  -1   6  12     20.8254      2.0113     20.4648      0.0000
   0   6  12     45.2024      0.9909     45.0325      0.0000
   1   6  12     40.8186      1.1037     39.4283      0.0000
   3   6  12     38.2420      2.0037    -35.9357      0.0000
  -6   7  12     49.5583      1.8135     53.9592      0.0001
  -4   7  12     38.8719      1.7556     39.0110      0.0001
  -3   7  12     86.9981      0.9605     86.0896      0.0001
  -2   7  12     25.0338      2.2975     24.1206      0.0000
   0   7  12     15.0295      3.1283    -11.0002      0.0000
   1   7  12     52.1283      1.1964    -51.6359     -0.0001
   5   7  12     37.8728      4.4444     38.4707      0.0000
  -7   8  12     47.2708      2.4397    -48.7123      0.0000
  -6   8  12     27.5316      2.6208    -26.0182      0.0000
  -5   8  12     31.6632      1.5467    -26.0166      0.0000
  -4   8  12     25.9087      1.6265     26.2256      0.0000
  -1   8  12     31.9659      1.2630     31.7713      0.0000
   1   8  12     40.9513      1.3899     43.7491      0.0000
   3   8  12     67.7713      2.7171    -65.9523     -0.0001
   5   8  12     55.3546      3.0153    -56.3759      0.0000
   6   8  12     33.7633      5.0609    -35.3464     -0.0001
  -3   9  12     27.0763      1.8609    -27.3028      0.0000
  -2   9  12     82.6172      1.3194    -81.4902      0.0000
   2   9  12     62.8174      1.7971     64.6055      0.0000
  -5  10  12     69.1426      2.0038    -67.5711     -0.0001
  -4  10  12     55.3292      1.9523     55.2544      0.0001
  -2  10  12     44.7543      1.3545    -45.5535      0.0000
  -1  10  12     53.6322      1.3061     54.6415      0.0001
   3  10  12     49.3336      3.0594    -47.3396      0.0000
   4  10  12     52.7629      5.0316     46.0432      0.0001
  -7  11  12     39.5828      7.7733    -42.4702     -0.0001
  -4  11  12     38.3748      3.0984    -32.6141      0.0000
  -3  11  12     55.9217      1.6735     56.5303      0.0000
   1  11  12     18.9838      3.3998    -20.0369      0.0000
  -4  12  12     37.2287      5.3100     32.8794      0.0000
   0  12  12     42.2028      1.8710    -42.2592      0.0000
   3  12  12     41.8973      4.5657    -36.0978      0.0000
   4  12  12     51.7227      3.2116     52.9728      0.0000
  -7  13  12     34.7819      4.2821     39.8903      0.0000
  -6  13  12     47.1200      4.0221     42.2951      0.0000
  -2  13  12     43.2987      1.9258    -46.1802      0.0000
   2  13  12     46.1203      5.2893     43.0292      0.0000
  -6  14  12     38.0436      6.1980     33.5970      0.0001
  -3  14  12     45.3558      2.3554     50.0228      0.0001
  -2  14  12     50.1427      2.1798    -49.4937      0.0000
   1  14  12     36.0611      4.3807    -46.5937     -0.0001
   3  14  12     38.5004      4.4180    -35.7869     -0.0001
   9  14  12     46.6063     10.4968    -24.9870      0.0000
  -7  15  12     40.7382      5.1070    -28.9949      0.0000
  -3  15  12     37.0388      5.2488     27.3445      0.0000
  -1  15  12     41.0762      4.6171    -41.5931      0.0000
   0  15  12     40.3173      4.8760    -38.8146      0.0000
   3  15  12     26.9567      4.4329    -32.9295      0.0001
  -8   1  13     48.2809      5.4899     30.1190      0.0000
  -5   1  13     23.1113      4.0893    -19.4149      0.0000
  -2   1  13     59.8941      0.9260     58.8765      0.0000
  -1   1  13     60.1358      0.9871     59.8835      0.0000
   0   1  13     89.4193      0.8696     89.4991      0.0000
   1   1  13     43.7624      2.4505    -44.9004     -0.0001
   3   1  13     28.9591      1.6482    -28.6306      0.0000
   6   1  13     42.1312      2.6402    -43.1292      0.0000
  -8   2  13     57.0684      2.9545     61.3979      0.0000
  -4   2  13    125.3072      0.9560   -127.5627     -0.0002
  -3   2  13     15.4408      2.5449      9.7435      0.0000
  -1   2  13    106.3025      0.8591   -104.0766      0.0000
   0   2  13     39.6585      0.8952     39.5907      0.0000
   1   2  13     22.5606      1.7930    -21.0768     -0.0001
   2   2  13     39.8399      2.8987    -41.8288     -0.0002
   3   2  13     50.2605      1.5655     51.9752      0.0000
   4   2  13     47.5224      1.6684    -51.1138     -0.0001
   5   2  13     19.0505      4.2480     13.1383      0.0001
   7   2  13     34.5154      5.0824    -34.8378     -0.0001
  -7   3  13     45.3639      7.5105    -42.2480      0.0000
  -6   3  13     62.3724      1.8726    -56.7495     -0.0001
  -2   3  13     21.0932      1.5938    -18.5687      0.0000
  -1   3  13     83.3429      0.7465    -80.9313      0.0000
   0   3  13     63.6855      0.7813     63.0235      0.0001
   1   3  13     38.6872      1.3638    -38.0486      0.0000
   2   3  13     96.5638      1.0532    -96.8665      0.0000
   3   3  13     13.7894      4.0068     18.6048      0.0000
   6   3  13     39.4359      3.6515     46.6787      0.0000
 -10   4  13     39.2469      6.0678     41.7969      0.0000
  -7   4  13     38.1077      4.3653     35.5343      0.0000
  -6   4  13     59.3399      1.7402    -53.8548      0.0000
  -2   4  13     23.6813      1.9854     21.9180      0.0000
  -1   4  13     43.4265      0.9214     45.4332      0.0001
   0   4  13     86.8273      0.7819     85.9819      0.0000
   1   4  13     23.0346      2.2677     19.1014      0.0000
   3   4  13     21.0568      3.1840    -17.2080      0.0000
   5   4  13     51.0197      3.8110     47.2501      0.0000
   6   4  13     38.2384      5.6460    -41.6036      0.0000
  -6   5  13     27.0425      4.6681     17.2599      0.0000
  -5   5  13     43.3822      1.4411    -42.7983      0.0000
  -3   5  13     28.8712      1.5356    -29.7352      0.0000
  -2   5  13     19.9539      1.4392     18.5063      0.0000
  -1   5  13     19.7659      2.3790    -17.6883      0.0000
   0   5  13     21.5003      3.7183     15.6275      0.0000
   3   5  13     34.6735      1.5875     35.5775      0.0000
  -3   6  13     21.0400      3.5929     17.1968      0.0000
  -1   6  13     12.4650      3.8946      9.5138      0.0000
   1   6  13     46.7306      1.1778    -46.4110     -0.0001
   2   6  13     43.7156      1.9865     45.9584      0.0000
   5   6  13     63.7089      2.3188     62.3825      0.0000
  -6   7  13     32.6629      2.3653    -39.7552      0.0000
  -4   7  13     88.1754      1.3679     90.5596      0.0000
  -3   7  13     22.6323      2.2253     21.5068      0.0000
  -2   7  13     21.9560      2.2996     22.5194      0.0000
  -1   7  13     27.1833      1.6345     26.7360      0.0000
   0   7  13     29.3264      1.7325     31.0127      0.0002
   1   7  13     41.9802      4.4390      0.6671      0.0000
   2   7  13     73.0199      1.7731    -67.9857      0.0000
   3   7  13     40.9405      5.0459     38.5948      0.0001
  -3   8  13     26.6094      2.6880     21.3832      0.0000
  -2   8  13     25.5532      2.4338     24.8297      0.0000
   0   8  13     49.6410      1.2248     48.8740      0.0001
   1   8  13     21.7745      3.7381     25.2946      0.0001
   3   8  13     28.9740      6.6936    -32.5347      0.0000
  -7   9  13     60.1157      2.6806     58.1412      0.0000
  -5   9  13     46.4343      1.6611    -47.7026      0.0000
  -4   9  13     44.1035      1.6418     44.5197      0.0000
  -3   9  13     33.5277      1.6434    -34.0455      0.0000
  -2   9  13     31.9832      1.8692     29.4760      0.0000
  -1   9  13     10.3311      3.2901     17.2472     -0.0001
   1   9  13     35.6349      4.1777     31.5314      0.0000
   2   9  13     28.3158      2.8621    -30.3269      0.0000
   4   9  13     41.2565     10.9606     18.0463      0.0000
  -9  10  13     67.8427      6.8366     55.6616      0.0000
  -5  10  13     27.2479      5.5666    -28.7537     -0.0001
  -4  10  13     39.3791      2.8500     38.2129      0.0000
  -2  10  13     37.1111      2.0484    -39.2911      0.0000
  -1  10  13     30.5577      1.3351     30.6929      0.0000
   2  10  13     43.3379      2.1606     41.7885      0.0000
  -7  11  13     44.9892      5.6465     42.3298      0.0000
  -3  11  13     42.7497      2.1763    -36.2067      0.0000
  -7  12  13     42.2299      3.6556     28.6456      0.0000
  -5  12  13     72.4651      2.6078    -67.4853      0.0000
  -3  12  13     34.2354      2.3895    -33.2708      0.0000
  -2  12  13     52.5639      1.5474    -53.5134      0.0000
   3  12  13     47.0712      3.4867    -52.5864      0.0000
  -3  13  13     47.1922      1.8302    -46.9281      0.0000
  -1  13  13     49.6008      1.8171    -48.6919      0.0000
   0  13  13     32.1372      5.6219    -21.0795     -0.0001
   4  13  13     57.0528      2.8837     55.6402      0.0000
   5  13  13     32.9125      5.2622     31.2410      0.0000
  -7  14  13     55.7591      9.0100    -29.4127      0.0000
  -1  14  13     47.1954      2.4675     25.0351      0.0000
   1  14  13     34.6185      5.9582     35.7988      0.0000
  -2  15  13     43.5659      3.6124    -34.5583      0.0000
  -8  17  13     54.6978     10.7559     35.5807      0.0001
  -5  18  13     44.3440      8.9812    -27.4762      0.0001
  -9   0  14     51.1703      5.8697    -60.5017     -0.0001
  -7   0  14     59.4855      3.9524    -58.7715     -0.0001
  -6   0  14    124.4537      4.0840   -110.8329     -0.0002
  -5   0  14     39.9504      1.7640    -44.0673      0.0000
  -4   0  14     70.6397      1.2039     54.4563      0.0000
  -3   0  14     67.0530      1.0741    -66.7921     -0.0001
  -2   0  14     25.1594      1.8027    -25.4385      0.0000
  -1   0  14     98.7619      1.0334     97.9846      0.0002
   0   0  14    173.7555      1.0922   -167.8080     -0.0002
   2   0  14     44.2089      1.8187    -38.4886     -0.0001
   3   0  14    102.2438      1.5748    -99.3245     -0.0002
   4   0  14     84.5265      2.4517     87.9923      0.0001
   7   0  14     66.1583      3.0977     68.8305      0.0001
  -6   1  14     48.1611      2.3093    -47.8720      0.0000
  -5   1  14     33.1238      1.5838    -33.2559     -0.0001
  -3   1  14     17.9336      1.4162    -17.8492      0.0000
  -1   1  14     53.9356      1.4691     50.2444      0.0000
   0   1  14     54.0476      1.0073     53.4788      0.0000
   2   1  14     27.2129      3.4755     25.7455      0.0000
   4   1  14     47.7839      2.0574     47.0651      0.0001
  -8   2  14     39.8472      3.3827     30.0386     -0.0002
  -6   2  14     62.1283      2.6143     66.0162      0.0000
  -5   2  14     55.6592      1.2710    -57.0034      0.0001
  -4   2  14     64.0170      1.3056     66.1923      0.0000
  -3   2  14     50.1964      0.9098     50.1382     -0.0001
  -2   2  14     97.2817      0.7402   -101.1137     -0.0001
   0   2  14     28.2638      2.9757    -22.3798      0.0001
   3   2  14     47.1451      1.6616     44.5065     -0.0001
   4   2  14     80.6989      1.5087     78.8783      0.0000
   5   2  14     31.6856      2.6342    -34.3935      0.0001
   6   2  14     47.6833      2.7587    -49.6080      0.0000
  -7   3  14     31.4991      2.7777    -27.0357      0.0000
  -5   3  14     74.6974      3.7972     74.0738      0.0001
  -4   3  14     47.1224      1.5752    -45.3764      0.0000
  -2   3  14     32.6412      0.9265     33.5685      0.0000
  -1   3  14     76.0195      0.9985    -79.6125      0.0000
   1   3  14     75.3324      1.0515     72.3994      0.0001
   4   3  14     29.6640      3.9812     21.4514      0.0001
   7   3  14     39.1118      4.9208     37.6506      0.0000
  -6   4  14     67.0829      1.7601     67.0344      0.0000
  -5   4  14     46.2821      2.8574     50.7768      0.0003
  -4   4  14     73.4018      2.4843     78.1708      0.0002
  -3   4  14     57.2899      1.1408     58.8550      0.0001
  -2   4  14     33.4030      1.0513    -32.7393     -0.0001
  -1   4  14     77.4526      0.7909     76.1846      0.0000
   0   4  14     45.2900      0.9079    -44.5524      0.0000
   1   4  14     47.5302      1.1704    -49.6065     -0.0001
   3   4  14     31.4899      1.9145    -32.0981      0.0000
  -9   5  14     76.7469      8.9799    -46.7202      0.0000
  -6   5  14     48.5267      1.8602    -49.7065      0.0000
  -3   5  14     27.6975      1.6975     28.1943      0.0000
  -1   5  14     17.4527      2.9151    -13.5508      0.0000
   0   5  14     27.2736      1.2975     28.9095      0.0000
   1   5  14     68.4038      1.0537    -66.7020      0.0001
  -4   6  14     37.1471      2.4133     36.4834     -0.0001
  -3   6  14     29.0293      1.4552    -27.5220      0.0000
  -2   6  14     19.8742      2.0839    -19.7139      0.0001
  -1   6  14     30.4743      1.4986    -32.2404      0.0000
   0   6  14     20.8714      2.5570    -19.9902      0.0000
   5   6  14     43.2769      3.9777    -38.2635     -0.0001
   6   6  14     40.6807      5.6014    -36.6537      0.0000
  -7   7  14     44.7954      9.3340    -10.9669      0.0000
  -6   7  14     32.5858      4.0022    -43.8263      0.0000
  -1   7  14     20.5523      2.6504     16.1181     -0.0001
   7   7  14     45.3392      7.2058     34.6528      0.0000
  -7   8  14     21.4769      6.1396     -0.4483      0.0000
  -1   8  14     22.5610      3.8360     22.8905      0.0001
   0   8  14     81.9675      1.1363     84.0075     -0.0001
   3   8  14     51.6717      6.3533     55.6904      0.0002
  -2   9  14     39.3480      1.8219     39.7352      0.0000
  -1   9  14     36.1081      1.4711    -36.5206      0.0000
   0   9  14     48.9450      1.2998    -50.6819     -0.0001
   2   9  14     56.3858      2.0917    -55.8186      0.0000
   4   9  14     49.9827      6.0587     45.8587      0.0000
  -7  10  14     46.6272      2.8211    -45.5684      0.0000
  -6  10  14     49.7426      1.9278    -48.6666      0.0000
  -4  10  14     32.9502      1.8672    -32.2175      0.0000
  -2  10  14     33.3077      2.4276     32.8671      0.0000
 -10  11  14     33.5326      9.3305      7.0940      0.0000
  -6  11  14     37.0074      6.8469    -36.4841     -0.0004
  -5  11  14     39.8763      3.5264    -38.5586     -0.0001
  -4  11  14     34.5598      2.4653     34.9536      0.0000
  -3  11  14     33.2379      5.4077    -25.6937      0.0000
  -1  11  14     50.3694      1.8569     52.5188      0.0000
   1  11  14     52.0212      1.5956     53.4912      0.0000
   0  12  14     22.5131      6.0962     18.1447     -0.0001
 -11  13  14     48.8108      9.5834     -0.2365      0.0000
  -4  13  14     25.4494      5.3292     32.2901      0.0000
   0  13  14     46.0899      1.9586    -48.2046      0.0001
   1  13  14     28.8672      3.7916     32.4596      0.0001
   2  13  14     36.8392      2.8831    -38.2663      0.0000
   4  13  14     55.4323      6.3635     50.9051      0.0000
  -7  16  14     41.3821      9.3252    -38.5666     -0.0001
  -9   1  15     77.8317      3.4206     75.9904      0.0002
  -5   1  15     33.1355      2.6315    -13.6291     -0.0001
  -4   1  15     26.9880      1.8945     26.5217      0.0001
  -3   1  15     76.0311      0.8522    -77.7218     -0.0003
  -2   1  15     35.7700      1.5147    -36.1497     -0.0001
  -1   1  15     63.0167      1.2352     63.0483      0.0002
   1   1  15     55.7489      1.9109     57.4402      0.0002
   2   1  15     19.2363      2.8834     27.9820      0.0001
   4   1  15     58.3368      1.8625     63.8592      0.0000
   8   1  15     28.7557      8.0020    -30.9645      0.0000
  -8   2  15     73.5982      2.6053     69.7347      0.0000
  -5   2  15     66.1812      1.1781     65.4160      0.0000
  -4   2  15     37.3867      1.1620    -36.7785      0.0000
  -3   2  15     21.5240      2.3076    -17.9484      0.0000
  -1   2  15     44.4170      0.9778    -43.3499      0.0000
   2   2  15     37.6697      2.9222    -40.4511     -0.0001
   4   2  15     50.1477      2.5246     50.9826      0.0000
  -8   3  15     59.8823      4.3737    -59.8228      0.0000
  -3   3  15     63.0876      1.1902    -64.2164     -0.0001
  -2   3  15     30.6649      1.1590    -33.7879     -0.0001
   0   3  15     26.0400      1.6183    -25.3937      0.0000
   2   3  15     35.0209      1.7146    -32.1252      0.0000
   5   3  15     46.5740      2.1477    -48.8027      0.0000
  -5   4  15     42.0521      3.0570    -40.2039      0.0000
  -4   4  15     59.3160      2.0716    -62.4413     -0.0001
   0   4  15     22.7138      1.9255    -21.6036      0.0000
   1   4  15     30.7849      5.0102     19.6966      0.0000
   2   4  15     58.0751      1.4435     57.8130      0.0001
  -8   5  15     46.9837      3.3437     44.9936      0.0001
  -6   5  15     44.7947      1.8372    -44.9355     -0.0001
  -5   5  15     97.0453      2.4574    101.7551      0.0002
  -4   5  15     34.9931      3.2152     33.0758      0.0001
  -3   5  15     33.2892      2.1536    -36.4555     -0.0001
  -2   5  15     25.8149      1.7918    -28.0527      0.0000
  -1   5  15     41.0840      1.2170    -41.3922      0.0000
   0   5  15     45.2351      1.1643     43.6321      0.0001
   2   5  15     28.8425      2.2351     29.4827      0.0000
   3   5  15     53.4107      1.5975     52.7928      0.0001
  -9   6  15     83.6174      3.5430    -76.7685      0.0000
  -6   6  15     19.1180      3.1909    -21.2084      0.0000
  -5   6  15     29.7642      2.4959     25.9879      0.0000
  -4   6  15     70.7190      1.2800     75.3566      0.0000
  -3   6  15     29.5320      2.0794     29.5502      0.0000
  -1   6  15     30.7031      1.6913     31.7549      0.0000
   0   6  15     44.0607      2.0513     10.5451      0.0000
   2   6  15     22.8086      3.0895    -18.6804     -0.0001
   4   6  15     33.8900      4.2742     34.1935      0.0000
  -6   7  15     39.0083      4.6208    -36.8987     -0.0001
  -5   7  15     31.7002      2.7287     36.6836      0.0000
  -3   7  15     47.8749      1.3965     50.2565      0.0001
   0   7  15     59.4002      1.0741     59.7659      0.0000
   1   7  15     30.3791      2.4182    -24.8543      0.0000
   4   7  15     55.2840      3.3757    -50.3253      0.0000
  -8   8  15     48.2926      7.0253     38.5604      0.0001
  -7   8  15     27.9043      5.9030    -26.5426      0.0000
  -5   8  15     45.1403      1.6681     47.4744      0.0000
  -4   8  15     29.6763      2.2112    -23.8301     -0.0001
  -2   8  15     45.1150      1.2817     42.8815      0.0000
  -1   8  15     48.4243      1.5326    -47.3408     -0.0001
   1   8  15     25.2338      3.6114     26.5666      0.0000
   4   8  15     26.1140      4.9836     24.1439      0.0001
  -8   9  15     42.0748      5.6437     38.4389      0.0000
  -5   9  15     68.5279      1.7424     74.4781      0.0000
  -4   9  15     31.0737      2.3487    -32.0030      0.0000
  -1   9  15     41.9332      1.5046    -41.3706      0.0000
   0   9  15     48.2494      1.5289     49.9177      0.0000
   1   9  15     41.8873      1.8474    -43.1166      0.0000
   6   9  15     51.0191      5.9610    -42.7237      0.0000
  -7  10  15     42.7738      5.8788     43.8479      0.0000
  -3  10  15     41.5666      2.7919    -45.1311     -0.0001
  -2  10  15     41.5495      1.3346    -41.0897     -0.0001
  -1  10  15     54.9857      1.7974    -58.4915     -0.0001
  -5  11  15     47.1216      2.1428     49.7201      0.0000
  -4  11  15     24.5243      3.7854    -25.4709      0.0000
  -3  11  15     41.9745      2.5041     46.5064      0.0001
   0  11  15     57.7102      1.7221     57.4116      0.0000
   1  11  15     48.0011      1.8634    -49.9309     -0.0001
  -1  12  15     47.7791      2.1371    -51.3179      0.0001
   1  13  15     32.8371      3.8266    -42.9600     -0.0001
  -1  14  15     29.6232      2.9889    -33.9344      0.0000
   0  14  15     46.8911      2.0689     49.0389      0.0000
   1  14  15     30.4990      4.1883     33.0018      0.0000
  -4  16  15     52.5942      5.8107     48.3934      0.0001
  -7   0  16     79.5154      5.4694    -68.7736     -0.0001
  -6   0  16    105.6954      3.4750   -100.8795      0.0000
  -5   0  16     68.7491      2.1526    -69.1621      0.0000
  -4   0  16     16.6460      2.8634    -16.2445      0.0000
  -3   0  16     84.6098      1.7641    -84.3042     -0.0001
  -2   0  16     63.7701      1.3155     63.4371      0.0001
  -1   0  16     23.5064      1.7112     24.9139      0.0001
   1   0  16     52.8543      2.1922     46.9553      0.0000
   2   0  16     56.4007      2.7663    -53.5563     -0.0001
   3   0  16     37.4563      2.3448     38.7158      0.0001
   4   0  16     36.1434      2.8386     38.3064      0.0000
   5   0  16     78.0479      2.3529    -79.6079     -0.0001
  -3   1  16     38.7257      1.0999    -38.7979     -0.0001
  -1   1  16     31.6722      1.2075    -31.9099     -0.0001
   0   1  16     41.3887      1.1081    -41.0762      0.0000
   1   1  16     52.0731      1.6653     52.2068      0.0000
   3   1  16     40.2193      2.1194    -44.0750      0.0000
   4   1  16     45.9690      1.7144     49.0427      0.0000
  -7   2  16     43.4539      3.8376    -40.8643      0.0000
  -6   2  16     41.4731      1.8927     38.6598      0.0001
  -4   2  16     28.0773      1.6941     28.8324      0.0001
  -3   2  16     67.5870      0.8990    -67.6047     -0.0001
  -2   2  16     50.5786      0.9644     48.9445      0.0000
  -1   2  16     36.3884      1.3600     32.3323      0.0000
   6   2  16     52.3116      3.3587     56.7948      0.0001
  -6   3  16     79.6407      8.4349     73.1047      0.0001
  -5   3  16     28.1730      1.9848    -25.3713      0.0000
  -4   3  16     44.8652      1.2704     42.9893      0.0001
  -3   3  16     32.5285      1.8969    -24.9200     -0.0001
  -1   3  16     79.2290      0.9056     79.4860      0.0001
   0   3  16     34.4780      2.9260     10.6915      0.0000
   1   3  16     23.7758      3.2814     19.5531      0.0000
  -4   4  16     31.6932      2.4294     33.2645      0.0001
  -3   4  16     42.7558      1.3161     42.5977      0.0000
  -1   4  16     30.4054      1.9787     29.2526      0.0001
   0   4  16     25.4104      1.5017     27.3913      0.0000
   1   4  16     47.5116      1.6499    -50.1163      0.0000
   2   4  16     65.6562      1.5194    -67.3774      0.0000
   5   4  16     55.1993      2.2246    -56.6174      0.0000
  -9   5  16     40.6911      4.7048     40.5922      0.0001
  -6   5  16     56.7533      1.6001     57.1784      0.0002
  -4   5  16     37.8274      2.6134     40.2678     -0.0001
  -3   5  16     49.8288      4.7150     26.5627      0.0000
  -1   5  16     27.6651      3.5395     25.3310      0.0001
   5   5  16     47.0995      3.8939    -45.5229     -0.0002
  -3   6  16     64.6273      1.3462    -64.1991      0.0002
  -1   6  16     33.8929      2.0543     32.7537      0.0000
   2   6  16     22.6492      2.7701    -23.4532      0.0000
   3   6  16     41.0951      2.7316    -40.3432      0.0001
   5   6  16     45.8874      5.1621    -48.0457      0.0001
  -9   7  16     44.5222      7.5184     30.9654      0.0000
  -7   7  16     28.0544      5.1138    -25.8050      0.0000
  -5   7  16     83.5672      2.2692    -93.2680      0.0000
  -4   7  16     26.6564      2.7395    -26.8798      0.0000
  -3   7  16     21.6920      2.7088    -20.0534      0.0000
  -2   7  16     45.5034      1.0773    -49.1086      0.0000
  -1   7  16     18.3700      2.9931     17.6408      0.0002
  -4   8  16     42.3717      1.7778    -42.8030      0.0000
  -4  10  16     28.8605      2.6321    -31.0417      0.0000
  -2  10  16     32.3454      2.2397    -32.3779      0.0000
   0  10  16     47.2515      1.6097     46.8673      0.0002
  -8  11  16     62.0846      7.5874     46.7905      0.0001
  -7  11  16     63.5720      3.9783     55.3747      0.0001
  -4  11  16     27.7691      4.1575    -23.0612      0.0000
  -2  11  16     64.2603      4.4054    -10.1945     -0.0001
   0  11  16     32.6603      3.4169     30.8502      0.0000
   3  11  16     46.6045      5.8899     42.9214      0.0001
  -7  12  16     40.2907      4.3877     40.2948      0.0001
  -4  12  16     49.1954      2.4395     49.5447      0.0000
   0  12  16     79.0112      1.6825    -82.9340      0.0001
   0  13  16     35.0965      3.3073     41.0742      0.0000
  -1  14  16     64.3399      7.9728     24.8495      0.0000
   0  15  16     53.4349      2.5123     57.1841      0.0000
  -5   1  17     53.9687      1.3769     56.5235      0.0000
  -4   1  17     58.1534      1.2039    -59.6261      0.0000
  -3   1  17     34.0320      2.0530     33.4494      0.0001
   1   1  17     95.3591      1.7010    -96.5576     -0.0001
   3   1  17     64.8795      1.6988     68.9605      0.0003
   4   1  17     44.8491      7.7015    -30.7992      0.0000
   5   1  17     64.9322      2.1415     65.5996      0.0001
  -3   2  17     21.1543      2.6700     15.6015      0.0000
  -2   2  17     30.5851      1.3094     27.9387      0.0000
   0   2  17     31.0206      2.5537    -26.8794      0.0000
   1   2  17     31.1216      3.4218     31.9949     -0.0001
   6   2  17     45.5307      3.8130     42.1220      0.0000
  -5   3  17     60.7512      1.4862     60.9588      0.0000
  -4   3  17     35.4189      1.5312    -35.2416      0.0000
  -3   3  17     66.6610      0.9865     30.3731      0.0000
  -1   3  17     29.1014      3.2138    -26.4463      0.0000
   3   3  17     28.6295      4.4829     27.1336      0.0000
  -8   4  17     69.9862      3.9131    -62.9563     -0.0001
  -5   4  17     55.5236      2.1278    -59.8364      0.0000
  -4   4  17     78.0477      1.1531     82.1353      0.0001
  -3   4  17     31.2916      1.8574    -32.2675      0.0000
  -2   4  17    108.7747      1.0365   -109.3635     -0.0002
  -1   4  17     55.3686      1.0699     55.9669      0.0002
   0   4  17     42.7435      1.4826    -44.0802      0.0000
   1   4  17     69.7692      1.8740    -40.9995     -0.0002
  -9   5  17     43.4506      6.2483    -55.7908      0.0000
  -8   5  17     43.8519      7.0746    -38.5712     -0.0002
  -7   5  17     53.8597      2.4870    -52.8927      0.0000
  -6   5  17     37.3185      4.0055     35.1145      0.0001
  -3   5  17     68.9220      1.8863     71.1316      0.0002
  -1   5  17     38.2883      2.5553      4.4243      0.0000
   0   5  17     42.1543      1.3329     26.6488     -0.0001
   1   5  17     78.2086      1.3212    -77.6148     -0.0002
  -9   6  17     65.3922      4.2507     59.0702      0.0001
  -8   6  17     37.7174      5.4286    -48.2366      0.0000
  -7   6  17     38.2204      5.2097    -30.2423     -0.0001
  -3   6  17     48.5080      2.2097     49.7973      0.0003
  -2   6  17     57.5195      1.2788     55.6952      0.0001
  -1   6  17     59.7810      1.2568     57.6668      0.0002
   1   6  17     45.7031      1.7875     45.5542      0.0000
   3   6  17     49.9113      2.6266    -33.1465      0.0000
  -9   7  17     50.7374      6.7306     35.7157      0.0000
  -8   7  17     41.6375      5.5801     39.6686      0.0000
  -7   7  17     21.3746      3.9512    -20.0371      0.0000
  -5   7  17     19.2555      2.8663     18.9558      0.0000
  -3   7  17     46.9375      1.6083    -44.2760      0.0000
  -2   7  17     20.6958      2.6418    -24.8198      0.0000
  -1   7  17     43.2389      1.6491     43.3024      0.0001
   0   7  17     49.0793      1.5281    -48.1668      0.0000
   2   7  17     74.5581      1.9863     75.1052      0.0000
  -4   8  17     36.3910      2.3167     40.8972      0.0000
  -1   8  17     35.9504      2.6111     35.0163      0.0001
   0   8  17     19.9532      3.2170    -19.0843      0.0000
   4   8  17     23.9253      6.6842     24.6262      0.0000
  -6   9  17     35.3481      2.6927     38.4707      0.0000
  -5   9  17     38.1483      2.3094    -39.5184      0.0000
  -1   9  17     26.8194      3.0985     25.1252      0.0001
   0   9  17     30.2677      4.3878    -30.0666     -0.0001
   7   9  17     34.6558      7.1306     34.7121      0.0000
  -5  10  17     39.7156      2.4718    -40.0303      0.0000
  -2  10  17     58.2729      1.4463    -60.0173      0.0000
   1  10  17     62.7948      1.9079    -62.2840     -0.0001
  -1  11  17     43.6923      2.0211     47.0764      0.0002
   2  11  17     31.5692      5.7879     37.1968      0.0000
  -3  12  17     49.6482      4.8763     40.1040     -0.0001
  -2  12  17     26.8940      5.0457    -11.7027      0.0000
   0  12  17     31.7323      3.5457     40.1982      0.0000
  -6  13  17     33.4341      4.1443    -40.4362      0.0000
  -2  13  17     39.6514      2.6826     41.4868      0.0001
  -1  13  17     43.8216      3.1109     48.0628      0.0001
   1  13  17     28.5544      6.4103     17.6963      0.0000
  -6  14  17     27.9784      6.6409    -32.8788      0.0000
  -4  17  17     46.4255      7.6211    -43.4141     -0.0002
  -1  23  17     69.5673     13.4047      0.8982      0.0000
  -7   0  18     82.4527      5.0334     82.3157      0.0000
  -5   0  18     33.2138      3.3975     32.8850      0.0000
  -4   0  18     51.2030      1.7695    -48.0929      0.0000
  -3   0  18     87.2082      3.3529    -90.6658      0.0000
   0   0  18     41.8047      1.8182     39.8647      0.0000
   1   0  18     40.6140      2.5709     36.6079      0.0000
   2   0  18     92.2861      4.0731    100.6292      0.0000
   9   0  18     77.7564      9.4435    -73.1951      0.0000
  -6   1  18     51.2335      2.2257     47.7779      0.0001
  -5   1  18     22.2795      2.0256     23.7915      0.0001
   0   1  18     30.0004      1.8566    -29.0324     -0.0001
   1   1  18     55.2522      1.6130    -54.9395     -0.0002
   2   1  18     32.4887      4.1610    -37.5630     -0.0002
  -7   2  18     48.9816      2.4157    -44.8433      0.0000
  -6   2  18     32.3707      2.7628    -27.7877      0.0000
  -5   2  18     32.5756      2.2152     34.0476      0.0000
  -2   2  18     41.5477      1.4360     40.4695      0.0000
  -1   2  18     45.6327      1.4743    -43.4148      0.0000
   0   2  18     29.3756      2.0094     27.8242      0.0000
   1   2  18     49.9270      2.5049    -51.6711      0.0000
   3   2  18     52.0655      3.1793     56.1674      0.0001
   4   2  18     36.6364      4.9156    -36.4961      0.0001
  -7   3  18     40.4002      4.9603     51.1885      0.0000
  -5   3  18     35.8908      2.6062     27.8137      0.0000
  -4   3  18     49.5251      1.5844     48.7659      0.0000
  -2   3  18     19.0080      3.3340     21.4230      0.0001
   1   3  18     34.9253      3.4954     33.9916     -0.0001
  -9   4  18     46.0315      5.3917     43.8826      0.0002
  -4   4  18     32.9585      1.7496    -32.7875     -0.0001
  -3   4  18     13.3513      3.9480    -18.2318      0.0000
  -2   4  18     23.0645      2.9894    -20.2190     -0.0001
   4   4  18     61.6198      3.0632    -63.2022      0.0001
  -2   5  18     34.8589      1.7506     33.0335      0.0001
   0   5  18     36.3866      1.8577     33.8027      0.0000
  -9   6  18     68.6622      3.6125     62.1101      0.0000
  -8   6  18     57.6964      4.1050    -42.3183      0.0000
  -7   6  18     37.9068      2.8203     31.7220      0.0000
  -5   6  18     27.4431      4.5032    -25.5924      0.0000
  -4   6  18     53.8858      2.7978     61.5823      0.0000
  -1   6  18     31.8582      2.0687     30.9428      0.0000
   0   6  18     76.6713      1.1636    -75.8134      0.0000
  -6   7  18     23.9436      3.3280    -21.0597     -0.0001
  -3   7  18     39.4000      2.4946    -37.7054     -0.0002
  -1   7  18     36.6751      2.0908    -35.3982     -0.0001
   0   7  18     34.5036      2.8058    -32.6104     -0.0001
   2   7  18     32.7519      3.4666     35.5213      0.0000
   3   7  18     26.4941      4.1128     25.2355      0.0000
 -10   8  18     64.3390      5.1499    -60.9060     -0.0001
  -3   8  18     35.1698      4.2642    -38.3914     -0.0001
  -2   8  18     50.0228      5.9419     -8.7522      0.0000
   0   8  18     37.6647      2.0529    -35.3198     -0.0001
  -4   9  18     33.0534      3.4546     29.4341      0.0000
  -9  10  18     52.9089      4.4892     59.0101      0.0001
  -8  10  18     46.8430      5.1886    -35.3226     -0.0001
  -6  10  18     43.0392      3.1505     47.1408      0.0001
  -2  10  18     22.8306      4.6584     23.5404      0.0001
   0  10  18     39.5800      3.1629    -33.6014     -0.0001
  -6  11  18     56.6652      2.2614     63.1163      0.0002
  -5  11  18     41.7089      3.1596     41.4333      0.0001
  -4  11  18     32.0284      3.3804     33.5554      0.0000
  -3  11  18     30.2030      5.6386     23.2081      0.0001
  -2  11  18     30.9306      3.7515    -30.6856      0.0000
   0  11  18     35.1936      7.3408    -30.6936      0.0000
   1  11  18     29.2713      5.2651    -25.4946      0.0000
  -4  12  18     49.2378      2.9213     54.6481      0.0000
  -2  12  18     48.6684      1.9871     47.7536      0.0000
  -1  12  18     48.8997      2.5090     48.3005      0.0000
  -1  13  18     41.6730      3.3116     38.7601      0.0000
  -5   1  19     27.3091      2.4074    -20.5812      0.0000
  -4   1  19     18.6562      3.7392    -21.0691      0.0000
  -1   1  19     35.1196      2.0289     37.3258      0.0000
   0   1  19     37.5621      1.7694    -34.3307      0.0000
   3   1  19     55.4856      3.0969    -52.1660      0.0000
  -6   2  19     21.2865      4.1329    -17.4426      0.0000
  -5   2  19     52.0189      2.0675     52.0912      0.0001
  -3   2  19     20.3955      4.1409     -2.8482      0.0000
  -1   2  19     26.6397      3.3463    -31.2156      0.0000
   0   2  19     57.3971      1.4662     58.2469      0.0001
  -6   3  19     25.3752      3.7819     24.5954      0.0000
  -5   3  19     29.0191      2.5131     31.2280      0.0001
  -4   3  19     19.8440      4.7136    -12.1532      0.0001
  -2   3  19     43.7063      1.4940     44.1656     -0.0001
  -1   3  19     51.7156      1.4747     49.5554      0.0000
   5   3  19     42.8353      4.6011    -46.5587      0.0000
  -9   4  19     44.9707      6.3824    -43.9429      0.0000
  -5   4  19     40.8014      1.9905     39.2206      0.0000
  -3   4  19     32.3118      1.6800     32.7966      0.0000
  -2   4  19     31.2233      4.6817     28.4896     -0.0001
  -1   4  19     76.6390      1.3182    -74.6921      0.0000
  -8   5  19     59.7804      3.6222    -63.6704      0.0000
  -7   5  19     51.4711      4.2311    -51.6728     -0.0001
  -2   5  19     48.2339      1.7792     48.1155      0.0000
  -1   5  19     29.2723      3.6892     26.3876     -0.0001
   0   5  19     29.7704      2.8445    -25.9909      0.0000
   3   5  19     59.2481      2.5554    -61.4791     -0.0001
 -10   6  19     75.3035      9.2364     46.8942      0.0000
  -8   6  19     69.5500      2.9627     69.4230      0.0000
  -4   6  19     40.4460      4.3067    -35.7737      0.0000
  -3   6  19     43.7093      3.3608    -49.4527     -0.0001
   0   6  19     54.6458      1.4435     56.7563      0.0001
   3   6  19     58.0295      2.3807     58.6630      0.0000
   4   6  19     53.8563      2.9984    -53.3987     -0.0001
  -6   7  19     38.7210      3.1412     41.9591      0.0000
  -3   7  19     41.7779      1.7718    -44.4815      0.0000
  -2   7  19     36.3439      2.3041    -38.2410      0.0000
   6   7  19     53.5796      7.0306     46.4704      0.0001
  -8   8  19     50.3388      3.6590     57.3966      0.0002
  -5   8  19     46.9209      2.8235     50.8488      0.0001
  -4   8  19     28.3922      2.5146    -25.6206     -0.0001
  -2   8  19     55.7545      1.5761     57.5158      0.0001
  -1   8  19     49.7604      1.7796    -43.5003     -0.0001
   2   8  19     37.9686      5.2817    -47.7013     -0.0002
  -6   9  19     60.6785      3.4646     53.7002      0.0000
   0   9  19     47.0893      2.0346    -49.6707     -0.0001
  -4  11  19     45.2340      3.7755    -38.1678      0.0000
  -5  12  19     39.0511      4.0083    -43.2261      0.0000
  -1  12  19     51.3673      7.9733     38.3738      0.0000
  -6  13  19     42.0306      7.3187     40.5676      0.0000
  -3  13  19     46.2061      4.9066     34.6201      0.0000
   2  13  19     35.9669      5.6404     39.7362      0.0000
   1  14  19     78.0184      9.5051     46.9880      0.0001
  -1  16  19     34.4143      7.1667     38.5187      0.0001
  -2  17  19     59.1541      3.2199    -60.8826      0.0000
  -1  17  19     51.1584      4.2395    -50.9459      0.0000
  -4  23  19     37.0586     11.3620     -9.7844      0.0000
  -7   0  20     62.8142      3.0856     64.0775      0.0001
  -6   0  20     56.8990      2.3737     60.5837      0.0001
  -5   0  20     59.2659      1.8800     61.1731      0.0001
  -2   0  20     57.8540      2.0632     54.6070      0.0000
  -1   0  20     26.0801      3.7140     23.9833      0.0000
   0   0  20     75.7514      2.4471    -74.7802     -0.0001
   4   0  20     53.9878      3.2055     57.6078      0.0001
  -5   1  20     36.8361      2.2413     31.3225      0.0000
  -4   1  20     32.0282      2.2184     31.6520      0.0000
   1   1  20     42.3665      2.9597    -37.8938      0.0000
  -7   2  20     37.9017      4.5003     -7.9451      0.0000
  -6   2  20     38.0947      4.4938     38.5605     -0.0001
  -4   2  20     20.7576      3.3318    -19.5221      0.0000
  -2   2  20     26.5281      3.8799     20.4884     -0.0001
  -1   2  20     22.8381      4.3175    -23.4525     -0.0001
  -5   3  20     44.0930      1.6327     42.8109      0.0001
  -4   3  20     67.4117      1.4088    -68.5975     -0.0003
  -3   3  20     31.7084      3.5689     35.3035      0.0000
   2   3  20     42.2831      2.8711    -45.7645      0.0000
   4   3  20     40.9735      6.6596    -38.9045      0.0000
  -4   4  20     36.1047      3.1107    -33.6814      0.0000
  -2   4  20     26.8437      3.4174     35.2933      0.0000
   0   4  20     38.0766      2.4706    -37.3221      0.0000
  -5   5  20     25.0673      4.4249     21.8061      0.0001
  -4   5  20     63.8752      1.9644    -66.8767      0.0001
  -3   5  20     33.0944      1.8487     33.8585      0.0000
   0   5  20     37.0630      2.2013     42.5191     -0.0002
   1   5  20     34.8135      3.3857    -34.7293      0.0001
   3   5  20     43.4012      5.1919     41.8858      0.0000
  -8   6  20     36.7681      8.1768    -32.4941     -0.0001
  -7   6  20     40.9304      5.2233     38.5420     -0.0001
  -2   6  20     28.3510      6.2450     25.5377      0.0001
   1   6  20     36.8042     10.8181      7.1204      0.0000
   2   6  20     32.1729      3.9744     34.9086      0.0001
  -8   7  20     39.0424      7.9571     24.3384      0.0000
   0   7  20     32.5248      2.7290     33.4861      0.0001
  -4   8  20     71.9677      2.2853    -77.1796      0.0000
  -3   8  20     28.3116      3.2475     26.1690      0.0000
  -1   8  20     58.4326      1.9721    -60.0245      0.0000
   0   8  20     21.5555      2.8183     27.3750      0.0000
   1   8  20     28.4667      3.8127    -34.5999     -0.0001
   3   8  20     44.3789      4.6597     39.4209      0.0001
   4   8  20     53.4117      3.8489    -51.7952      0.0000
  -7   9  20     45.8298      4.3297    -37.4606      0.0000
  -4   9  20     32.0903      6.4683    -44.4352      0.0001
  -1   9  20     38.4435      2.3071    -39.4815      0.0000
  -9  10  20     24.2260      6.7282    -25.2950      0.0000
  -5  10  20     75.9604      2.1306     79.8814      0.0001
  -4  10  20     33.4417      3.6318    -32.8071      0.0000
  -2  10  20     60.1853      2.5475     59.2332      0.0003
  -1  10  20     42.1762      5.6261    -38.9000     -0.0002
   0  10  20     29.3015      4.5916     26.9515      0.0000
  -4  11  20     54.6551      6.4330     49.8942      0.0000
  -1  11  20     34.3947      6.9363     40.3444      0.0000
   1  11  20     31.4874      4.2209    -33.1958      0.0000
  -5  12  20     52.2226      2.8903    -55.3541      0.0000
  -1  12  20     33.3189      5.6263     27.7150      0.0001
   0  12  20     40.5825      4.2893     38.2614      0.0000
  -3  16  20     33.2166      8.3949     31.4802      0.0000
  -6   1  21     56.4294      2.0196     59.6964      0.0001
  -5   1  21     53.0463      1.7871    -55.8092     -0.0001
   0   1  21     49.7113      1.5728    -50.8655     -0.0001
   6   1  21     33.7014      5.2245     35.5094      0.0001
  -9   2  21     64.2328      4.6420    -53.2405      0.0002
  -6   3  21     38.5191      5.6829     37.5243      0.0000
  -5   3  21     49.6529      1.7769    -48.3771      0.0000
  -3   3  21     41.2875      3.2876     38.7796      0.0000
   0   3  21     40.8130      2.4121    -37.1119      0.0000
   1   3  21     46.2363      2.6053     48.2092      0.0000
  -7   4  21     68.5223      3.3204    -64.7737      0.0000
  -6   4  21     69.2502      2.0323     70.8150      0.0002
  -3   4  21     43.9484      1.5216     43.3723      0.0000
  -2   4  21     35.9582      2.5572    -36.6099      0.0000
  -1   4  21     44.1073      2.7666     43.0930      0.0000
   0   4  21     47.2453      2.4465     44.8795      0.0000
   2   4  21     30.9701      4.7618     41.9608      0.0001
  -4   5  21     37.5434      3.3463    -39.6303      0.0002
   0   5  21     30.4594      5.3773     26.2512      0.0000
   7   5  21     53.1958      7.7751    -47.6451     -0.0001
  -3   6  21     37.0733      2.2855    -33.3907      0.0000
  -2   6  21     50.5383      2.0240    -51.1869      0.0000
   0   6  21     51.3768      1.6955    -53.2978      0.0001
   4   6  21     54.3071      4.7163     50.9288      0.0000
  -8   7  21     46.4472      7.4697    -36.7523     -0.0001
  -3   7  21     45.0150      2.1760     46.9225      0.0000
   5   7  21     36.1813      6.8866     47.4216      0.0001
   0   8  21     38.1589      4.4822    -38.8987      0.0000
  -4   9  21     39.0574      3.5725    -36.6075      0.0001
  -1   9  21     37.4417      3.9774    -37.4713      0.0001
   2   9  21     38.9799     11.1280     -8.2948      0.0000
  -6  10  21     24.0900      7.4016     26.3722      0.0000
  -4  10  21     40.5890      2.9175     44.4185      0.0001
  -1  10  21     31.2144      3.3890     34.9063      0.0000
  -8  12  21     36.6057      5.2500    -39.0310      0.0001
   0  17  21     40.9351      8.3467    -52.5069      0.0000
  -8   0  22     38.4508      4.8079    -50.8638     -0.0001
  -3   0  22     55.3821      4.0804     56.5004      0.0001
   3   0  22     65.7159      3.5206    -64.9994     -0.0001
  -5   1  22     35.9310      5.1465    -30.9119     -0.0002
  -1   1  22     34.8558      2.8519     35.0899      0.0001
   1   1  22     37.0240      5.3333     33.8380      0.0001
   3   1  22     46.1457      7.0407    -46.1873     -0.0001
  -5   2  22     41.7774      3.8723    -39.8989      0.0000
  -2   2  22     39.6080      3.1578     27.0226     -0.0001
  -4   3  22     47.0447      5.4379     38.1773      0.0000
  -2   3  22     39.8681      2.1524    -39.5483     -0.0002
   0   3  22     83.1225      1.6264    -82.8041     -0.0003
  -5   4  22     29.4531      4.2463    -34.1804     -0.0001
  -3   4  22     36.9815      2.2398     35.8225      0.0000
   0   4  22     33.0019      4.5400     31.2813     -0.0003
   2   4  22     42.9728      3.9606     46.2042     -0.0001
  -5   5  22     59.2343      2.3026    -60.7067      0.0001
  -3   5  22     29.7441      3.6006    -26.5136      0.0000
  -1   5  22     39.7723      2.4667     40.8044      0.0001
   0   5  22     46.2924      5.3611    -30.5737     -0.0001
   1   5  22     41.1262      4.2720     39.3195      0.0000
  -5   6  22     64.6836      3.2159    -61.0473     -0.0002
  -2   6  22     39.8688      3.8962    -36.5073     -0.0001
   2   6  22     47.7512      4.3187     49.4809      0.0000
  -1   7  22     50.5332      2.2438     52.8877      0.0001
   0   7  22     52.6492      2.0504    -52.7665      0.0001
   1   7  22     38.7816      4.0573     38.7699      0.0000
   2   7  22     58.5989      4.1950     49.5580      0.0000
  -8   8  22     50.8012      4.3432     47.3199      0.0000
  -5   8  22     59.8675      3.3168     60.1982      0.0001
  -1   8  22     50.4182      2.3994    -46.8484     -0.0001
   3   8  22     38.8787      4.2143    -43.3070     -0.0001
  -3   9  22     58.4896      3.0205    -57.4599      0.0002
  -9  10  22     41.9105      5.0194    -50.2291      0.0001
  -5  10  22     39.5073      3.4978     29.1699     -0.0001
  -3  10  22     58.6816      3.7604     55.0067     -0.0003
  -2  10  22     30.5507      6.5939     35.3168      0.0001
  -3  12  22     43.4677      4.2844    -43.6820     -0.0002
   2  12  22     43.0026      3.9356     39.6590      0.0001
  -8   1  23     29.6997      6.4490    -28.3703     -0.0002
  -7   1  23     51.8346      5.8878     48.8449      0.0003
  -2   1  23     34.9322      3.4428     32.3007      0.0002
  -1   1  23     46.4859      2.2131    -44.4521      0.0000
   2   1  23     36.8481      5.2049    -34.5811      0.0000
   5   1  23     40.5712      3.5887     47.9129      0.0003
  -2   3  23     35.5326      4.6622     23.8454      0.0001
  -1   3  23     31.0972      5.8188    -23.5135      0.0000
  -6   4  23     52.4252      5.0113      2.6440      0.0000
  -5   4  23     47.5018      3.6684    -44.7104      0.0001
  -1   4  23     41.7035      3.1976     36.3409      0.0002
   1   4  23     35.6356      6.0687     28.2106      0.0001
  -7   5  23     73.2377      3.9219     69.8087      0.0000
  -6   5  23     48.9141      3.2637     47.4504      0.0000
  -5   5  23     43.2901      4.8285    -40.3429      0.0001
  -2   5  23     35.5604      2.8589    -31.1188      0.0000
  -1   5  23     32.7123      3.9801    -36.5110      0.0000
  -1   6  23     48.1847      2.4001    -51.0923      0.0000
   0   6  23     65.5060      2.3270    -64.6628     -0.0002
  -1   7  23     44.1804      7.0486     41.7739      0.0001
  -6   8  23     59.7033      4.6715    -63.5070     -0.0001
  -3   8  23     39.6235      2.8707    -40.9847      0.0000
  -1   8  23     24.8154      5.2135     28.3399      0.0000
  -5   9  23     52.9977      4.5531    -54.7225      0.0001
  -3  10  23     54.6417      3.2046     63.4696      0.0002
  -2  10  23     35.5097      4.3948     37.6101      0.0002
   0  12  23     38.2708     10.6037     33.4763      0.0001
  -5  14  23     25.1255      5.2360     28.4454      0.0000
  -6  18  23     42.2329      6.7087    -10.4076      0.0000
  -7   0  24     65.2491      3.2058     60.9508      0.0000
  -6   0  24     45.7445      3.2745    -39.9444      0.0000
  -3   0  24     24.3499      5.0982     30.5618      0.0000
   3   0  24     42.4173      8.3578    -49.2350      0.0000
  -6   1  24     21.0369      5.6526    -10.6209     -0.0001
  -5   1  24     43.5966      7.4496     -9.6190      0.0000
  -1   1  24     34.0068      6.4609    -28.3293     -0.0001
   3   1  24     48.8492      7.8996     34.9723      0.0000
  -9   2  24     51.6012      4.4363    -50.3419     -0.0004
  -8   2  24     95.7710      3.0115     93.4066      0.0006
  -5   2  24     71.9035      2.7517     69.6343      0.0005
  -4   2  24     36.4164      5.9413    -30.9569     -0.0002
  -1   2  24     55.8633      3.6548    -48.9880     -0.0001
   0   2  24     38.2351      5.0358     27.4273      0.0002
  -1   3  24     52.7024      3.4850    -48.0939     -0.0001
   1   4  24     46.0752      5.4387     47.6627      0.0002
   5   4  24     35.1825     10.3458      8.0831      0.0000
  -2   5  24     40.7887      3.4418     41.6115      0.0000
  -1   5  24     43.0789      3.2229    -51.2063      0.0000
  -5   6  24     70.2447      3.2964    -65.6303      0.0000
  -2   6  24     55.3193      3.5758    -50.9801      0.0000
  -4   8  24     40.8985      4.8411     46.2313      0.0000
  -3   8  24     44.7242      5.6684     37.7343      0.0001
   2   8  24     36.5658      7.2543    -34.4148     -0.0001
  -5  10  24     47.4312      4.0159    -45.3537     -0.0001
  -5  12  24     41.8645      5.0637    -47.0842      0.0000
   0   1  25     73.5470      2.2884     70.0775      0.0000
   0   2  25     44.0354      6.1281     34.6788      0.0000
  -6   3  25     44.0259      5.1448    -34.6265     -0.0002
  -1   3  25     55.7956      2.9138    -51.3445     -0.0001
  -4   4  25     71.6353      2.0853    -73.2150      0.0000
  -1   4  25     70.4361      3.5344    -69.1977      0.0001
   0   4  25     40.2193      5.4973     47.5838      0.0000
   3   4  25     70.7730      8.3930     43.9974      0.0001
  -5   5  25     40.1626      7.1618     35.1815      0.0000
  -6   6  25     51.5747      6.5215    -34.9983      0.0000
   1   6  25     42.2052      4.8945    -45.9227      0.0000
   4   6  25     63.4849      5.6735    -52.6911     -0.0001
  -6   7  25     36.9678      7.1021    -30.1253     -0.0001
  -5   7  25     44.6284      4.3642    -42.8970     -0.0001
   0   7  25     46.1993      3.0958     45.9666      0.0001
  -8   9  25     40.1940      5.0641    -41.8665      0.0000
  -4   9  25     33.2775      5.2022     38.4067     -0.0001
   0  17  25     62.1404     10.2186     33.0729      0.0001
  -7   0  26     40.3798      4.7846    -41.2708     -0.0001
  -2   0  26     94.3319      2.6283    -90.8194     -0.0001
  -1   0  26     52.0765      5.2676     42.6467      0.0000
   0   0  26     35.2708      3.2536    -46.4020     -0.0001
  -9   1  26     48.8870      7.3580    -57.4179      0.0000
  -3   1  26     47.7468      3.7666    -39.9084      0.0000
  -2   1  26     43.2278      3.5617    -42.9641     -0.0001
  -6   2  26     44.5688      4.2992     39.0408      0.0000
  -5   2  26     50.4131      3.4591    -47.0710     -0.0001
  -4   2  26     48.1447      3.5799     50.7062      0.0001
  -3   2  26     43.5002      6.9109     40.5291      0.0000
  -2   2  26     35.1941      4.4373    -38.1884      0.0000
  -1   2  26     37.1249      5.7751     34.7354      0.0000
  -6   3  26     34.8991      6.3123    -38.1605      0.0003
  -4   3  26     67.0550      3.7647    -62.9578      0.0005
   0   3  26     21.7635      5.7308     20.9894      0.0000
  -4   4  26     45.1995      5.0790     40.4088      0.0000
  -4   5  26     39.5642      6.2105     29.3438      0.0001
  -6   6  26     38.7692      7.7063     18.2301      0.0000
  -2   6  26     46.9636      5.1130    -35.9854      0.0000
  -6  10  26     53.6017      6.5376    -40.7432     -0.0001
  -3  10  26     46.3506      3.4278    -52.9859      0.0000
  -1   1  27     62.5883      2.9825     62.1813      0.0001
  -7   3  27     47.2425      6.1962     44.5159      0.0000
  -6   3  27     28.5147      6.1616     19.1994      0.0000
  -3   3  27     44.3922      4.1259    -42.3312      0.0000
  -2   3  27     61.0808      4.2752    -56.2440      0.0000
   0   3  27     40.4859      4.7531    -36.7037      0.0000
 -10   5  27     53.1136      9.0784     -5.5507      0.0000
  -4   8  27     53.4765      3.7743     42.6753      0.0000
  -2   9  27     48.1214     11.9965     27.1435      0.0000
   0   9  27     50.7799      4.0767     49.7327     -0.0001
  -6   2  28     70.2078      5.7356    -59.2269     -0.0001
  -3   2  28     79.0878      4.5404    -70.0283     -0.0001
  -2   2  28     62.2867      3.8699     53.1952      0.0002
  -3   3  28     49.5778      6.1115    -39.6448     -0.0001
  -2   3  28     58.9501      6.3633    -51.7831      0.0000
  -6   5  28     55.6390      5.8913     55.8463      0.0001
  -4   8  28     43.5996      4.7196    -36.7167     -0.0002
   0   1  29     45.7735      6.6275     34.1101      0.0000
  -9   2  29     62.8918      6.9837     57.4994      0.0004
  -6   2  29     48.6842      9.8668     41.0800      0.0003
  -5   3  29     70.0077      4.1856     66.7595      0.0001
  -7   7  29     66.5454      7.0069    -47.1747      0.0000
  -4   7  29     45.7555     10.2226     23.2524      0.0002
  -1   9  29     63.1649      8.1731     53.7099      0.0001
  -4   0  30     52.2883      6.5894    -58.7459      0.0000
   1   0  30     64.9250      8.9925    -53.9673      0.0000
  -1   6  30     40.7423     10.2529     30.3598      0.0001
   1   1  31     35.6112      8.4381      1.8356      0.0000
  -2   4  31     48.3094      7.1451     33.8224      0.0000
  -3   5  31     55.2984      8.2624    -46.8091      0.0000
  -6   6  31     63.3170     11.4147    -56.5529      0.0000
  -5   7  31     36.8169      7.4550    -24.4272      0.0000
  -4   7  32     32.3631      9.3505    -27.2952     -0.0001
  -4  10  32     42.1194     10.9239    -29.2572     -0.0002
 -10  12  33     36.6149     10.9886     -4.9383      0.0001
  -4   0  34     58.8139      7.7183    -47.7226     -0.0001
  -8  16  34     59.0655     11.3294    -19.8647      0.0001
  -7   7  35     49.0523     13.5278      9.6446      0.0001
  -5   7  35     52.4635     11.7747     -5.8155      0.0000
   0   4  44     63.8957     16.0047     -9.7400      0.0001
                                                    
