# Supplementary material for: Structure of magnesium selenate enneahydrate, MgSeO4·9H2O, from 5 to 250 K using neutron time-of-flight Laue diffraction
Source: Acta Crystallogr B Struct Sci Cryst Eng Mater. 2015 May 26;71(Pt 3):313–27. doi: 10.1107/S2052520615006824 (PMC4450603; doi:10.1107/S2052520615006824)
Supplement: Supplementary file 5 [file b-71-00313-IVsup5.hkl]

#
# Unique observed reflections after correcting
# for dispersion and merging Friedel opposites
#
data_MgSeO4_9H2O_250K_3D_SXD
_shelx_title ' SXD'
_shelx_refln_list_code          3
_shelx_F_calc_maximum      151.70
_exptl_crystal_F_000       672.00
_reflns_d_resolution_high  0.3564

loop_
 _space_group_symop_operation_xyz
 'x, y, z'
 '-x, y+1/2, -z+1/2'
 '-x, -y, -z'
 'x, -y+1/2, z+1/2'

_cell_length_a     7.2604
_cell_length_b    10.5021
_cell_length_c    17.3881
_cell_angle_alpha  90.000
_cell_angle_beta  109.423
_cell_angle_gamma  90.000

loop_
 _refln_index_h
 _refln_index_k
 _refln_index_l
 _refln_F_meas
 _refln_F_sigma
 _refln_A_calc
 _refln_B_calc
   1   0   0     16.2894      0.3752    -16.4094      0.0000
   2   0   0      5.2124      0.7310      6.1793      0.0000
   3   0   0    127.3945      0.7438    130.2817      0.0000
   4   0   0    121.5052      1.0940   -120.0037      0.0000
   5   0   0     48.1409      1.6095     46.8687      0.0000
   6   0   0     58.3925      1.9807    -58.9485      0.0000
   7   0   0     33.3377      4.4341    -29.6086      0.0000
   8   0   0     51.5162      4.3662     53.9696      0.0000
   1   1   0     47.0971      0.4448     47.6397      0.0000
   3   1   0     13.7685      2.1166     -7.2487      0.0000
   4   1   0     36.6060      0.6793     36.1939      0.0000
   7   1   0     65.8167      1.5480    -66.7910      0.0000
   8   1   0     38.8771      3.0234    -38.7128      0.0000
   1   2   0     61.7550      0.3018    -56.5539      0.0000
   2   2   0     10.8506      0.8485    -11.4729      0.0000
   3   2   0     22.7992      0.4910     21.5815      0.0000
   4   2   0     32.3051      0.7677    -30.5971      0.0000
   5   2   0     33.5334      1.0501     33.8867      0.0000
   6   2   0     98.7357      0.9921    -96.8198      0.0000
   8   2   0     44.2036      2.2659     45.1629      0.0000
   2   3   0     48.0746      0.4033     46.4194      0.0000
   3   3   0     48.5927      0.6310     49.0448      0.0000
   4   3   0     18.7838      2.4573    -12.0875      0.0000
   5   3   0     19.6855      1.9630     19.1027      0.0000
   0   4   0     71.5745      1.4383     70.1628      0.0000
   1   4   0     48.2395      0.3762    -38.0680      0.0000
   2   4   0     86.5579      0.5161    -83.6884      0.0000
   3   4   0     34.4785      0.6462     33.1101      0.0000
   4   4   0     32.5659      0.9832    -31.7191      0.0000
   5   4   0     41.5737      1.2406     42.5623      0.0000
   7   4   0     38.7959      4.6447     32.3110      0.0000
   2   5   0     23.3519      0.6922     24.4433      0.0000
   3   5   0     24.6173      0.6700     22.8048      0.0000
   4   5   0     37.6341      0.7225     38.4624      0.0000
   0   6   0    120.1408      1.2873    117.7456      0.0000
   1   6   0     16.4274      0.7941    -17.3164      0.0000
   2   6   0     12.6899      1.6518      6.2504      0.0000
   3   6   0     63.6083      0.5935     64.6821      0.0000
   4   6   0     30.5893      0.9301    -28.6838      0.0000
   5   6   0     40.2856      2.2860    -35.9058      0.0000
   1   7   0     59.7965      0.6839     58.2178      0.0000
   2   7   0     37.7420      0.7217     38.8909      0.0000
   4   7   0     19.5264      1.9037    -15.9519      0.0000
   0   8   0     59.5333      1.0933    -58.2581      0.0000
   1   8   0     58.2997      0.7338     57.4722      0.0000
   3   8   0     70.8124      0.8324    -73.5787      0.0000
   4   8   0     61.2584      0.7767     57.5997      0.0000
   6   8   0     39.1314      1.5580    -38.6633      0.0000
   1   9   0     85.6460      0.9394    -84.6879      0.0000
   2   9   0     73.0315      0.7627     74.5865      0.0000
   5   9   0     34.7946      1.3482     31.8909      0.0000
   1  10   0     50.2795      1.3801     52.7163      0.0000
   2  10   0     25.5471      1.3353     28.3244      0.0000
   4  10   0     62.0775      1.4884     64.0940      0.0000
   5  10   0     58.1113      1.2822    -56.0710      0.0000
   6  10   0     38.4956      2.0361    -34.2479      0.0000
   7  10   0     27.8158      4.7783     13.0818      0.0000
   1  11   0     29.5499      1.6795     30.1370      0.0000
   2  11   0     24.0200      1.1094     24.5982      0.0000
   4  11   0     39.3785      1.4426     42.3450      0.0001
   6  11   0     50.3422      1.6677    -46.9288     -0.0001
   8  11   0     37.3774      6.8669    -38.4224     -0.0001
   0  12   0     61.3714      1.5097    -59.7086      0.0000
   1  12   0     23.0855      3.6351    -21.2604      0.0000
   4  12   0     34.6947      1.7643     33.5210      0.0000
   6  12   0     23.5829      3.8456     25.2965      0.0000
   1  13   0     25.9189      1.8636    -26.3697      0.0000
   3  13   0     29.8033      3.3661    -27.9395      0.0000
   1  14   0     37.5559      2.1301    -35.1253      0.0001
   2  14   0     39.9399      2.1468    -38.9587     -0.0001
   6  14   0     32.1611      5.2992    -28.1798      0.0000
   2  16   0     23.6618      3.5191     23.3465      0.0000
   3  18   0     19.3546      3.7154     16.8637      0.0000
  -7   1   1     38.2270      2.0669    -40.8342      0.0000
  -6   1   1     30.3707      1.9233    -30.8442      0.0000
  -5   1   1     28.2033      1.0602    -30.4665      0.0000
  -4   1   1     29.3334      2.4070     19.4209      0.0000
  -3   1   1     22.9353      0.5656    -22.9989      0.0000
  -2   1   1     45.3182      0.2298    -45.9034      0.0000
   0   1   1     22.8994      0.5520     27.3405      0.0000
   1   1   1     68.7543      0.3861    -72.6807      0.0000
   2   1   1     22.9313      0.3890     22.3649      0.0000
   3   1   1     22.7418      0.6523    -22.4735      0.0000
   5   1   1     21.9644      2.0013     17.2526      0.0000
   8   1   1     38.5194      2.9463     42.0065      0.0000
   9   1   1     25.3913      4.3412    -25.6184      0.0000
  -6   2   1     39.2450      1.6183    -39.4914      0.0000
  -5   2   1     61.8645      0.9279    -63.0587      0.0000
  -4   2   1     83.6651      0.5432    -83.3065      0.0000
  -2   2   1     10.5375      0.7149      9.1209      0.0000
  -1   2   1     13.3486      0.4039    -13.7689      0.0000
   0   2   1     57.8101      0.5684     54.6660      0.0000
   1   2   1     12.2079      0.5220    -11.7143      0.0000
   3   2   1     53.7288      0.4638     50.6754      0.0000
   5   2   1     49.8125      0.9112     52.6439      0.0000
  -8   3   1     22.4527      5.3909     25.0328      0.0000
  -7   3   1     22.5150      3.7322    -21.7828      0.0000
  -5   3   1     25.2223      1.1817     23.6864      0.0000
  -4   3   1     27.6196      0.8463     27.3099      0.0000
  -3   3   1     15.6573      0.9286    -17.0504      0.0000
  -1   3   1     11.4084      0.7427     11.1705      0.0000
   0   3   1     36.6057      0.2943     37.5410      0.0000
   1   3   1     12.7813      1.0831     10.2359      0.0000
   2   3   1     11.4148      1.8010     -6.6152      0.0000
   3   3   1     15.8416      0.7981     14.0143      0.0000
   4   3   1     29.7060      0.7751     24.5671      0.0000
   6   3   1     24.2004      2.1485     21.8367      0.0000
   8   3   1     34.3024      3.7855     24.6149      0.0000
   9   3   1     32.7022      3.0957    -30.0646      0.0000
  -8   4   1     41.0009      4.3806     40.8544      0.0000
  -6   4   1     72.7112      1.0982    -74.1937      0.0000
  -5   4   1     52.4754      1.3811     52.6064      0.0000
  -4   4   1     14.4829      1.7699    -11.8082      0.0000
  -3   4   1     33.9417      1.6073     -7.3754      0.0000
  -2   4   1     85.4814      0.5885     84.9749      0.0000
   0   4   1     26.6587      0.5903     27.1680      0.0000
   1   4   1     18.7399      0.5010     20.1040      0.0000
   2   4   1     20.9765      0.6510    -20.2621      0.0000
   3   4   1     42.2939      0.6784     43.4804      0.0000
   4   4   1     43.5222      0.7413     44.9588      0.0000
   5   4   1     33.3064      1.1285     29.8229      0.0000
   6   4   1     22.4769      3.7116    -19.5403      0.0000
   9   4   1     34.9079      5.0351    -31.9705      0.0000
  -8   5   1     54.7056      2.0297    -58.4006      0.0000
  -6   5   1     29.7170      2.0721     29.0175      0.0000
  -5   5   1     28.0352      1.7192    -25.8897      0.0000
  -4   5   1    104.3365      0.7299    100.5501      0.0000
  -3   5   1     56.6753      0.3562     55.7334      0.0000
  -2   5   1     27.3185      0.6310    -26.3411      0.0000
  -1   5   1     19.5902      0.5966    -18.7708      0.0000
   0   5   1     16.4006      0.7415     15.2532      0.0000
   1   5   1      9.5209      1.3806    -10.6570      0.0000
   2   5   1     85.2830      0.5442    -71.8369      0.0000
   3   5   1     40.4765      0.6889    -39.5357      0.0000
   5   5   1     31.0784      1.1781    -34.2284      0.0000
   6   5   1     22.6377      4.4167     22.7494      0.0000
   7   5   1     25.6411      3.9863     11.3403      0.0000
   8   5   1     43.9622      4.4841     34.9784      0.0000
  10   5   1     56.3482      6.4992    -44.4802      0.0000
  13   5   1     47.2857     12.4832     -6.8869      0.0000
  -7   6   1     44.6384      2.3400    -42.8319      0.0000
  -4   6   1     33.2665      0.7609    -33.5114      0.0000
  -3   6   1     38.5784      0.6873     39.0221      0.0000
  -2   6   1     57.4479      0.7911     59.8762      0.0000
  -1   6   1     22.7276      0.7251     20.2581      0.0000
   0   6   1     73.5814      0.6362     72.5598     -0.0001
   3   6   1     68.1357      0.5873    -66.5442      0.0000
   4   6   1    127.0542      0.8177   -117.1036      0.0000
   6   6   1     44.7668      1.6061    -46.8008      0.0000
   8   6   1     43.9641      4.7211     43.9599      0.0000
  -9   7   1     44.9099      3.6020     42.6715      0.0000
  -4   7   1     40.2679      1.0122     30.0429      0.0001
  -3   7   1     41.5721      0.7991    -42.3270     -0.0001
  -1   7   1     50.7734      0.6016     49.9409      0.0001
   1   7   1     47.6298      0.6635     49.2118      0.0000
   2   7   1     16.6626      1.3665    -17.2563      0.0000
   3   7   1     76.8036      0.6868     76.5814      0.0000
   4   7   1     19.6328      2.1421     19.4866      0.0000
   5   7   1     45.1276      1.1774    -43.4165      0.0000
  -5   8   1     29.1573      1.2687    -28.3324      0.0000
  -4   8   1     63.1142      0.8029     63.7527     -0.0001
  -3   8   1     24.7759      0.9417     28.1617      0.0000
  -2   8   1     35.4332      0.9349    -36.6855      0.0001
  -1   8   1     31.5710      0.7121     34.0525      0.0000
   0   8   1     11.9729      2.0733    -10.9297      0.0000
   1   8   1     59.6214      0.7075    -57.9995      0.0000
   2   8   1     55.0187      1.0385     58.2080      0.0000
   3   8   1     37.1247      1.4073    -37.4887      0.0000
   4   8   1     47.0234      0.8004    -44.7431      0.0000
   5   8   1     23.5235      3.4400     16.4711      0.0000
   6   8   1     55.9414      1.8882    -53.2366      0.0000
  -5   9   1     21.8222      2.3134    -17.9217      0.0000
  -4   9   1     68.9251      0.8252     70.2743      0.0000
  -1   9   1     16.0072      2.0963      5.1161      0.0000
   0   9   1     16.1487      1.4450     -9.7144      0.0000
   1   9   1     35.9607      0.9303     36.0324      0.0000
   8   9   1     51.8458      6.5863     43.2879      0.0000
  -3  10   1     33.4351      1.2483    -35.1107      0.0000
  -2  10   1     22.0611      1.1779     22.6225      0.0001
   0  10   1     29.4524      0.7195     29.2673      0.0000
   1  10   1     69.1628      0.8865     69.9666      0.0000
   3  10   1     20.4451      1.6191    -21.6119      0.0000
   5  10   1     27.1515      2.5055    -22.1089     -0.0001
  -4  11   1     26.2313      1.4953     30.5290      0.0000
  -3  11   1     47.7805      1.2503    -47.7318      0.0000
  -2  11   1     19.2949      2.1995    -21.4863      0.0000
   0  11   1     71.2054      0.7464    -71.5497     -0.0001
   2  11   1     52.1261      1.0640    -54.8208     -0.0001
   4  11   1     21.5436      3.6043     20.1636      0.0000
   5  11   1     24.2965      2.4070    -25.0824     -0.0001
  -5  12   1     40.1038      1.8425    -45.0050      0.0001
   0  12   1     34.0666      1.0975    -35.5579      0.0000
   1  12   1     22.4634      3.5606     16.5180      0.0000
   3  12   1     20.2944      2.2609    -22.9273      0.0000
   4  12   1     54.3767      1.2596     55.1665      0.0000
   5  12   1     31.8748      4.5168    -23.7076      0.0001
  -5  13   1     32.0331      4.8949     16.8742      0.0000
   0  13   1     18.9710      3.3131     24.3295      0.0000
   1  13   1     28.2146      1.3769     29.0118      0.0000
   2  13   1     38.4756      2.7522     -8.7756      0.0001
   5  13   1     40.2040      5.4229    -40.5768      0.0000
  -4  14   1     30.7335      3.5293     31.3383      0.0000
  -1  14   1     38.9571      1.9145     38.8290     -0.0001
   3  14   1     39.4344      2.2870    -43.2866     -0.0001
  -3  15   1     24.4618      3.3508     20.5305     -0.0001
  -2  15   1     17.3932      3.1955    -19.8084      0.0001
  -2  16   1     20.0358      3.6103     20.8784      0.0000
   2  17   1     29.2230      3.7143     32.8380      0.0000
   3  17   1     32.9425      9.1233      4.3744      0.0000
  -3  18   1     34.3631      4.3382    -27.9291      0.0001
   5  20   1     41.5239      8.3283     12.7870      0.0000
  -5   0   2     32.9948      1.6496    -33.7342      0.0000
  -4   0   2     39.0317      0.9807     39.3561      0.0000
  -3   0   2     15.6886      2.5049    -15.1517      0.0000
  -2   0   2    104.7664      0.4783   -105.4528      0.0000
  -1   0   2     41.8156      0.5710     44.6529      0.0000
   0   0   2     40.9509      1.9419    -49.2213      0.0000
   1   0   2     17.5152      0.5054     19.0723      0.0000
   2   0   2     48.4909      0.6115     49.5734      0.0000
   3   0   2     49.4033      0.6822     52.6737      0.0000
   4   0   2    124.3377      0.7566    120.2785      0.0000
   6   0   2     73.4507      1.6810    -72.7262      0.0000
   8   0   2     58.5370      4.5265    -68.4326      0.0000
  -6   1   2     58.6456      1.7946     56.2918      0.0000
  -5   1   2    109.1898      1.1164    103.0816      0.0000
  -4   1   2     29.1694      0.7746     29.4767      0.0000
  -3   1   2     26.2529      0.4680     27.2124      0.0000
  -2   1   2     25.8157      0.3105    -27.2135      0.0000
  -1   1   2     45.5332      0.2778    -52.0674      0.0000
   0   1   2     24.2992      0.5753    -26.3597      0.0000
   1   1   2     60.8784      0.4024    -65.0868      0.0000
   2   1   2     17.8148      0.4289     17.8748      0.0000
   3   1   2     68.4385      0.6828     67.2561      0.0000
   4   1   2     50.3078      0.6326     50.5117      0.0000
   6   1   2     42.7342      1.2507     42.2597      0.0000
  -5   2   2     39.6476      1.1234     38.8881      0.0000
  -4   2   2     59.4859      0.4969     59.3579      0.0000
  -3   2   2     69.2111      0.3774    -69.9176      0.0000
  -2   2   2     11.2623      0.7080    -12.1873      0.0000
  -1   2   2     67.8685      0.3839     64.8795      0.0000
   0   2   2     23.1579      0.3386    -24.6040      0.0000
   1   2   2     14.8712      0.4731    -13.3093      0.0000
   2   2   2     26.1538      0.4856     24.5960      0.0000
   3   2   2     84.9956      1.0450    -76.3391      0.0000
   4   2   2     26.0636      1.0702     27.4564      0.0000
   5   2   2     59.0139      1.0218    -59.1153      0.0000
   7   2   2     88.3637      1.4198     91.2221      0.0000
   8   2   2     39.7254      3.3745    -40.1190      0.0000
  -9   3   2     43.0514      5.5341    -40.7432      0.0000
  -8   3   2     60.2463      2.4377     63.3637      0.0000
  -5   3   2     24.6224      4.6206    -17.5786      0.0000
  -4   3   2     55.2689      0.5829    -56.3582      0.0000
  -3   3   2     13.2578      1.0594    -12.4429      0.0000
  -2   3   2     28.5753      0.5324     29.4406      0.0000
  -1   3   2     26.7068      0.4014    -27.7626      0.0000
   0   3   2     59.3011      0.4250     59.0128      0.0000
   2   3   2     77.0739      0.5556    -73.2046      0.0000
   3   3   2     51.7973      0.7651    -53.7496      0.0000
   5   3   2     53.8002      1.0739     50.2228      0.0000
   7   3   2     29.0804      2.8381     25.0541      0.0000
  -7   4   2     22.0679      3.9130     19.5396      0.0000
  -6   4   2     24.7258      2.2800     23.5310      0.0000
  -3   4   2      9.3122      1.9404      4.1718      0.0000
  -2   4   2     27.6365      0.4005    -28.3696      0.0000
  -1   4   2     22.9380      0.5429     22.2106      0.0000
   0   4   2     41.4061      0.4728    -39.7219      0.0000
   1   4   2     34.5242      0.5106    -34.1573      0.0000
   4   4   2     53.3697      0.6475     55.9575      0.0000
   5   4   2     23.2387      1.6235     23.3726      0.0000
   6   4   2     27.2245      1.8787    -24.8657      0.0000
  -9   5   2     56.9226      3.1041    -60.5427      0.0000
  -7   5   2     54.9438      1.5518    -50.5313      0.0000
  -6   5   2     31.0734      1.8653    -27.5682      0.0000
  -5   5   2     99.2513      0.9842     99.9217      0.0000
  -3   5   2     46.9690      0.5411     50.2019      0.0000
  -2   5   2      9.7901      1.5804      7.6884      0.0000
  -1   5   2    112.4140      0.5652   -112.2915      0.0000
   1   5   2     15.7227      0.9237    -12.9977      0.0000
   4   5   2     17.2432      1.5868    -17.7444      0.0000
  -8   6   2     35.3683      5.9286     22.7925      0.0000
  -6   6   2     24.9469      2.5763     22.7674      0.0000
  -5   6   2     74.5610      1.0837     66.8849      0.0000
  -4   6   2     39.6578      0.9555    -38.4099      0.0000
  -3   6   2     50.8692      0.5516    -40.2663      0.0001
  -2   6   2     31.7370      0.6318    -28.6754      0.0000
  -1   6   2     29.9820      0.6412    -28.6927      0.0000
   0   6   2    140.2970      0.5976    135.2712     -0.0001
   1   6   2     20.6993      1.0690    -23.3858      0.0000
   2   6   2     40.3742      1.4960    -38.6590      0.0000
  -9   7   2     56.7779      3.1434    -53.2320      0.0000
  -6   7   2     24.7512      4.1642    -21.9754      0.0000
  -5   7   2     57.9768      0.5450     57.9858      0.0000
  -4   7   2     21.0962      2.3348     17.0441      0.0000
  -2   7   2     59.5164      0.7545     60.5435      0.0000
  -1   7   2     43.4301      0.8657     43.9524      0.0000
   0   7   2     54.3844      0.5511     55.6898     -0.0001
   1   7   2     31.9524      0.5725    -31.7501     -0.0001
   2   7   2     27.6387      1.5879    -25.8891     -0.0001
   3   7   2     64.9881      0.8630     61.3240      0.0000
   4   7   2     28.8508      1.5078    -29.9299      0.0000
   6   7   2     39.6165      2.5483     37.9849      0.0000
  -6   8   2     32.4911      1.6761    -32.4528      0.0000
  -5   8   2     20.5643      3.4083      4.1721      0.0000
  -2   8   2     21.8582      0.8322     20.9360      0.0000
  -1   8   2     32.8975      0.9720     35.2447      0.0000
   0   8   2     17.9053      0.7659     16.7496      0.0000
   1   8   2     55.6212      0.6061    -57.6027      0.0000
   2   8   2     16.7415      1.2276    -16.1954      0.0000
   3   8   2     33.8169      1.4075     33.6199      0.0000
   5   8   2     31.2816      2.0844    -23.0197      0.0000
   9   8   2     45.5579      6.4069    -45.6059      0.0000
  -6   9   2     25.0633      3.6704    -20.1483      0.0000
  -3   9   2     27.4962      1.4036     28.8713     -0.0001
  -2   9   2     31.2878      0.9204    -31.2346      0.0000
  -1   9   2     86.5747      0.9727    -85.1666      0.0000
   0   9   2     49.8128      0.7160    -49.7903      0.0001
   1   9   2     16.9356      0.9876     15.8122      0.0000
   2   9   2     38.3537      0.8971    -39.6070      0.0000
   3   9   2     21.5054      1.4820    -23.3785      0.0000
  -7  10   2     43.3749      6.1217     32.8635      0.0000
  -3  10   2     48.7807      1.1025    -54.1754      0.0000
  -2  10   2     28.7434      1.0036    -21.1924      0.0000
   0  10   2     22.2566      1.3061     23.5251      0.0000
   2  10   2     69.4839      0.8712     73.1824      0.0000
   5  10   2     43.7253      1.5575     40.5182      0.0000
   6  10   2     37.7888      2.2872    -35.1125      0.0000
  -4  11   2     31.1436      2.0800     30.0643      0.0001
   0  11   2     62.2382      0.7841    -60.9908     -0.0001
   1  11   2     22.3564      1.6935    -25.3524      0.0000
   2  11   2     55.7548      0.9076    -61.1271      0.0000
   6  11   2     36.1207      4.0826     34.8181      0.0000
  -7  12   2     61.3062      1.8275    -59.8025      0.0001
  -4  12   2     30.4247      2.4837    -26.9617      0.0001
  -3  12   2     53.1057      1.2791     54.1583     -0.0001
  -1  12   2     21.7957      1.8683    -22.3356      0.0001
   0  12   2     49.9133      0.8749     50.5225     -0.0001
   1  12   2     64.1875      1.1664    -64.8630      0.0001
   2  12   2     60.3143      1.1504    -62.2993      0.0000
   3  12   2     30.8170      1.6115     35.3410      0.0000
   5  12   2     33.0184      4.6109      7.0615      0.0000
   6  12   2     37.4396      2.6800     36.7616      0.0000
  -4  13   2     36.7952      2.7279     27.7007      0.0000
  -2  13   2     25.3509      2.0082     30.2272      0.0000
  -1  13   2     17.0225      2.0938     15.6068      0.0000
   1  13   2     76.4123      1.2258     80.0286     -0.0001
   2  13   2     36.1945      1.1893    -36.4474      0.0000
   4  13   2     48.3579      2.7518     47.4192      0.0000
   5  13   2     50.0966      3.0753    -46.5211      0.0000
  -8  14   2     28.7090      8.0028      2.9816      0.0000
  -4  14   2     36.6873      2.2067    -34.8787     -0.0001
   3  14   2     28.2194      2.9148    -27.3971      0.0000
  -5  15   2     32.7114      4.3641    -30.6390      0.0000
  -1  15   2     28.8511      2.1190     27.4491     -0.0001
  -2  16   2     27.2861      5.4782    -18.3675      0.0001
  -1  16   2     38.1787      1.5754     40.1354      0.0000
   0  16   2     22.3240      3.6366     23.1730      0.0000
   4  21   2     53.4426     10.2095    -13.6628      0.0000
  -6   1   3     33.5899      2.0467    -36.6471      0.0000
  -5   1   3     58.8784      0.9946    -58.7950      0.0000
  -4   1   3     11.1522      2.1362    -11.5811      0.0000
  -3   1   3     85.0316      0.5229    -82.9664      0.0000
  -2   1   3     16.6385      0.5528     15.5912      0.0000
  -1   1   3     58.9138      2.7645     65.4146      0.0000
   0   1   3     57.5894      0.3338    -61.5048      0.0000
   1   1   3     44.3468      0.2934     45.4906      0.0000
   2   1   3     26.6693      0.5291    -25.5949      0.0000
   3   1   3     54.5063      0.5846     53.5460      0.0000
   4   1   3     77.9217      0.6356     76.8289      0.0000
   5   1   3     25.4646      1.1098    -23.2703      0.0000
   6   1   3     45.6531      6.2630     17.2075      0.0000
   7   1   3     26.9817      3.8136     26.0599      0.0000
  -4   2   3     44.1949      0.5503    -45.7010      0.0000
  -2   2   3     30.8956      0.4131    -32.9516      0.0000
  -1   2   3     17.8012      0.4034     18.3500      0.0000
   0   2   3     12.0889      0.4757     11.8955      0.0000
   1   2   3     19.1409      0.4472    -18.8208      0.0000
   2   2   3     16.4148      1.1448     14.9802      0.0000
   3   2   3     35.7394      0.7069     34.4444      0.0000
   4   2   3     18.3035      1.1459     15.6029      0.0000
   5   2   3     32.0444      1.1625     30.2565      0.0000
  -5   3   3     20.1293      1.9875      0.4038      0.0000
  -3   3   3     56.2577      0.5274    -58.6606      0.0000
  -1   3   3     14.3006      0.5842     13.9438      0.0000
   0   3   3     43.6857      0.3457    -45.9516      0.0000
   1   3   3     27.3499      1.0082      7.3781      0.0000
   2   3   3     68.1957      0.4171    -67.2964      0.0000
   3   3   3     47.4902      0.6266     47.8341      0.0000
   5   3   3     57.3820      1.2864    -52.5130      0.0000
  -9   4   3     35.3037      4.6475    -38.3302      0.0000
  -5   4   3     65.0144      0.8442     65.0837      0.0000
  -4   4   3     37.5450      0.7514    -38.7476      0.0000
  -3   4   3     46.7550      0.6143     49.1639      0.0000
  -2   4   3     49.7828      0.5078     50.0576      0.0000
  -1   4   3     50.5090      0.4911    -50.2493      0.0000
   1   4   3    105.4041      0.4949    101.5364      0.0000
   2   4   3     12.8926      1.0227    -11.7054      0.0000
   3   4   3     32.7441      0.8585     34.6499      0.0000
   4   4   3    111.6161      1.0619    103.1216      0.0001
   6   4   3     30.7477      2.2414     30.4471      0.0000
   7   4   3     29.6662      2.8872     27.8204      0.0000
   8   4   3     30.2135      3.4698    -29.2569      0.0000
  -6   5   3     21.8614      3.5734    -20.9499      0.0000
  -5   5   3     79.2945      0.9533     73.5626      0.0000
  -4   5   3     36.9685      0.8665     36.7804      0.0000
  -3   5   3     32.9272      0.6253    -35.2209      0.0000
  -2   5   3    114.3079      0.5729    112.9885      0.0000
  -1   5   3     68.4836      0.6019     66.2525      0.0000
   1   5   3     18.9542      0.8664     15.0056      0.0000
   2   5   3     55.0411      0.7925    -56.7261      0.0000
   3   5   3     44.9203      1.0899    -39.6182      0.0000
   4   5   3     58.0805      1.0155    -60.2291      0.0000
   5   5   3     59.3539      1.2565    -58.9370      0.0000
   7   5   3     26.9610      4.6779     23.0907      0.0000
  -8   6   3     50.5577      6.2588     30.9182     -0.0001
  -6   6   3     32.3054      2.1621    -31.7734      0.0000
  -5   6   3     26.5116      1.8047    -24.2039      0.0000
  -4   6   3     26.1798      1.0517    -25.5726      0.0000
  -3   6   3     38.8158      0.7138    -37.5577      0.0000
  -2   6   3     82.2162      0.7562    -81.1006      0.0000
  -1   6   3     51.5724      0.6740     49.9999      0.0000
   0   6   3     19.3690      0.6071     19.2151      0.0000
   1   6   3     37.9890      0.6529    -37.5859      0.0000
   2   6   3     47.4199      1.1280     50.3215      0.0000
   3   6   3     42.7535      0.9127     41.7417      0.0000
   4   6   3     37.7068      1.7219    -36.5702      0.0000
   5   6   3     31.7384      1.9005    -32.5678      0.0000
   6   6   3     41.2707      1.9413    -41.4937      0.0000
   7   6   3     28.0384      2.6277    -33.0437      0.0000
  -8   7   3     30.7388      6.1850     25.3137      0.0000
  -5   7   3     22.1754      3.7545     24.5450      0.0000
  -4   7   3     33.9401      0.8672    -34.8247      0.0000
  -3   7   3     34.3933      0.8119     36.6871      0.0000
  -2   7   3     43.2287      1.1266    -39.9444     -0.0001
  -1   7   3     62.1343      0.9041    -60.7156      0.0001
   0   7   3     85.4321      0.5787     81.8157      0.0000
   3   7   3    114.9825      1.0387    114.5790      0.0000
   4   7   3     40.3896      2.6799    -35.2489      0.0000
  -6   8   3     38.4592      1.3427     39.9078      0.0000
  -5   8   3     32.2019      1.7258     28.2942      0.0000
  -4   8   3     24.2507      1.1487    -22.2387      0.0000
  -3   8   3     23.6691      3.0504     20.5684      0.0000
  -2   8   3     86.5012      0.9611    -85.8047      0.0000
  -1   8   3     70.2294      1.2293    -69.6849      0.0000
   0   8   3     41.1245      0.5611     39.4204      0.0000
   1   8   3     23.1354      0.9567    -21.8431      0.0001
   7   8   3     38.1447      2.9415    -36.4500      0.0000
  -6   9   3     47.2082      2.0607    -43.4630      0.0000
  -5   9   3     21.3251      3.0078     21.0824      0.0000
  -4   9   3     55.5322      0.7834    -59.3978      0.0000
  -3   9   3     26.8263      1.2632    -27.8148      0.0000
  -2   9   3     31.6285      1.0994     32.7016      0.0000
  -1   9   3     12.9325      1.2167    -11.8697      0.0000
   0   9   3     32.7589      0.6696     33.2490      0.0000
   1   9   3     69.7468      0.7672    -69.1105      0.0000
   3   9   3     47.5905      4.8146     51.4529      0.0000
   4   9   3     41.0660      3.3884    -33.2456      0.0000
   5   9   3     54.1202      2.7317     49.7484      0.0000
  -3  10   3     31.6414      1.4736    -33.2470      0.0000
  -2  10   3     26.4488      1.2596     31.4828     -0.0001
  -1  10   3     31.3065      0.9489    -29.7066      0.0000
   0  10   3     14.7141      1.9050     17.6132      0.0000
   1  10   3     49.3778      0.7796     37.6913      0.0000
   3  10   3     45.4367      2.8467     40.0560      0.0000
   4  10   3     32.5473      2.6880     32.9773      0.0000
  -5  11   3     30.9307      2.2289     27.6790      0.0000
  -4  11   3     11.6939      3.1030     13.5256      0.0000
  -3  11   3     19.2180      2.5184     19.1440      0.0000
   1  11   3     36.7276      1.0251    -38.9113     -0.0001
   3  11   3     30.1245      4.2052     25.0174      0.0001
  -3  12   3     42.7285      1.1160    -47.2934      0.0000
  -2  12   3     25.2261      4.8183     -9.2230      0.0000
  -1  12   3     39.3227      1.0649    -42.0167      0.0000
   2  12   3     28.0850      1.2387    -25.2760      0.0000
  -2  13   3     19.5350      1.8923     19.2013      0.0000
   1  13   3     39.5863      1.4004    -39.3572      0.0001
   0  14   3     26.3096      1.8326     27.6669      0.0000
   2  14   3     23.3182      2.2208    -27.2659     -0.0001
  -1  16   3     19.2524      2.9102     24.6143      0.0000
   4  17   3     33.9772      3.8857     35.8151      0.0000
  -7   0   4    101.7679      1.5333   -100.8186      0.0000
  -5   0   4     40.4609      1.3076     39.6183      0.0000
  -4   0   4     64.0385      0.8526    -62.3875      0.0000
  -3   0   4     50.2454      0.6136    -51.5375      0.0000
  -2   0   4     34.8651      0.5173     35.4911      0.0000
  -1   0   4     41.2504      0.8219    -45.6523      0.0000
   0   0   4     71.3907      0.8271    -79.5212      0.0000
   1   0   4     15.0079      0.6447     16.4549      0.0000
   2   0   4     16.5251      1.1960    -15.5205      0.0000
   3   0   4     23.3357      1.1315     24.7340      0.0000
   5   0   4    100.2693      1.1078   -101.1268     -0.0001
   6   0   4     96.6509      1.4194     95.1457      0.0000
   8   0   4     21.6023      3.9902    -23.6626      0.0000
  10   0   4     47.7516      4.5243    -44.7062      0.0000
  -7   1   4     44.0326      1.9049     47.8114      0.0000
  -6   1   4     22.0018      2.3141    -19.2017      0.0000
  -5   1   4     37.6366      1.2206    -33.7836      0.0000
  -4   1   4     45.2019      0.7457     45.8476      0.0000
  -3   1   4     15.5995      0.7100    -13.6957      0.0000
  -2   1   4      6.0328      1.3641      6.2709      0.0000
  -1   1   4     55.3464      0.2414     58.5863      0.0000
   0   1   4     31.5470      0.2672    -30.9897      0.0000
   2   1   4     14.9726      0.9433    -13.6966      0.0000
   3   1   4     97.3161      0.6735    -94.5768      0.0000
   4   1   4     52.5789      0.8673     49.9844      0.0000
   5   1   4     36.3283      1.0581     35.7384     -0.0001
   6   1   4     56.9776      1.1641     54.3563      0.0001
   7   1   4     30.4217      4.3443     29.2059      0.0000
  -9   2   4     44.6417      2.5170     48.2815      0.0000
  -8   2   4     27.5499      2.0692    -29.0162      0.0000
  -7   2   4     22.0097      3.3985    -23.2230      0.0000
  -5   2   4     70.3572      0.8249    -72.4041      0.0000
  -4   2   4     83.4181      0.5373     85.9370      0.0000
  -3   2   4     33.0302      0.4813     35.1160      0.0000
  -1   2   4     28.7888      0.5692     30.0011      0.0000
   0   2   4     13.3532      0.7992     12.4010      0.0000
   1   2   4     29.0152      1.5726    -30.3392      0.0000
   2   2   4     59.9807      0.6840     61.9552      0.0000
   3   2   4     13.1283      2.3192      1.8802      0.0000
   4   2   4     60.7025      0.8747     59.8916      0.0000
   5   2   4     20.0778      2.5041    -17.2168      0.0000
   7   2   4     18.3141      3.6919    -21.9516      0.0000
  -9   3   4     50.8403      3.4852     53.0717      0.0000
  -6   3   4     83.4330      0.9950     84.9740      0.0000
  -5   3   4     49.3601      0.7971    -51.2150      0.0000
  -4   3   4     18.3672      0.8722     18.1259      0.0000
  -3   3   4     21.3724      0.5411    -22.3735      0.0000
  -1   3   4     30.4520      0.4186     30.2693      0.0000
   0   3   4     29.3640      0.3976    -30.3138      0.0000
   1   3   4     12.2447      0.9442      8.8606      0.0000
   3   3   4     65.9985      1.0429    -64.5448      0.0000
   5   3   4     35.1215      1.4832    -31.6632      0.0000
   6   3   4     30.5797      6.4406    -19.1128      0.0000
   9   3   4     36.1560      5.4751     28.6407      0.0000
  -7   4   4     59.3388      1.3228    -62.8839      0.0000
  -5   4   4     33.6117      0.9714     36.3227      0.0000
  -4   4   4     12.0906      1.3160     13.8340      0.0000
  -1   4   4     97.7149      0.4568     95.4075      0.0000
   0   4   4     10.6369      1.1924      8.2232      0.0000
   2   4   4     29.9167      0.6557     29.0831      0.0000
   3   4   4     20.1430      1.0530    -22.3716      0.0000
   4   4   4     28.5484      1.0567    -29.7769      0.0000
   5   4   4     32.1843      1.9729    -32.0202      0.0000
   6   4   4     55.5592      1.6714     52.5976      0.0000
   7   4   4     44.2906      2.5364     45.8859      0.0000
  -5   5   4     58.8929      0.9658    -55.6168      0.0000
  -4   5   4     30.3587      1.7645     30.5531      0.0000
  -3   5   4     24.8209      1.3392    -24.1363      0.0000
  -2   5   4     18.4760      0.7696     19.0312      0.0000
  -1   5   4    129.6617      0.5221    123.5145      0.0000
   0   5   4     46.7744      0.5339     45.3265      0.0000
   3   5   4     57.9213      0.7234    -56.0414      0.0000
   4   5   4     31.0001      1.2915     32.8328      0.0000
   5   5   4     50.7279      2.1141    -50.6973      0.0000
  -7   6   4     55.2038      1.7733    -55.2821      0.0000
  -4   6   4     63.4629      0.7864    -62.1613      0.0000
  -3   6   4     44.3345      1.0972     42.8334      0.0000
  -1   6   4     64.0328      0.5540    -61.5074      0.0001
   0   6   4     15.8646      0.7063    -17.4783     -0.0001
   1   6   4    101.4167      0.6830    -97.4684     -0.0001
   2   6   4     26.4219      0.9282    -25.4897      0.0000
   3   6   4     47.1546      0.9970     43.0695      0.0000
   5   6   4     52.9768      1.3885    -53.7620     -0.0001
   6   6   4     37.3944      2.2520     36.4672      0.0000
   8   6   4     26.5020      6.3519    -24.5930      0.0000
  -6   7   4     24.8486      4.7560    -21.2543      0.0000
  -5   7   4     74.1702      0.9400    -75.4908      0.0000
  -4   7   4     58.8836      0.7659     58.5791      0.0000
  -3   7   4     26.7568      1.6466     29.4623      0.0000
  -2   7   4     23.0944      1.0849     23.6741      0.0000
  -1   7   4     36.2405      0.7231     36.1134      0.0002
   0   7   4     55.9350      0.5072     54.9179      0.0000
   1   7   4     84.2737      0.6026     81.6263      0.0001
   2   7   4     40.2121      1.2196     39.5410      0.0000
   5   7   4     39.3536      1.5615    -42.6712     -0.0001
   9   7   4     47.3849      6.2102     42.6940      0.0001
  -5   8   4     19.5675      2.0068     17.9193      0.0000
  -3   8   4     36.6940      1.8077     31.6294      0.0000
  -2   8   4     28.3869      1.1464    -28.7470      0.0000
  -1   8   4     40.8071      0.6288     41.6456      0.0000
   1   8   4     13.7444      1.7898     12.1956      0.0000
   2   8   4     23.4846      2.6255     19.6881      0.0000
   3   8   4     43.1279      1.1504    -44.2911      0.0000
   6   8   4     31.1615      2.8102    -32.5206      0.0000
  -9   9   4     52.3066      7.4799     48.1805      0.0000
  -6   9   4     22.1974      4.8042     19.8202      0.0000
  -5   9   4     32.2987      1.3242    -26.9642      0.0000
  -4   9   4     18.7747      1.7111    -20.1991      0.0000
  -2   9   4     35.9647      1.2309    -37.5143      0.0000
  -1   9   4     13.3604      1.1647     13.6081      0.0000
   1   9   4     61.8286      0.7469    -61.2916      0.0000
   4   9   4     26.9016      3.5005    -25.2019      0.0000
  -8  10   4     32.4961      4.6056     26.3066      0.0000
  -5  10   4     40.3784      1.2314     42.9980      0.0000
  -2  10   4     15.2871      3.1690    -11.4794      0.0000
   0  10   4     67.1624      0.6150    -66.7862     -0.0001
   1  10   4     55.3085      0.8583    -54.7967      0.0000
   2  10   4     32.2043      1.4520     32.6778      0.0001
   4  10   4     35.9346      3.6095     33.7791      0.0000
   8  10   4     39.3872      7.4039    -33.5169      0.0000
   0  11   4     19.5406      2.9447    -17.6712     -0.0001
   1  11   4     29.8133      1.2338    -32.6470      0.0000
   2  11   4     23.8849      2.7838    -27.3625      0.0000
   3  11   4     31.7597      4.0475    -29.7621      0.0000
   6  11   4     26.5420      6.4004    -39.4703     -0.0001
   8  11   4     61.4214      8.9002     55.1639      0.0001
  -4  12   4     24.1114      2.4010    -24.4371      0.0000
  -4  13   4     41.6167      2.4696    -41.2189      0.0000
   0  13   4     39.9727      1.1741     40.4902      0.0000
   3  13   4     34.5905      4.9045     30.3766      0.0000
  -4  14   4     31.3242      2.6238     33.3840      0.0000
  -3  14   4     33.8482      2.1950    -36.3378      0.0001
   0  14   4     22.4336      2.5781    -14.2543      0.0000
   0  15   4     49.5556      1.3306     51.4592     -0.0002
   3  15   4     24.7027      3.5360     28.5634      0.0000
  -3  16   4     36.7668      2.2552    -42.2339      0.0000
   1  16   4     25.1643      3.2233     29.4014      0.0000
  -7   1   5     26.9606      3.3195    -20.3681      0.0000
  -6   1   5     23.9310      1.9894     22.9563      0.0000
  -5   1   5     50.5561      1.0399     50.2168      0.0000
  -4   1   5     54.3507      0.7871    -55.1662      0.0000
  -3   1   5     29.1881      0.5195     27.6181      0.0000
  -2   1   5     16.5455      1.0260     15.9874      0.0000
  -1   1   5     20.6731      0.2572    -21.3477      0.0000
   0   1   5     38.3832      0.2687     37.7137      0.0000
   1   1   5     50.2282      0.3769    -47.4390      0.0000
   2   1   5     79.4854      0.5870     78.6258      0.0000
   3   1   5    122.6988      0.8216    113.9739      0.0000
   4   1   5     27.4911      1.0094    -25.9767      0.0000
   5   1   5    104.3146      0.9734    104.1154      0.0000
   9   1   5     44.5007      6.5601    -39.4192      0.0000
  -7   2   5     35.5617      1.9627     31.1692      0.0000
  -6   2   5     63.9821      1.3120     62.0620      0.0000
  -5   2   5     20.6167      1.2407     21.6399      0.0000
  -4   2   5     82.3923      1.0597     83.5317      0.0000
  -3   2   5     73.0748      0.4005     74.5862      0.0000
  -2   2   5     16.4150      0.8399     17.5523      0.0000
  -1   2   5     20.0619      0.3584     21.0237      0.0000
   0   2   5     32.4358      0.3799    -32.3954      0.0000
   1   2   5      6.8717      1.3866      2.9529      0.0000
   2   2   5     24.9617      0.8736    -24.3545      0.0000
   4   2   5     15.0366      2.7997    -13.1198      0.0000
  -9   3   5     29.1103      5.1277    -31.6732      0.0000
  -8   3   5     30.3442      3.7111    -36.3670      0.0000
  -5   3   5     45.8443      0.9638     47.3577      0.0000
  -2   3   5     14.9544      0.9789    -15.3166      0.0000
  -1   3   5     15.0394      0.5138    -16.0043      0.0000
   0   3   5     14.0933      0.5845    -13.3338      0.0000
   1   3   5     81.1550      0.5867    -77.0270      0.0000
   2   3   5     24.2485      1.0509    -26.2035      0.0000
   3   3   5     39.1113      0.8889    -35.5657      0.0000
   4   3   5    118.4361      0.9465   -108.9903      0.0000
   5   3   5     37.5826      1.4022     35.6113      0.0000
  -8   4   5     54.3783      4.2868    -51.7917      0.0000
  -6   4   5     30.8373      1.8291    -31.1550      0.0000
  -4   4   5     74.0957      0.5851     78.4473      0.0000
  -3   4   5     39.1576      0.6442    -41.8058      0.0000
  -2   4   5     30.6466      0.5098     31.7820      0.0000
  -1   4   5    105.5305      0.5629    103.5314      0.0000
   0   4   5     92.6285      0.4242    -90.2839      0.0000
   1   4   5     39.1365      0.4649     22.9279      0.0000
   2   4   5     25.1973      0.7161    -22.2390      0.0000
   3   4   5     23.1405      1.2515    -27.1209      0.0000
   4   4   5     39.1864      1.4759     39.5519      0.0000
   5   4   5     37.2431      1.4143    -36.0766      0.0000
   7   4   5     37.1532      3.1046     33.8005      0.0000
  -6   5   5     49.3037      1.4132     49.2783      0.0000
  -5   5   5     34.6126      1.1177     33.7743      0.0000
  -4   5   5     28.2403      1.1003     26.6762      0.0001
  -3   5   5     18.1214      0.7536    -16.7098      0.0000
  -2   5   5     18.3504      0.7513    -19.4525      0.0000
   0   5   5     64.4573      0.4544     62.3949     -0.0001
   2   5   5     32.9512      0.8126     31.9797      0.0000
   3   5   5     19.3947      1.1828     19.6126      0.0000
   4   5   5     40.0192      1.4016    -43.7748      0.0000
   5   5   5     55.9001      1.2056    -57.6507      0.0000
   8   5   5     48.5659      5.8517    -39.1746      0.0000
  -8   6   5     39.8386      3.4855    -31.4362      0.0000
  -7   6   5     33.8879      2.3773     32.2891      0.0000
  -6   6   5     21.5769      4.1725     17.4060      0.0000
  -4   6   5     70.6292      1.1060     71.8654      0.0000
  -3   6   5     16.5222      1.1012    -17.3210      0.0000
  -2   6   5     61.1366      0.5564    -61.0280      0.0000
  -1   6   5     38.3529      0.5698    -37.4984      0.0001
   0   6   5    104.8749      0.6630    -99.0987      0.0000
   1   6   5     63.3193      0.5652     61.0077      0.0000
   2   6   5     30.8598      0.7169    -29.6953      0.0000
   3   6   5     27.0932      1.0502    -25.2749      0.0000
   4   6   5     80.6005      1.0798     79.1927     -0.0001
  -6   7   5     51.3000      2.8322     53.6820      0.0000
  -5   7   5     28.9901      1.9809     28.3344      0.0000
  -4   7   5     23.2562      2.6703    -23.4885      0.0000
  -3   7   5     35.5178      0.8276    -32.8457      0.0000
  -1   7   5     22.3220      0.6424     17.1193      0.0000
   0   7   5     22.4058      0.7465    -21.4984      0.0000
   2   7   5     22.9791      2.1205     25.2077      0.0000
   3   7   5     56.4035      1.6590    -49.1370      0.0000
   5   7   5     28.3487      2.7089     30.1177      0.0000
   7   7   5     40.5055      2.9732     43.6496      0.0000
  -9   8   5     51.5101      5.8701     40.7617      0.0000
  -5   8   5     32.9190      1.3882    -31.3937      0.0000
  -3   8   5     25.4204      3.2644     23.0595      0.0000
  -2   8   5     35.4272      0.9168    -35.3311      0.0000
  -1   8   5     55.2531      0.6058     54.3444      0.0001
   0   8   5     34.6243      0.6219    -33.9893      0.0000
   1   8   5     74.2164      0.6710    -71.6741      0.0000
   2   8   5     33.7630      3.2727     23.3975      0.0000
   4   8   5     25.1540      1.8407    -27.5630      0.0000
  -4   9   5     24.7724      2.7065    -22.1148      0.0000
  -3   9   5     56.3109      1.5123    -51.3271      0.0000
  -2   9   5     40.7015      1.0800    -43.2563      0.0001
  -1   9   5     46.0530      0.6710    -46.7073      0.0000
   0   9   5     12.9502      2.1115    -13.4500      0.0000
   1   9   5     18.8549      1.2777    -18.0133      0.0001
   2   9   5     54.5423      1.0260     53.2291      0.0000
   3   9   5     25.7401      3.5266     23.0205     -0.0001
   4   9   5     25.1295      2.2073     22.7066      0.0000
  -5  10   5     44.0349      1.3718     44.6130      0.0000
  -4  10   5     41.0575      2.7375     40.1754     -0.0001
   0  10   5     28.3090      0.8105    -29.2523      0.0000
   2  10   5     28.9750      1.5398    -26.7368      0.0000
   4  10   5     27.6005      2.7320     27.0285      0.0001
   5  10   5     19.4437      3.7191     19.1140     -0.0001
   7  10   5     44.4392      4.3243     45.3439      0.0001
   8  10   5     29.3084      8.5435      6.8720      0.0000
 -10  11   5     37.9281      8.0220      6.1046      0.0000
  -2  11   5     34.3967      0.9258     37.2626      0.0000
  -1  11   5     58.4081      0.6926     60.0533      0.0002
   1  11   5     23.2953      1.8316     24.1085      0.0000
  -8  12   5     38.3591      6.3827     25.4717      0.0000
  -6  12   5     23.7935      3.9890    -24.2631      0.0000
  -3  12   5     23.2001      2.9886     25.2890      0.0000
  -2  12   5     21.4550      2.6771     22.8400      0.0000
  -1  12   5     34.0226      2.5526      8.4161      0.0000
   1  12   5     29.2586      1.4801    -27.7078      0.0000
   3  12   5     36.2782      5.1571    -16.6744      0.0000
  -6  13   5     33.5097      2.7096    -35.6426      0.0000
  -2  13   5     41.1274      4.1379     34.2112      0.0000
   5  13   5     45.9740      5.6893    -39.9859      0.0000
  -7  14   5     35.3267      5.1386    -30.6000      0.0000
  -4  14   5     21.9313      2.7329    -25.1108      0.0000
   0  14   5     44.4870      0.9858     47.5589      0.0000
   1  14   5     26.8345      1.7345    -27.2367      0.0000
  -4  15   5     37.6103      3.2448    -43.0380      0.0001
  -2  15   5     26.4120      4.2651     26.3072      0.0000
   0  15   5     41.5687      1.4280     41.5970     -0.0001
   1  15   5     31.9286      2.5047     37.0562      0.0000
  -1  16   5     28.2683      5.5563    -26.4813     -0.0001
  -8   0   6     62.3111      2.1719     61.5900      0.0000
  -4   0   6     78.9638      1.0593    -74.7218      0.0000
  -2   0   6     20.5566      1.2986     19.1184      0.0000
  -1   0   6     32.2264      0.4633    -34.1014      0.0000
   0   0   6     13.1633      0.6935     11.7501      0.0000
   1   0   6     68.7038      0.5288    -68.2793      0.0000
   2   0   6    148.9863      0.7877   -147.8511      0.0000
   4   0   6     51.7254      1.1393    -55.8323      0.0000
   6   0   6     33.5251      4.3168     32.8292      0.0000
   7   0   6     54.5897      2.5674    -55.9772      0.0000
  -9   1   6     36.4531      3.6661     34.7179      0.0000
  -8   1   6     38.5959      2.7611    -39.4795      0.0000
  -7   1   6     21.7847      3.4193    -23.6170      0.0000
  -6   1   6     32.3156      2.2039    -31.3636      0.0000
  -5   1   6     45.5634      0.9774    -47.5036      0.0000
  -4   1   6     67.6177      0.7174    -65.9235      0.0000
  -2   1   6     17.2549      0.5004     18.1425      0.0000
  -1   1   6     16.3111      0.3888    -16.5277      0.0000
   0   1   6     11.3815      0.6221     11.1130      0.0000
   1   1   6     16.1675      0.7018    -14.1692      0.0000
   2   1   6     55.7564      0.6199    -56.0878      0.0000
   3   1   6     11.8984      1.6766    -10.7135      0.0000
   4   1   6     21.5510      1.2172     23.1726      0.0001
   5   1   6     59.8477      1.1523    -61.2050      0.0000
  -6   2   6     37.8017      1.6446     37.3872      0.0000
  -5   2   6     43.6865      1.0413     44.5500      0.0000
  -4   2   6     44.6663      1.1042    -43.6923      0.0000
  -3   2   6    103.4408      0.3631   -107.5182      0.0000
  -2   2   6     41.6298      1.2284     41.3461      0.0000
  -1   2   6     15.9480      0.3813     17.2298      0.0000
   0   2   6     41.6744      0.3845    -41.6504      0.0000
   1   2   6     38.5988      0.3922     38.8290      0.0000
   2   2   6    128.6453      0.5258    125.5383      0.0001
   3   2   6     20.7641      0.9439     22.2037      0.0000
   4   2   6     20.6482      1.9114    -22.2411     -0.0001
   5   2   6     19.9957      2.9034     20.8373      0.0000
   9   2   6     32.1047      4.8597    -37.5241      0.0000
  -7   3   6     59.2840      1.5909     62.8014      0.0000
  -6   3   6     34.0385      1.5964     34.0389      0.0000
  -4   3   6     35.0020      0.7354     34.8504      0.0000
  -3   3   6     69.1248      0.4894    -73.3221      0.0000
  -2   3   6     38.0539      1.2044    -38.2175      0.0000
  -1   3   6     32.2194      0.5331     31.6525      0.0000
   0   3   6     22.9197      0.5401    -21.8830      0.0000
   1   3   6     45.5213      0.6155    -46.8467      0.0000
   2   3   6     29.7182      1.3015    -30.8096      0.0000
   5   3   6     42.6635      1.3381     44.3310      0.0000
   6   3   6     24.6420      3.5382     23.7357      0.0000
  -8   4   6     45.8157      2.6052    -43.5814      0.0000
  -5   4   6    101.3677      0.8588    -99.6729     -0.0001
  -4   4   6     24.7186      3.2142    -22.4009      0.0000
  -3   4   6     41.1917      0.7805     44.2003      0.0000
  -1   4   6    129.7940      0.4853    126.5251      0.0001
   0   4   6     33.1502      0.4417     32.8711      0.0000
   1   4   6     49.4723      0.2657     17.6455      0.0000
   3   4   6     15.4079      1.8590     16.9368      0.0000
   4   4   6     27.9701      1.9990    -24.3755      0.0000
  -9   5   6     32.8453      5.4083     28.8186      0.0000
  -6   5   6     21.8750      2.7042    -23.3622      0.0000
  -5   5   6     26.2293      1.0228     26.6888      0.0000
  -4   5   6     20.0603      1.3923    -22.4324      0.0000
  -3   5   6     13.7986      1.4307     13.8364      0.0000
  -2   5   6     60.9099      0.5024     59.6622      0.0000
  -1   5   6     33.7332      0.5203    -33.8199      0.0000
   0   5   6     23.6215      0.6145     24.1671      0.0000
   1   5   6     62.1828      0.4868     60.4618      0.0000
   2   5   6     16.5221      1.6020     14.8335      0.0000
   3   5   6     23.1133      1.6310     18.9182      0.0000
   4   5   6     19.6592      2.0341     19.7310      0.0000
   5   5   6     20.4529      3.0395    -22.8188      0.0000
   7   5   6     45.0644      2.3481    -46.7440      0.0001
   9   5   6     42.7719      6.9247    -26.0838      0.0000
 -11   6   6     40.0962      8.7163     19.2241      0.0000
  -3   6   6     47.3023      0.6053    -48.1527      0.0000
  -1   6   6     31.2095      0.5455    -30.7477      0.0000
   0   6   6     47.6716      0.5002    -48.3612      0.0000
   1   6   6     53.9410      0.7584     51.3650      0.0000
   2   6   6     44.9937      0.7508    -43.7291      0.0000
   5   6   6     46.7373      1.2142    -52.3052      0.0000
  -4   7   6     38.2189      1.8915    -34.1751      0.0000
  -3   7   6    102.2242      0.6117    -99.8890      0.0000
  -1   7   6     28.4308      0.7561    -27.9612      0.0000
   0   7   6     14.7353      1.7570     16.0098      0.0000
   1   7   6     60.4423      0.7393     57.8093      0.0000
   3   7   6     54.0040      1.0136     55.1008      0.0000
   4   7   6     20.3380      1.7670     21.4433      0.0000
   5   7   6     21.8247      3.9556    -20.0822     -0.0001
  -9   8   6     56.9598      3.1471     53.7444      0.0000
  -7   8   6     38.6273      6.3182     35.0738      0.0000
  -6   8   6     28.1614      2.4705     28.8286      0.0000
  -3   8   6     51.2379      0.8658    -50.9361      0.0000
  -2   8   6     22.8841      1.6430     23.8926      0.0000
  -1   8   6     90.0505      0.5697     84.4187      0.0000
   0   8   6    147.6659      0.7076   -137.4697     -0.0002
   4   8   6     22.7353      2.5787     21.6345      0.0001
   6   8   6     29.2695      2.8823     29.3629      0.0000
  -4   9   6     38.9730      2.5055     38.7419      0.0000
  -2   9   6     42.7526      1.0794    -42.4331      0.0000
  -1   9   6     21.5190      0.9587    -19.8822      0.0000
   0   9   6     20.6614      1.2326    -21.3657      0.0000
   1   9   6     25.8483      1.1791    -22.5052      0.0000
   2   9   6     42.8423      1.0809     44.1969      0.0000
   3   9   6     29.1631      1.8229     28.5917      0.0000
   4   9   6     26.3429      2.5183     27.7420      0.0000
  -8  10   6     51.4469      3.9206    -53.1512      0.0000
  -6  10   6     36.8597      1.7716     31.1018      0.0000
  -5  10   6     47.3229      5.1614    -41.9767     -0.0001
  -4  10   6     58.5636      2.1530     56.3569      0.0000
  -3  10   6     33.2641      3.5723     28.4024      0.0000
  -1  10   6     31.1219      0.8937     30.5791      0.0000
   0  10   6     55.1469      0.6656    -53.7875      0.0000
   2  10   6     19.8799      2.4383    -23.4930      0.0000
   3  10   6     32.2877      4.7598    -31.2928      0.0000
  -2  11   6     16.0407      2.1767    -18.6312     -0.0001
   3  11   6     34.6486      5.5402    -32.0345      0.0000
  -2  12   6     38.6357      1.1289     40.8838      0.0000
  -1  12   6     33.5122      0.8888     31.1326      0.0000
   1  12   6     38.2335      1.4349     40.0448      0.0000
  -2  13   6     30.6825      1.7361    -26.9585      0.0000
   0  13   6     17.0093      2.3921    -20.3833      0.0000
   1  13   6     33.1050      1.9448    -30.3196      0.0000
  -3  14   6     34.8929      3.5454     37.6522      0.0000
   0  14   6     26.2670      3.1938     26.5874      0.0001
   1  16   6     31.9057      1.6459    -34.9745      0.0000
  -1  18   6     35.4811      2.8431    -35.2120      0.0000
  -9   1   7     39.0347      2.7696    -40.9084      0.0000
  -8   1   7     24.7050      4.2967     27.4535      0.0000
  -7   1   7     33.4850      1.9530    -37.1499      0.0000
  -6   1   7     42.2062      1.5088    -44.3025      0.0000
  -5   1   7     32.4090      2.0632     32.9321      0.0000
  -4   1   7     34.4021      0.6725    -33.9133      0.0001
  -3   1   7     88.5475      0.9184     94.5701      0.0000
  -2   1   7     68.0447      0.3294     68.4961      0.0000
   1   1   7     16.6873      1.0265    -15.5605      0.0000
   2   1   7     79.5524      0.6313     74.9235     -0.0001
   4   1   7     28.4700      0.8300     31.3727      0.0000
   5   1   7     37.4895      1.7109     39.9137      0.0001
   8   1   7     26.2011      4.9666    -22.9623      0.0000
  -7   2   7     33.5067      2.1743    -32.9535     -0.0001
  -6   2   7     78.7407      1.2111     79.9951      0.0001
  -5   2   7     80.3229      0.9153     76.9528      0.0000
  -3   2   7    119.1290      0.5336    124.4152      0.0001
  -2   2   7     56.6363      0.4507     59.0248      0.0000
   0   2   7    154.8927      0.4085    151.7035      0.0001
   1   2   7     71.0364      0.4991    -69.6690     -0.0001
   2   2   7     57.8558      0.5219    -55.8826      0.0000
   3   2   7     37.2397      0.8325     37.6229      0.0000
   4   2   7    100.0302      0.8421    -98.0874      0.0000
   8   2   7     26.9229      5.2408     25.8852      0.0000
 -10   3   7     59.9366      3.0412     54.7443      0.0000
  -6   3   7     42.3635      1.9508    -47.8038      0.0000
  -5   3   7     27.9777      1.2853     30.8966      0.0001
  -4   3   7     50.5649      0.5987    -50.9299      0.0000
  -3   3   7     26.4353      0.9721     28.7417      0.0000
  -2   3   7     84.0150      0.6416     87.3253      0.0000
   0   3   7     36.4424      0.4804    -35.7894      0.0001
   1   3   7     30.2600      0.6312    -31.9956      0.0000
   3   3   7     29.3552      1.0814    -32.1357      0.0000
   4   3   7     31.1361      1.4571    -35.4287      0.0000
   5   3   7     64.4034      0.9978    -62.5846      0.0000
 -10   4   7     54.4016      5.8678     43.3110      0.0000
  -9   4   7     53.5739      3.3289    -44.7178      0.0000
  -8   4   7     40.7424      3.5371     39.0893      0.0001
  -6   4   7     65.3789      1.4162    -67.4888      0.0000
  -4   4   7     32.4177      1.6536    -34.9176      0.0000
  -3   4   7     29.6605      0.9012    -33.0362      0.0000
  -2   4   7     48.5507      0.7994     36.2143      0.0000
  -1   4   7     50.0874      0.4498    -50.7204      0.0000
   0   4   7     60.3871      0.4571     59.1088      0.0000
   1   4   7     19.8258      1.0223     20.0304      0.0000
   2   4   7     20.6369      1.1889    -20.6675      0.0000
   3   4   7     36.8932      1.0289    -37.0671     -0.0001
   4   4   7     58.0398      0.9773    -56.7170     -0.0001
   5   4   7     34.7214      2.5096    -30.4495      0.0000
   6   4   7     38.6896      1.6625    -38.7591      0.0000
 -10   5   7     39.9250      7.2445     28.2793      0.0000
  -8   5   7     39.1251      5.6989    -34.0996      0.0000
  -7   5   7     35.1718      2.9781     31.5412      0.0000
  -5   5   7     36.6035      0.8395    -39.1756      0.0000
  -4   5   7     11.9021      1.9488    -12.3440      0.0000
  -3   5   7     20.5326      0.9116    -22.3743      0.0000
  -2   5   7     16.4798      0.6577    -17.8899      0.0000
  -1   5   7     38.4014      0.5125    -37.1533      0.0000
   0   5   7     12.1593      1.7081    -12.7632      0.0000
   1   5   7     20.1672      0.6357     19.4819     -0.0001
   2   5   7     34.1694      0.8412     35.0671      0.0000
   3   5   7     65.2055      1.1775    -66.1233      0.0000
  -7   6   7     51.1720      1.8511    -51.3155      0.0000
  -5   6   7     40.2497      1.2709     41.9386      0.0000
  -4   6   7     71.0420      0.6979    -70.3951      0.0000
  -3   6   7     26.1658      0.7312    -26.0899      0.0000
  -2   6   7     40.0263      0.5859     40.3652      0.0000
  -1   6   7     33.3560      0.4995    -34.3098      0.0000
   0   6   7     27.5682      0.7649     23.3235      0.0000
   1   6   7     47.8251      0.5274    -45.9482      0.0000
   2   6   7     20.8827      1.0411     21.7655      0.0001
   3   6   7     63.4694      0.9814     62.4940      0.0000
   4   6   7     33.9711      1.4157    -33.9332      0.0000
   5   6   7     36.1613      3.7147     42.0516      0.0000
   6   6   7     25.7908      4.1781     21.4528      0.0000
  -7   7   7     22.5431      4.6011    -23.9991      0.0000
  -5   7   7     22.0318      3.4078     17.9920      0.0000
  -2   7   7     60.5448      0.6024     46.8157      0.0000
   0   7   7     31.1669      0.6320    -32.2606      0.0001
   6   7   7     41.5050      1.8735     42.1202      0.0001
  -8   8   7     31.6392      5.9242     29.2508      0.0000
  -4   8   7     38.8997      0.8748    -41.0238      0.0000
  -2   8   7     95.7284      2.5827    -10.3192      0.0000
   0   8   7     96.4733      0.7832     92.3876      0.0002
   3   8   7     34.5142      1.3963     33.9669      0.0000
   4   8   7     25.3609      2.1083    -28.2641      0.0000
  -6   9   7     50.5372      1.7133     53.4841      0.0000
  -1   9   7     23.5868      1.2812    -20.9535      0.0000
   0   9   7     20.6658      1.5133    -20.9884      0.0000
   1   9   7     22.6282      1.8314    -29.1074      0.0000
   2   9   7     25.4894      1.8887     29.8581      0.0000
  -4  10   7     21.9946      2.6550    -21.0022      0.0000
  -2  10   7     44.8306      1.0308     44.5100      0.0000
  -1  10   7     23.3043      1.1516     21.2973      0.0000
   2  10   7     29.1262      1.8813    -31.5254      0.0000
   0  11   7     41.1084      0.9166    -40.5985      0.0000
   2  11   7     30.4708      1.8009     28.9904      0.0000
   5  11   7     37.4848      6.5791     10.2452     -0.0001
  -1  12   7     62.4665      0.8753     61.3261      0.0000
   3  12   7     20.9099      4.0141     -2.0898      0.0000
   5  12   7     31.8224      4.0242    -37.2428      0.0000
  -4  13   7     29.8252      5.6653    -31.9893      0.0000
   3  13   7     27.6103      3.3181    -27.3866      0.0000
  -3  14   7     37.6501      2.6992    -37.8962      0.0000
  -2  14   7     25.9868      4.3059    -24.3783     -0.0001
  -2  15   7     45.3122      1.5681    -47.9580      0.0001
   1  15   7     29.1822      3.6900    -24.5867      0.0000
   2  15   7     51.6723      2.1767     50.2731     -0.0001
   0  16   7     39.5097      1.9032    -38.0437     -0.0001
   0  17   7     27.4484      3.0082     22.0070      0.0000
  -1  18   7     44.6110      6.1948     17.2929      0.0000
  -6   0   8     60.7876      2.1157     59.8838      0.0001
  -5   0   8    115.4791      1.4192    106.4222      0.0001
  -4   0   8     32.8439      2.1456     -6.5798      0.0000
  -3   0   8     32.7244      1.7560    -31.3266      0.0000
  -2   0   8     94.8765      0.8752     95.6639      0.0000
  -1   0   8     87.2570      0.2521    -95.4636      0.0000
   0   0   8    119.1325      0.6854   -126.1621      0.0000
   1   0   8     75.8828      0.7520     77.3852      0.0000
   2   0   8     62.3115      0.7934    -62.4530      0.0000
   3   0   8     24.8206      1.0993    -27.5250      0.0000
   4   0   8     28.6013      1.8197    -29.0078      0.0000
   5   0   8     77.8570      2.7677    -72.7029      0.0000
  -5   1   8     24.1920      2.2086    -24.8667      0.0000
  -4   1   8     67.6404      0.6359    -65.1202     -0.0001
  -3   1   8     22.7370      1.2155    -21.4707      0.0000
  -2   1   8     40.7469      0.4128    -41.6644      0.0000
  -1   1   8     18.9807      0.4350     19.3234      0.0000
   1   1   8     41.6531      0.5508    -43.6890      0.0000
   3   1   8     46.7259      0.7250    -48.0907      0.0000
   4   1   8     52.5151      0.9108    -51.6594      0.0000
  -6   2   8     37.1259      1.5931     34.8866      0.0000
  -5   2   8     38.1377      1.2820    -39.3876      0.0000
  -4   2   8     56.3409      0.8886     56.8022      0.0000
  -3   2   8     19.5938      0.8142     21.3414      0.0000
  -1   2   8     37.2230      0.4068    -37.5940      0.0000
   0   2   8     19.4665      0.6882     16.6062      0.0000
   1   2   8     35.4123      0.5118    -34.0361      0.0000
   2   2   8     56.6559      0.6841    -53.4652      0.0000
   4   2   8     16.0293      1.5635     14.0966      0.0000
   5   2   8     36.1511      1.7752     34.5909      0.0000
   6   2   8     32.8304      1.9927     33.1603      0.0000
  -7   3   8     36.7198      2.3651    -40.0429      0.0000
  -5   3   8     26.4407      3.2945    -10.2628      0.0000
  -4   3   8     54.5231      0.7166    -54.6765      0.0000
  -1   3   8     56.9449      0.4348    -57.4796      0.0001
   0   3   8     13.6485      1.4415      3.3321      0.0000
   1   3   8     44.2523      0.4937    -45.3408      0.0000
   2   3   8     57.9905      0.6903    -59.9621      0.0000
   3   3   8     36.2702      0.9224     35.4851      0.0000
   5   3   8     35.0379      1.3802     36.5340      0.0001
   6   3   8     31.2061      2.1816    -34.7660      0.0000
  -8   4   8     53.4234      2.4582    -56.8524      0.0000
  -6   4   8     37.4428      1.4930     37.2459      0.0000
  -5   4   8     47.8173      3.4450     10.0881      0.0000
  -2   4   8     18.4684      1.1215    -16.0295      0.0000
  -1   4   8     15.1292      0.9597    -13.0450      0.0000
   0   4   8     19.3215      0.9383      0.3825      0.0000
   1   4   8    118.1328      0.9957    110.7332      0.0000
   2   4   8     99.0824      1.5422     99.7999      0.0000
   3   4   8     25.4405      2.9572     21.9449      0.0000
   4   4   8     43.2946      1.1994    -42.6235      0.0000
   5   4   8     35.1037      1.6198     29.3603      0.0000
  -8   5   8     44.2047      2.4487     45.1587      0.0000
  -5   5   8     88.5407      1.8477     90.8436      0.0000
  -4   5   8     41.9085      1.4194    -38.9233      0.0000
  -3   5   8     30.3974      1.8326     30.2017      0.0000
  -1   5   8     35.5834      0.5514     37.2554      0.0000
   0   5   8     21.6206      0.6866     22.0126      0.0000
   1   5   8     81.1363      0.5889    -81.7781      0.0000
   4   5   8     54.2455      1.9025    -58.4678     -0.0001
   5   5   8     52.9876      1.6014     51.0421      0.0001
  -6   6   8     22.4758      2.6463    -17.4176      0.0000
  -4   6   8     17.4711      1.2625    -16.1951      0.0000
  -3   6   8     23.5966      0.9505    -14.6447      0.0000
  -2   6   8     69.1052      0.5877     68.1997      0.0000
  -1   6   8     64.3089      0.6154    -64.4642      0.0000
   0   6   8     15.0499      0.8304     15.5530      0.0000
   1   6   8     21.0554      1.4518     21.5548      0.0000
   2   6   8     16.3922      2.2695    -14.6364     -0.0001
   3   6   8     53.1264      0.9429     52.1691      0.0001
   4   6   8     38.1290      2.1987    -37.6466     -0.0001
   6   6   8     29.8223      2.7874     34.3004      0.0000
  -6   7   8     37.5822      3.0065     -6.3761      0.0000
  -5   7   8     26.2400      1.4216     27.9627      0.0000
  -3   7   8     38.8043      0.7579     38.9609      0.0000
  -2   7   8     31.2833      0.7538    -30.1456      0.0000
  -1   7   8     61.2444      0.5353    -61.7931      0.0000
   0   7   8     55.1182      0.7287    -54.2105      0.0000
   1   7   8     52.6075      0.9569    -52.9650     -0.0001
   3   7   8     56.9309      1.0465     55.7096      0.0002
   4   7   8     30.0909      2.0147    -30.0888     -0.0002
  -5   8   8     25.2541      1.3454     25.5297      0.0000
  -3   8   8     14.3770      2.9804    -10.5540      0.0000
  -2   8   8     54.5698      0.7071    -52.6799      0.0000
  -1   8   8    136.6713      0.6348   -126.5194      0.0000
   0   8   8     35.6826      0.7363    -26.0842     -0.0001
   2   8   8     39.6236      1.1522    -42.1369     -0.0001
   3   8   8     22.2919      1.7140     24.0760      0.0000
   4   8   8     38.7088      1.8017    -39.2976      0.0000
   5   8   8     25.6853      2.6767     28.6512      0.0000
   8   8   8     59.4118      5.8608     43.7229      0.0000
  -9   9   8     35.0935      5.9393    -10.8311      0.0000
  -3   9   8     42.0766      0.8887     40.0137      0.0000
  -2   9   8     28.8949      1.3695     27.0483     -0.0001
  -1   9   8     21.9029      1.2485     19.9455      0.0000
   0   9   8     24.3034      1.1610     24.6000      0.0000
   6   9   8     34.6212      4.8379     32.7396      0.0000
  -5  10   8     26.3406      5.2984    -17.9136      0.0000
  -2  10   8     53.0454      1.0139     51.6580      0.0000
  -1  10   8     18.8424      1.6570     19.6578      0.0000
   1  10   8     30.4659      2.8719    -14.9059      0.0000
   4  10   8     50.2697      1.6937    -47.3461      0.0000
   5  10   8     33.7335      2.2519     36.0162      0.0000
  -5  11   8     36.7786      1.9488    -37.0376      0.0000
  -4  11   8     26.7903      2.6215     20.2261      0.0000
  -1  11   8     25.2960      1.3577     27.4195      0.0000
   0  11   8     24.0005      1.3018    -23.8976      0.0000
  11  11   8     50.1452     10.3927     17.2253      0.0000
  -2  12   8     20.4967      2.6284     19.1562      0.0000
  -1  12   8     21.1953      1.7419    -21.5323      0.0000
   0  12   8     35.1588      1.2126     36.7135      0.0000
   1  12   8     42.4992      1.0649     43.1784      0.0000
   0  13   8     27.5723      1.6883    -28.0480     -0.0001
   2  13   8     36.2886      1.9701    -33.6719      0.0000
   3  13   8     41.6708      2.6773    -40.1676     -0.0001
  -1  14   8     40.1730      1.3274     41.2060      0.0002
   2  14   8     37.0250      3.0947     37.6991      0.0001
   3  14   8     37.3587      3.9134    -35.9506     -0.0002
  -9  15   8     37.1224      6.9173     33.1649      0.0000
  -2  15   8     31.3418      3.7321     -6.1471      0.0000
  -1  15   8     30.5314      6.1605     19.0932      0.0000
   2  21   8     58.4849     13.5972     22.8290      0.0000
 -10   1   9     38.4245      5.0750    -38.5203      0.0000
  -9   1   9     42.2124      5.3681     31.1346      0.0000
  -6   1   9     79.1310      1.6537     75.8407      0.0000
  -5   1   9     44.4770      1.0064    -42.7319      0.0000
  -4   1   9     15.9760      2.3268      9.5813      0.0000
  -3   1   9     36.3241      0.6459     38.7250      0.0000
  -2   1   9     11.4734      1.6031    -11.1640      0.0000
  -1   1   9     62.9989      0.4116     65.5374     -0.0001
   0   1   9     65.2027      0.5190    -56.3855      0.0000
   1   1   9     51.4534      0.9583     51.6950      0.0001
   2   1   9     16.0699      1.5835     12.9472      0.0000
   3   1   9     61.5620      0.7961    -61.3329      0.0000
   4   1   9     37.6214      1.0341     39.8529      0.0000
   5   1   9     20.8819      2.8681    -21.3301      0.0000
  -7   2   9     31.6152      2.6141    -28.6504     -0.0001
  -6   2   9     53.4376      1.7764     51.3472      0.0001
  -4   2   9     32.6665      1.4673    -29.6152      0.0000
  -3   2   9     60.7620      0.6256     61.3853      0.0001
  -2   2   9     18.2470      0.5157     18.5586      0.0000
   0   2   9     83.7306      0.4557     79.9516      0.0002
   3   2   9     27.7370      1.0570    -24.4945      0.0000
   4   2   9     54.5694      0.8440    -54.1290     -0.0001
   5   2   9     20.5205      2.4937    -25.4808      0.0000
  -9   3   9     45.5180      5.0602     42.3562      0.0000
  -7   3   9     58.5010      2.0745     53.7696      0.0000
  -6   3   9     49.1221      2.0490     48.3937      0.0000
  -5   3   9     81.9005      0.9372    -83.0550      0.0000
  -2   3   9    111.5754      0.4959   -115.8314      0.0000
  -1   3   9     23.0638      0.5493     24.3903      0.0000
   0   3   9     21.4661      0.6397     21.7574      0.0000
   1   3   9     74.1040      0.4838     72.1922      0.0000
   2   3   9     22.3305      2.0105     21.9211      0.0000
   3   3   9     22.0765      1.0269    -23.4271      0.0000
   7   3   9     43.6994      3.4601    -45.7282      0.0000
  -6   4   9     55.7879      1.4354     56.8859      0.0001
  -5   4   9     17.2141      3.6993     19.5096      0.0000
  -4   4   9     18.3370      2.0323    -20.4488      0.0000
  -3   4   9     65.3276      1.2465    -68.1807     -0.0001
  -2   4   9     29.1122      0.7289    -30.8530      0.0000
  -1   4   9     18.9126      0.8943    -18.4987     -0.0001
   0   4   9     34.5887      0.6626    -34.0873      0.0000
   3   4   9     54.6037      1.4759    -55.3335     -0.0001
   4   4   9     50.4104      1.0298     52.9333      0.0000
   8   4   9     42.9498      4.5707    -39.8867      0.0000
  -5   5   9     28.9739      3.7077    -27.4118      0.0000
  -4   5   9     65.9165      1.9622    -67.3440      0.0000
  -3   5   9     56.5429      1.8330    -58.7738      0.0000
  -2   5   9     30.0256      1.0251    -29.2052      0.0000
  -1   5   9     16.2508      0.8305     16.9179      0.0001
   0   5   9     68.7193      0.4843    -68.8212      0.0000
   1   5   9     29.9009      0.9611    -29.8300      0.0000
   2   5   9     20.9128      1.6274     18.5395      0.0001
   3   5   9     38.6104      1.7674    -42.3707     -0.0001
   5   5   9     21.9867      3.3131     14.4364      0.0000
  -7   6   9     25.5671      4.2752     16.4620      0.0000
  -5   6   9     58.0085      1.1733    -60.7036      0.0000
  -4   6   9     57.7446      1.1971     60.4288      0.0000
  -3   6   9     69.4671      0.6726    -69.5695      0.0000
  -2   6   9     79.3336      0.5719    -80.8072      0.0000
  -1   6   9     37.6844      0.5760     34.7978      0.0000
   0   6   9     41.6698      0.5016    -33.3806      0.0000
   2   6   9     92.2396      0.7594     88.5093      0.0000
   3   6   9      9.7415      2.5314     -7.9756      0.0000
   4   6   9     34.9057      1.5061     38.7483      0.0000
   7   6   9     41.4467      3.3773     38.6712      0.0000
  -6   7   9     22.0453      2.9315     27.4318      0.0000
  -4   7   9     64.1875      0.8002    -64.9308      0.0000
  -3   7   9     59.7288      0.6524     58.9071      0.0001
  -2   7   9     43.1638      0.6749    -42.0481      0.0000
  -1   7   9     20.0280      2.3865     -6.1768      0.0000
   0   7   9     85.7546      0.5754     84.0114      0.0001
   1   7   9     29.7902      0.9622     30.8558      0.0000
  -6   8   9     40.1991      1.8280     40.2150      0.0000
  -4   8   9     23.5335      1.4557    -23.7519      0.0000
  -3   8   9     12.9742      2.1671      1.6901      0.0000
  -1   8   9     41.9182      0.6768    -41.8983      0.0000
   0   8   9     33.2270      1.1161    -31.3646      0.0000
   2   8   9     39.0918      1.0856     41.9634      0.0000
   3   8   9     33.1620      1.5677     30.0516      0.0000
   4   8   9     30.7922      2.9298     28.5171      0.0000
  -9   9   9     45.5357      5.7644    -47.0033      0.0000
  -5   9   9     50.8918      1.2038     50.8410      0.0000
  -3   9   9     71.5085      0.8290     71.8616      0.0000
  -2   9   9     88.0719      0.6508     86.9476      0.0000
   0   9   9     30.9176      1.1206     31.2325      0.0000
   5   9   9     40.0900      2.3101     41.4758      0.0000
  -4  10   9     52.4441      1.0539     55.0091      0.0000
  -3  10   9     23.7768      1.8220    -21.3492      0.0000
  -1  10   9     29.2378      1.2602     28.8752      0.0000
   0  10   9     17.2928      2.4262    -18.4035      0.0000
   1  10   9     18.5016      4.3028     19.7588      0.0000
   4  10   9     22.4181      3.6725    -16.5418      0.0000
   5  10   9     32.0463      3.8959    -36.3395      0.0000
   6  10   9     39.5982      3.7760    -40.7217      0.0000
  -4  11   9     42.1494      1.2211    -45.8153     -0.0001
  -2  11   9     37.1334      7.4392     -4.9738      0.0000
  -1  11   9     25.6320      1.9380    -24.2542      0.0000
  -2  12   9     33.6317      1.3822     31.6001      0.0000
   1  12   9     25.2965      5.6107     21.0732      0.0000
  -1  14   9     45.5734      1.4283    -45.3935     -0.0002
   3  14   9     51.0956      5.3721     50.2652      0.0001
   0  15   9     33.2801      1.8904    -34.7012      0.0000
  -4  19   9     41.3017      8.3606     19.1324      0.0000
  -8   0  10     40.9777      3.6407     40.6734      0.0000
  -7   0  10     68.0032      2.0062     71.3157      0.0000
  -6   0  10     82.0620      2.2184    -77.5950      0.0000
  -3   0  10     35.5542      1.6621    -37.5708      0.0000
  -2   0  10     86.9127      1.0350     87.0580      0.0000
  -1   0  10     20.9118      1.0294    -20.3476      0.0000
   0   0  10     26.5500      0.8758    -29.1684      0.0000
   1   0  10     39.2959      1.4353     41.4282      0.0000
   2   0  10     98.3311      0.8346   -100.9551     -0.0001
   3   0  10     23.3747      1.8048    -26.3026      0.0000
   4   0  10     60.3128      1.2499     63.0284      0.0000
  -5   1  10     29.8947      1.8171    -24.5035     -0.0002
  -1   1  10     19.8705      0.6193     -3.0416      0.0000
   0   1  10     29.3453      0.6143    -22.3232      0.0000
   1   1  10     16.3271      1.8425     15.8541      0.0000
   2   1  10     23.6830      1.0268    -24.1954      0.0000
   4   1  10     93.4475      0.8611     93.8408     -0.0001
   5   1  10     24.7590      2.1285    -25.3682      0.0000
  -8   2  10     80.9743      2.1521    -82.6610      0.0000
  -6   2  10     24.7594      2.2152    -22.3437      0.0000
  -5   2  10     88.6529      0.9673    -88.9183      0.0000
  -4   2  10     31.6254      1.3272     32.4875      0.0000
  -3   2  10     52.2518      0.6686     53.3166      0.0000
  -2   2  10     70.2127      0.4414     73.3640      0.0000
   0   2  10     29.9818      0.6566    -29.9598      0.0000
   1   2  10     48.2698      0.6567    -49.3906      0.0000
   3   2  10     88.4968      0.7201    -90.3262      0.0000
   4   2  10     27.9428      1.2097    -29.2577      0.0000
   5   2  10     30.6767      1.6533     29.4053      0.0000
   6   2  10     38.5230      1.9478    -36.7409      0.0000
   8   2  10     32.5500      4.7365     37.0884      0.0000
  -7   3  10     74.1913      1.7926    -69.2023      0.0000
  -5   3  10     57.0050      1.7024    -61.2780     -0.0001
  -4   3  10     42.9743      2.3163    -43.2321      0.0000
  -3   3  10     47.4414      0.6881    -49.0294      0.0000
  -2   3  10     22.2984      0.6092     19.8980      0.0000
  -1   3  10     76.8259      0.5628     78.7017      0.0000
   0   3  10     20.3844      0.7552    -18.8234      0.0000
   1   3  10     77.0522      0.5801     74.9085      0.0000
   3   3  10     25.1206      1.0943    -27.9859     -0.0001
   5   3  10     27.7914      2.9233    -28.9591      0.0000
   9   3  10     47.5627      6.2017     37.4893      0.0000
  -7   4  10     43.5540      4.1353     44.1041      0.0000
  -5   4  10     59.7395      1.0127    -58.3079      0.0000
  -3   4  10     31.9485      0.9096     31.4969      0.0000
  -2   4  10     56.7974      0.5155    -57.7819     -0.0001
  -1   4  10     55.6477      0.5328     55.1597      0.0001
   0   4  10     66.9603      0.4970     66.2381      0.0000
   1   4  10     24.2959      0.8601    -23.6904      0.0000
   2   4  10     81.4466      0.9203     80.0950      0.0001
   3   4  10     26.7727      2.2536     26.2302      0.0000
   5   4  10     49.7783      1.4142     56.1517      0.0000
  -7   5  10     51.1524      1.9714     47.1595      0.0000
  -5   5  10     34.1601      1.3224    -41.9622      0.0000
  -4   5  10     36.1285      1.4567     39.3471      0.0000
  -1   5  10     13.8855      2.2133     11.0959      0.0000
   0   5  10     60.9033      0.6058    -60.5640      0.0000
   2   5  10     18.6767      2.0816    -16.8247      0.0000
   3   5  10     31.5092      3.2340    -31.3756      0.0000
   4   5  10     42.3203      2.6579     41.7061      0.0001
   5   5  10     36.8789      2.0059    -35.6335      0.0000
  -3   6  10     34.8448      0.8409     37.3048      0.0000
  -2   6  10     40.4672      0.6412     38.7783      0.0001
  -1   6  10     62.1501      0.5881    -61.2953      0.0000
   0   6  10     52.4418      0.5739     54.3543      0.0000
   1   6  10     33.5145      0.7709     33.9432      0.0000
   2   6  10     26.1169      0.9236     26.3488      0.0000
   4   6  10     22.9819      2.7265     23.2810      0.0000
   8   6  10     38.5338      8.5304     10.1386      0.0000
  -7   7  10     34.8853      1.7680     36.1049      0.0000
  -6   7  10     22.1443      3.5712     22.3622      0.0000
  -5   7  10     25.4203      2.0915     25.4006      0.0000
  -4   7  10     65.6849      0.8510     66.8613      0.0000
  -3   7  10     40.5034      0.7840    -41.1132      0.0000
  -2   7  10     23.9155      1.6972     22.0730      0.0000
  -1   7  10     38.4200      0.6706     38.1848      0.0000
   0   7  10     55.4476      0.6068    -57.4188      0.0000
   1   7  10     37.8663      0.8169     36.1791      0.0000
   2   7  10     27.3627      1.2334    -30.9329      0.0000
   3   7  10     50.9516      1.1921    -49.2313     -0.0001
   5   7  10     32.4883      3.0853    -35.7752      0.0000
  -4   8  10     32.7591      1.2115    -32.1738      0.0000
  -3   8  10     17.9166      2.1951     17.8456      0.0000
  -1   8  10     46.6595      0.8736    -45.4235      0.0000
   0   8  10     31.1345      0.8080    -32.3135      0.0000
   1   8  10     70.8953      0.7661    -69.5335      0.0000
   3   8  10     49.0526      1.3009    -47.8360      0.0000
  -6   9  10     26.7151      2.4800    -24.7017      0.0000
  -5   9  10     39.5100      2.0689    -34.4263      0.0000
  -4   9  10     41.6577      1.1313    -44.7595      0.0000
  -3   9  10     25.0433      4.4142    -16.0503      0.0000
  -2   9  10     41.0405      1.0442     41.4133     -0.0001
  -1   9  10     30.7131      0.8979     31.4466     -0.0001
   0   9  10     30.3113      1.2794     30.4729      0.0000
   1   9  10     25.3542      2.6679     24.3252      0.0000
   2   9  10     24.0205      1.9434     24.1567      0.0000
   5   9  10     23.6931      7.6936    -27.6058      0.0000
  -8  10  10     44.5617      6.0048     40.2423      0.0000
  -7  10  10     18.9727      3.9772     -0.9490      0.0000
  -5  10  10     24.9264      2.9968     22.0816      0.0000
  -4  10  10     34.5577      1.3383    -33.5845      0.0000
  -3  10  10     24.1234      1.7834     25.6160      0.0000
  -2  10  10     18.2295      2.2777     18.1034      0.0001
  -1  10  10     62.1664      0.8401    -60.8869      0.0000
   0  10  10     31.2847      1.1020     27.4553      0.0001
  -6  11  10     30.9948      2.4155    -35.3753      0.0000
  -3  11  10     34.2891      1.4278    -35.0505      0.0000
  -2  11  10     33.3751      1.5234     34.2439      0.0000
   0  11  10     23.8418      1.9171     22.3953      0.0001
   1  11  10     33.8167      1.9882     34.9035      0.0000
  -2  12  10     26.2434      2.7414     26.2283     -0.0001
  -4  13  10     50.5902      2.7418    -52.6373     -0.0002
   0  13  10     37.7773      1.6663     39.9172      0.0002
  -2  14  10     18.2538      3.8848    -21.3806      0.0000
  -1  14  10     43.4552      1.7244    -42.2856      0.0000
  -1  15  10     43.7271      1.5720    -45.4636     -0.0001
  -9   1  11     35.5678      2.7516    -39.7759     -0.0001
  -5   1  11     53.1599      1.3271     50.2382      0.0000
  -4   1  11     92.9799      1.0726     86.9590      0.0002
  -3   1  11     24.3404      1.0104     23.9013      0.0000
  -2   1  11     59.6942      0.5759     59.1930      0.0000
  -1   1  11     53.7081      0.5713    -54.9289      0.0000
   1   1  11     37.0015      1.0886     40.5862     -0.0001
   2   1  11     55.1490      1.0560    -52.4051     -0.0002
   3   1  11     26.7828      1.2204    -29.7135      0.0000
 -11   2  11     40.4039      8.0257     36.8099     -0.0001
  -8   2  11     29.3749      4.3172     29.8510      0.0000
  -6   2  11     26.3654      3.7398     21.8124     -0.0001
  -4   2  11     78.1902      0.8459    -81.1181      0.0002
  -3   2  11     21.9788      1.0159    -18.8195      0.0000
  -1   2  11     33.9423      0.5785    -33.6078     -0.0001
   0   2  11     48.9030      0.6070     48.5745      0.0000
   1   2  11     11.6065      1.6138      9.7242      0.0000
   2   2  11     87.5732      0.7965    -86.0594     -0.0001
   5   2  11     38.8099      1.4419    -36.1561      0.0001
  -4   3  11     19.8891      2.4341     16.7853      0.0001
  -3   3  11     45.1407      0.6674    -50.0622      0.0001
  -2   3  11     14.1744      2.7031    -10.7274      0.0000
  -1   3  11     64.4762      0.5122    -63.0766     -0.0001
   0   3  11     57.1058      0.5848    -55.8278     -0.0002
   1   3  11     29.1369      0.8243     30.0682      0.0000
   3   3  11     59.8845      0.9224     57.9338      0.0000
   4   3  11     27.4680      1.6388     27.4552      0.0000
  -7   4  11     42.5777      2.6534     41.2482      0.0000
  -5   4  11     23.0331      2.0902    -22.2266      0.0000
  -4   4  11     61.3114      1.8304     66.7349      0.0000
  -3   4  11     16.8426      1.6683    -12.5104      0.0000
  -1   4  11     40.7861      0.5784     38.3645      0.0000
   0   4  11     70.8743      0.6603    -69.6004     -0.0001
   3   4  11     20.9763      2.1052    -22.7665     -0.0002
   6   4  11     39.7519      2.0907     42.4824      0.0000
  -5   5  11     78.0277      1.0829    -79.3152      0.0000
  -4   5  11     34.2451      1.8465     39.8943      0.0000
  -3   5  11     21.7035      1.7258     22.7657      0.0000
  -2   5  11    106.4553      0.6745   -103.3776      0.0001
  -1   5  11     65.9193      0.6242    -64.3532      0.0000
   0   5  11     21.4632      1.1511     19.4431      0.0000
   2   5  11     49.5724      1.2452    -52.0686      0.0000
  -8   6  11     41.3370      3.7633    -36.9652      0.0000
  -6   6  11     34.9733      5.2909      4.5157      0.0000
  -5   6  11     49.5372      2.0349    -51.6272     -0.0001
  -4   6  11     14.1814      2.3692    -18.6796      0.0000
  -3   6  11     18.0323      2.4881    -15.7069      0.0001
  -2   6  11     21.6490      1.0673     21.1059     -0.0001
   0   6  11     52.6859      0.6564    -51.5013      0.0000
   1   6  11     48.2625      0.7164     48.2614      0.0000
   2   6  11     40.4393      1.4335    -40.1847     -0.0001
   4   6  11     41.8432      1.8155     42.3030      0.0001
  -4   7  11     24.8090      1.1763     23.6144      0.0000
  -1   7  11     39.0725      0.7088     36.7963      0.0000
   0   7  11     73.6146      0.6122    -71.9770      0.0000
   1   7  11     66.7613      0.6974     66.5358      0.0002
   2   7  11     38.1257      0.9590     38.2383      0.0000
   4   7  11     42.0486      2.3457     46.0179      0.0001
  -5   8  11     28.2568      4.1794     26.1210      0.0000
  -4   8  11     48.5502      0.8978     41.5729      0.0000
  -3   8  11     45.7960      0.8006     44.9914      0.0000
   0   8  11     32.3196      0.8536    -32.5537      0.0000
   1   8  11     42.7399      0.9142    -42.3569      0.0001
   3   8  11     26.1627      2.8029     23.6276      0.0000
  -9   9  11     24.5614      5.4999      2.5978      0.0000
  -5   9  11     30.5439      2.0820    -31.6975      0.0001
  -4   9  11     44.3203      1.0627     41.3002      0.0000
  -3   9  11     47.4434      0.9683     47.6277      0.0000
  -1   9  11     49.7821      0.9577     48.7903      0.0000
   1   9  11     42.1052      1.2373     40.8234     -0.0001
  -4  10  11     16.4017      2.9546    -10.2240      0.0000
  -3  10  11     51.3766      1.1316     49.8263      0.0000
  -2  10  11     52.2673      0.8839     51.1188      0.0000
  -5  11  11     50.4369      1.4426    -49.2378      0.0000
  -2  11  11     39.4206      1.2945    -41.8835     -0.0001
   0  11  11     28.1640      1.4572    -28.0190     -0.0001
  -5  12  11     23.6274      3.7039     18.0360     -0.0001
  -4  12  11     44.7274      1.4282    -43.3546      0.0001
  -1  12  11     30.7544      1.8464    -28.5305      0.0000
   0  12  11     23.4670      2.5622     15.8176      0.0001
   1  12  11     22.0902      2.5339    -26.7065      0.0000
   1  13  11     33.1255      1.9637     26.1750      0.0000
  -3  14  11     37.4049      2.4992     36.7827      0.0002
   1  14  11     22.8921      5.6349    -25.3250      0.0000
   0  15  11     40.3501      3.5962     34.0349      0.0000
  -9   0  12     66.2870      3.9695    -75.0241      0.0000
  -6   0  12    115.2552      2.0623   -116.5411      0.0000
  -5   0  12     63.4170      3.0602     69.1275      0.0000
  -4   0  12    121.1622      1.6742   -113.9864      0.0000
  -2   0  12     10.4076      1.8039    -10.1223      0.0000
  -1   0  12     99.6282      0.8942   -102.4687      0.0000
   0   0  12     18.1269      2.2796    -12.9603      0.0000
   2   0  12     47.8010      1.1947    -49.7748      0.0000
   3   0  12     34.4596      1.7448     33.9588      0.0000
   4   0  12     20.7493      3.1357     19.1106      0.0000
   6   0  12     29.1324      4.2718    -24.4647      0.0000
  -7   1  12     37.1072      2.5436    -33.8990     -0.0001
  -4   1  12     39.6446      1.6308    -39.7345     -0.0001
  -2   1  12     29.1524      0.9315     31.3287      0.0002
  -1   1  12     24.6384      0.9714    -25.0621     -0.0001
   0   1  12     40.3970      0.6634     41.2724      0.0001
   1   1  12     80.2403      0.7535     79.3498      0.0003
   2   1  12     48.6999      1.1364     49.6669      0.0000
   6   1  12     30.8953      4.1835     35.7856      0.0000
  -8   2  12     85.3322      3.1828     88.5480      0.0002
  -6   2  12     54.9944      1.7183    -51.7760      0.0000
  -5   2  12     46.3474      1.4649     47.2749      0.0001
  -4   2  12     92.5032      0.8977    -92.7119     -0.0002
  -3   2  12     24.9560      0.7411    -23.5816      0.0000
  -2   2  12     28.3408      0.7442    -27.0101      0.0000
   0   2  12     92.7529      0.6811     90.6587      0.0001
   1   2  12     21.2849      1.5031    -16.9903      0.0000
   2   2  12     20.6864      1.1974    -21.2338      0.0000
   4   2  12     34.3323      1.5452    -34.1346      0.0000
   5   2  12     28.6721      3.1298     22.6661      0.0000
  -6   3  12     42.7422      1.7514    -41.0225      0.0000
  -5   3  12     60.7564      2.1965    -65.9394      0.0000
  -2   3  12     23.3296      0.8291    -23.5489      0.0000
  -1   3  12     33.1912      0.5950    -20.5364      0.0000
   0   3  12     51.3732      0.8579     47.4112      0.0000
   3   3  12     70.0762      0.9640     69.2048      0.0000
   4   3  12     24.8009      3.2221     22.5153      0.0000
   5   3  12     19.2840      3.0875     19.0227      0.0000
  -6   4  12     60.2501      2.0705     56.7375      0.0001
  -5   4  12     34.4276      2.9521     29.2975      0.0001
  -3   4  12    106.9034      0.5814    108.2290      0.0001
  -2   4  12     95.8971      0.5379    -95.0250      0.0000
  -1   4  12     40.0391      0.7859    -39.8889      0.0000
   0   4  12     79.9183      0.6670     77.1744      0.0001
   3   4  12     27.5241      1.8991     25.9984      0.0000
   6   4  12     20.6139      5.0025    -26.4442     -0.0001
  -6   5  12     32.1968      2.7038     29.9913      0.0000
  -5   5  12     46.3360      1.7713     45.9673      0.0000
  -4   5  12     20.3649      1.3911    -17.4612      0.0000
  -3   5  12     24.3451      1.2579    -25.9150     -0.0001
  -2   5  12     32.2146      0.7547    -30.3484      0.0000
  -1   5  12     68.5405      0.5898    -69.9110      0.0000
   1   5  12     21.7015      1.6153    -19.2505      0.0000
   2   5  12     34.1206      1.7567     33.1353      0.0000
   4   5  12     40.6328      2.1134    -41.6526      0.0000
   8   5  12     45.5345      3.5540     41.7043      0.0001
  -9   6  12     39.3312      5.5847    -25.3233      0.0000
  -7   6  12     34.0425      4.4486     22.8872      0.0000
  -3   6  12     40.1414      1.1149    -39.7403      0.0000
  -2   6  12     21.8523      1.1733    -20.9519      0.0000
  -1   6  12     20.1872      1.1877     20.6160      0.0000
   0   6  12     37.8447      0.7369     37.3663      0.0000
   1   6  12     34.1498      1.5307     35.6904      0.0000
   3   6  12     35.2542      3.4950    -27.3335      0.0000
   4   6  12     28.7695      3.0257     32.8500      0.0000
  -6   7  12     43.2781      1.7081     43.9992      0.0000
  -4   7  12     28.8527      1.5711     30.3417      0.0000
  -3   7  12     70.6996      0.7828     72.6252      0.0001
  -2   7  12     20.4991      1.2165     21.7740      0.0000
  -1   7  12     22.9689      3.2812    -17.0140      0.0000
   1   7  12     40.3875      0.7554    -43.3291     -0.0001
  -5   8  12     20.3831      1.9125    -23.7129      0.0000
  -4   8  12     25.9901      1.3072     25.6788      0.0000
  -1   8  12     29.2398      1.0502     30.0271      0.0000
   1   8  12     35.6818      0.9451     38.0627      0.0001
   3   8  12     50.8240      1.7597    -47.8992     -0.0001
   5   8  12     39.0986      3.1723    -44.9166      0.0000
  -3   9  12     21.2236      2.0117    -19.8323      0.0000
  -2   9  12     66.8908      0.9138    -68.1248      0.0000
  -1   9  12     21.5221      1.3999    -20.7983      0.0000
   0   9  12     13.6582      3.8398     17.5982      0.0000
   2   9  12     50.6318      1.1608     53.1110      0.0001
 -10  10  12     48.1519      8.1094    -35.8027      0.0001
  -5  10  12     52.3606      1.3030    -55.1462      0.0000
  -4  10  12     45.7826      1.1711     45.2286      0.0001
  -2  10  12     35.2244      1.4660    -33.3696      0.0000
  -1  10  12     46.4845      1.1702     44.6088      0.0001
   3  10  12     34.5468      2.0393    -33.8953      0.0000
   4  10  12     36.9289      3.7875     34.5448      0.0000
  -7  11  12     34.2648      4.7988    -28.6871     -0.0001
  -6  11  12     27.1877      3.7797     28.8226      0.0000
  -3  11  12     46.6543      1.3021     50.5883      0.0001
   0  12  12     31.8337      1.6438    -30.7361      0.0000
   4  12  12     28.6033      3.9960     31.6198      0.0000
  -2  13  12     42.0110      2.0996    -42.2130      0.0000
   2  13  12     33.1325      4.2459     36.3876      0.0000
  -7  14  12     24.5263      4.1273     23.2287      0.0001
  -3  14  12     36.9740      3.1077     35.0633      0.0000
  -2  14  12     38.8687      2.7953    -33.3696     -0.0001
   1  14  12     38.2969      2.1163    -36.7893      0.0000
  -5  25  12     65.5107     11.3695     -1.9123      0.0000
  -6   1  13     19.0214      3.6346    -13.1978      0.0000
  -2   1  13     58.3974      0.6037     52.9472      0.0000
  -1   1  13     43.7559      0.7375     49.6228      0.0000
   0   1  13     81.7881      0.7078     81.0125      0.0000
   1   1  13     41.3391      0.9104    -42.2944      0.0000
   3   1  13     23.6396      3.0857    -19.8125      0.0000
   6   1  13     34.9066      3.3961    -33.7946     -0.0001
  -4   2  13    102.6155      0.9309   -111.9791     -0.0002
  -1   2  13     96.6177      0.6169    -96.1573      0.0000
   0   2  13     36.2301      0.8337     35.8209      0.0001
   1   2  13     17.8058      1.0959    -19.0230      0.0000
   2   2  13     35.4153      1.3930    -35.4044      0.0000
   3   2  13     46.5709      1.0708     51.5210      0.0000
   4   2  13     41.8885      1.5836    -43.6912     -0.0001
 -10   3  13     32.6358      5.0887    -31.9430      0.0000
  -7   3  13     35.2031      5.0405    -33.6280      0.0000
  -6   3  13     45.5087      1.8012    -43.8718     -0.0001
  -5   3  13     22.4486      2.0954    -23.3453      0.0000
  -2   3  13     20.7868      1.1427    -21.2709      0.0000
  -1   3  13     71.1016      0.7647    -71.0217      0.0000
   0   3  13     59.9497      0.7247     59.5550      0.0000
   1   3  13     33.4564      1.0727    -35.0059      0.0000
   2   3  13     77.1138      1.0705    -80.9082      0.0000
   8   3  13     26.7258      5.6953     22.9051      0.0001
  -6   4  13     50.5065      3.0196    -49.5187      0.0000
  -4   4  13     18.6472      2.7839    -19.7890      0.0000
  -2   4  13     21.7797      1.0972     22.0413      0.0000
  -1   4  13     34.6193      1.0808     33.2889      0.0001
   0   4  13     78.4297      0.7374     77.2962      0.0000
   1   4  13     27.5344      1.5121     19.8447      0.0000
   5   4  13     35.8493      1.7870     40.6177      0.0000
   8   4  13     35.5016      6.2537     35.9550      0.0001
  -3   5  13     27.0868      1.0492    -25.5133      0.0000
  -2   5  13     17.2727      2.1698     14.6088      0.0000
   0   5  13     16.8332      2.9380     13.4329      0.0000
   3   5  13     36.6775      6.9995     31.6325      0.0000
   0   6  13     38.0156      1.9859     -5.3524      0.0000
   1   6  13     35.4651      0.9929    -37.0521      0.0000
   2   6  13     25.3048      4.2586     36.3080      0.0000
   4   6  13     52.0441      2.3529    -55.8161      0.0000
   5   6  13     41.8716      2.0398     47.6452      0.0000
  -8   7  13     35.6744      6.5401    -15.8045      0.0000
  -4   7  13     72.8772      1.9323     78.8448      0.0000
  -2   7  13     19.7566      1.4295     21.8899      0.0000
  -1   7  13     22.4366      1.2628     18.9848      0.0000
   0   7  13     22.8269      0.9730     23.9193      0.0001
   2   7  13     58.6684      1.3370    -60.3715      0.0000
  -6   8  13     20.9389      3.6634    -21.5917      0.0000
  -2   8  13     22.3682      1.3660     24.5951      0.0000
   0   8  13     40.0105      0.9859     39.2837      0.0000
   1   8  13     32.0505      4.1697     21.7206      0.0001
   3   8  13     27.6554      3.3424    -28.7655      0.0000
   4   8  13     32.8613      3.7776    -34.4128      0.0000
  -7   9  13     33.8741      4.7882     39.4692      0.0000
  -5   9  13     35.7375      1.6500    -37.6031      0.0000
  -4   9  13     35.9364      1.2787     36.4828      0.0000
  -3   9  13     27.9588      1.4840    -27.3100      0.0000
  -2   9  13     23.3958      1.2338     24.2864      0.0000
  -1   9  13     12.2725      2.6558     15.2455     -0.0001
   1   9  13     29.9705      2.5915     27.5280      0.0000
   2   9  13     19.0345      3.2257    -19.8886      0.0000
  -5  10  13     28.3316      2.7435    -25.9430      0.0000
  -4  10  13     30.3300      1.8682     30.4050      0.0000
  -2  10  13     34.2694      1.6640    -35.5016      0.0000
  -1  10  13     29.1129      1.4133     29.0293      0.0000
   2  10  13     30.3114      1.8769     31.0155      0.0001
  -7  11  13     31.6090      3.7835     30.4886      0.0000
  -3  11  13     25.4661      1.8490    -27.5577      0.0000
  -6  12  13     30.8620      4.0818     30.3735      0.0000
  -5  12  13     51.8040      1.9528    -52.7727     -0.0001
  -2  12  13     45.0017      1.5658    -42.7445      0.0000
   3  12  13     43.5353      3.8948    -40.8384      0.0000
  -4  13  13     54.6702      5.6557     -7.5756      0.0000
  -1  13  13     38.8125      1.9098    -38.5987      0.0000
   4  13  13     40.3799      3.4116     39.4164      0.0001
  -6   0  14     78.3007      4.5004    -86.5842     -0.0001
  -5   0  14     44.3466      4.8001    -42.7045     -0.0001
  -4   0  14     51.7332      1.8484     54.3185      0.0001
  -3   0  14     68.6076      2.1458    -60.4471     -0.0001
  -2   0  14     19.4673      2.4110    -22.3400      0.0000
  -1   0  14     89.3283      0.9477     91.0703      0.0001
   0   0  14    146.4570      0.9810   -147.2342     -0.0002
   2   0  14     35.8848      1.7117    -31.3430      0.0000
   3   0  14     83.4619      1.4505    -81.8387     -0.0001
   4   0  14     70.0204      1.3426     73.7637      0.0001
  -6   1  14     44.5480      3.0170    -45.8858      0.0000
  -5   1  14     30.2189      4.0455    -26.3430      0.0000
  -1   1  14     45.2250      0.8608     46.6885      0.0002
   0   1  14     53.0114      0.7096     54.7561      0.0000
   2   1  14     23.8175      2.2386     23.4276      0.0000
   4   1  14     34.4932      1.7580     36.9245      0.0001
  -6   2  14     59.7142      5.7231     57.4137      0.0001
  -5   2  14     57.1313      1.3666    -56.2611      0.0001
  -4   2  14     59.8559      0.8922     62.4965      0.0001
  -3   2  14     38.9704      0.8026     41.9619      0.0001
  -2   2  14     97.5500      0.7838    -94.1815      0.0002
   0   2  14     24.4455      3.3574    -18.1939      0.0001
   2   2  14     36.7106      1.3787     37.1633      0.0000
   3   2  14     37.2050      1.5051     38.1954     -0.0001
   4   2  14     63.3142      1.3072     63.9284     -0.0002
   5   2  14     24.3030      2.9571    -24.9927      0.0000
   6   2  14     37.1997      2.8956    -37.8972      0.0000
  -9   3  14     51.2059      4.8694    -49.1724      0.0000
  -5   3  14     63.4681      1.1577     65.8248      0.0001
  -4   3  14     44.9599      1.0313    -46.9785      0.0000
  -2   3  14     28.9936      1.1784     29.1273      0.0000
  -1   3  14     62.9736      0.8926    -66.8700      0.0000
   1   3  14     57.0758      0.9387     57.7731      0.0000
  -6   4  14     47.9535      2.4102     52.0469      0.0000
  -5   4  14     45.9358      1.5660     44.8610      0.0001
  -4   4  14     70.0636      1.0866     68.7750      0.0001
  -3   4  14     48.4654      0.7507     48.5634      0.0001
  -2   4  14     32.4411      1.3677    -28.6079     -0.0001
  -1   4  14     66.5547      1.2125     65.4275      0.0000
   0   4  14     38.5175      0.8837    -37.4681     -0.0001
   1   4  14     46.3132      0.9006    -46.6869     -0.0002
   3   4  14     23.8977      3.4591    -25.5314      0.0000
  -6   5  14     37.7177      3.7794    -37.3601      0.0000
  -3   5  14     26.4334      1.0877     27.8025      0.0000
   0   5  14     25.4536      1.2355     24.4293      0.0000
   1   5  14     56.3965      0.8350    -56.0665      0.0000
   2   5  14     21.3377      4.3586     -8.6637      0.0000
  -4   6  14     27.3574      1.7093     29.5540     -0.0001
  -3   6  14     22.0706      1.6728    -22.8957      0.0000
  -2   6  14     17.8727      2.2670    -14.5843      0.0000
  -1   6  14     29.7616      0.9823    -29.4538      0.0000
   6   6  14     19.9054      4.9601    -27.6036      0.0000
  -7   7  14     29.1406      4.1055    -11.1393      0.0000
  -6   7  14     40.8621      4.2734    -38.1813     -0.0001
  -1   7  14     15.5039      2.4213     17.2182      0.0000
   0   7  14     13.7142      2.8564    -13.6803      0.0000
  -6   8  14     32.6502      4.1543    -32.1634     -0.0001
  -1   8  14     16.3715      1.6794     17.9092      0.0000
   0   8  14     69.0090      0.7702     70.1878     -0.0001
   3   8  14     44.8571      1.7531     44.1194      0.0001
  -4   9  14     43.7417      2.2932     -9.6269      0.0000
  -2   9  14     30.9892      1.3962     31.3315      0.0000
  -1   9  14     30.4871      1.3125    -29.8008     -0.0002
   0   9  14     40.8570      1.2507    -41.9609      0.0000
   2   9  14     39.6045      1.8516    -40.7874      0.0000
   4   9  14     30.5537      4.0517     33.3926      0.0001
  -9  10  14     22.8853      6.2268     -4.8880      0.0000
  -7  10  14     27.7209      4.7215    -28.9057      0.0000
  -6  10  14     38.3414      2.6224    -41.3089      0.0000
  -4  10  14     30.5738      2.1437    -30.0253      0.0000
  -2  10  14     30.2113      1.6189     31.2687      0.0000
  -1  10  14     24.5775      4.6263    -18.6944      0.0000
  -4  11  14     27.2258      2.0206     29.6936      0.0000
  -1  11  14     42.2137      1.6107     42.9774      0.0000
   1  11  14     43.4536      1.5347     42.9168      0.0000
  -8  12  14     47.0622      5.3897     46.7658      0.0000
   0  13  14     34.0672      2.6203    -40.7533      0.0000
   4  13  14     36.9198      4.8804     37.8980      0.0001
  -7   1  15     50.6957      2.9348     46.6632      0.0001
  -4   1  15     22.7550      2.1711     23.2444      0.0000
  -3   1  15     65.7923      0.7047    -70.3608     -0.0002
  -2   1  15     34.0015      0.9356    -32.9909      0.0000
  -1   1  15     58.0195      1.0232     57.7537      0.0001
   1   1  15     48.7808      1.3069     50.9809      0.0000
   2   1  15     23.4368      3.5176     22.7093      0.0000
   4   1  15     49.9151      1.6109     51.9500      0.0002
  -8   2  15     51.2416      2.9142     55.0336      0.0000
  -5   2  15     52.9514      1.8401     53.1732      0.0000
  -4   2  15     29.5395      1.1806    -30.5065      0.0000
  -3   2  15     18.7719      1.8191    -15.6525      0.0000
  -1   2  15     45.0232      0.7349    -42.9554      0.0000
   1   2  15     12.8316      4.0303     10.2994      0.0000
   2   2  15     37.1097      1.2224    -36.4188     -0.0001
   4   2  15     39.1606      2.3250     38.6359      0.0000
  -9   3  15     26.8980      6.6916     16.0769      0.0000
  -8   3  15     55.2629     10.0248    -40.9692      0.0000
  -6   3  15     33.5147      2.4088    -31.3921      0.0000
  -4   3  15     13.2532      2.1045    -13.2329      0.0000
  -3   3  15     56.1152      0.7339    -55.1543      0.0000
  -2   3  15     30.8073      1.4293    -30.5951      0.0000
  -1   3  15     17.1738      3.1552     15.8348      0.0000
   0   3  15     20.9090      1.4352    -21.9623      0.0000
   1   3  15     21.6037      3.3243    -15.7159      0.0000
   2   3  15     30.3452      4.4162    -27.4008      0.0000
   5   3  15     40.4554      2.6534    -38.5677      0.0000
  -5   4  15     35.5731      1.6259    -34.4177     -0.0001
  -4   4  15     53.3134      0.9566    -52.8614     -0.0002
  -3   4  15     22.6542      3.3086     17.2923     -0.0001
  -2   4  15     39.8723      3.3622     -4.0866      0.0000
   2   4  15     51.2025      1.4281     50.7835      0.0001
  -9   5  15     54.4819      9.0018    -13.2710      0.0000
  -8   5  15     62.6212      6.5613     36.2123      0.0001
  -5   5  15     87.5806      1.6029     83.2447      0.0001
  -4   5  15     26.7847      1.4769     26.6210      0.0001
  -3   5  15     30.3530      1.0394    -30.5947     -0.0001
  -2   5  15     25.8164      1.9562    -26.3050      0.0000
  -1   5  15     33.4024      1.8141    -32.7316      0.0000
   0   5  15     37.7005      0.9788     38.7560      0.0001
   1   5  15     21.7756      3.7736      9.4448      0.0000
   2   5  15     24.2121      4.2801     20.6507      0.0000
   3   5  15     45.4526      3.0508     43.8101      0.0000
   8   5  15     32.7434      8.1752      8.4817      0.0000
  -9   6  15     61.7122      5.2083    -53.2984      0.0000
  -5   6  15     30.1042      3.0804     24.3005      0.0001
  -4   6  15     65.6207      0.9672     67.5041      0.0000
  -3   6  15     32.9570      1.3806     32.4072      0.0001
  -1   6  15     24.4591      1.5821     21.7272      0.0000
  -6   7  15     41.2131      3.8385    -30.8263      0.0000
  -3   7  15     45.7083      1.2028     43.8817      0.0001
  -2   7  15     21.5109      3.3932     17.9528      0.0000
   0   7  15     50.8386      0.9481     50.9135      0.0000
   1   7  15     24.4561      2.5101    -23.7842      0.0000
   4   7  15     36.7401      4.7338    -41.3544      0.0000
  -4   8  15     19.2494      4.5144    -22.9351      0.0000
  -2   8  15     35.3322      1.1296     37.0800      0.0001
  -1   8  15     36.1437      1.0224    -37.1171     -0.0001
   1   8  15     23.1067      4.7624     21.2992      0.0000
  -5   9  15     55.1535      1.8277     55.8185      0.0000
  -3   9  15     40.0346      3.8374    -17.0895      0.0000
  -1   9  15     31.9054      1.6055    -35.2380      0.0000
   0   9  15     37.8912      1.2408     38.9195      0.0000
   1   9  15     30.5300      1.6553    -34.1349      0.0000
  -3  10  15     33.1409      1.8587    -34.9745      0.0000
  -2  10  15     29.8680      2.7372    -28.7325     -0.0001
  -1  10  15     47.3035      1.3208    -47.3374     -0.0001
   0  10  15     27.4038      4.1327    -18.6195     -0.0001
  -5  11  15     33.3701      2.0516     33.3931      0.0000
  -3  11  15     36.6469      4.4930     35.0513      0.0000
   0  11  15     43.8046      1.4996     43.8390      0.0001
   1  11  15     38.6206      1.5077    -35.7806     -0.0001
  -1  12  15     37.5280      2.6737    -41.9891      0.0000
  -6   0  16     97.9167      3.0194    -82.0401      0.0000
  -5   0  16     55.4540      2.4277    -56.4448     -0.0001
  -3   0  16     73.8980      1.4402    -75.3931      0.0000
  -2   0  16     59.0834      1.0792     58.5370      0.0000
  -1   0  16     25.2149      1.9627     22.9583      0.0000
   1   0  16     44.3354      2.1701     44.5015      0.0000
   2   0  16     48.4606      4.9492    -45.6736      0.0000
   4   0  16     39.1431      3.1425     38.5241      0.0000
   5   0  16     60.8193      1.9681    -64.7347     -0.0001
  -5   1  16     33.0279      3.6801     10.9691      0.0000
  -3   1  16     32.7334      2.4733    -33.0460      0.0000
  -1   1  16     29.7941      1.3404    -28.2602      0.0000
   0   1  16     32.8921      0.9502    -32.5534      0.0000
   1   1  16     50.7055      0.9672     47.2109      0.0000
   4   1  16     37.9160      2.4811     37.5368      0.0000
  -4   2  16     22.0537      1.9859     25.3465      0.0001
  -3   2  16     66.3944      0.9821    -64.9824      0.0000
  -2   2  16     47.0008      0.8371     47.2279      0.0000
  -1   2  16     29.2349      1.4051     26.8293      0.0000
   0   2  16     15.8602      3.5426     13.6469      0.0000
   6   2  16     47.3403      5.2121     44.3369      0.0000
   9   2  16     41.5587      9.2128    -12.5902      0.0000
  -9   3  16     47.4527      9.1591     20.1354      0.0000
  -6   3  16     61.0156      1.8122     58.3781      0.0001
  -5   3  16     21.5268      2.3035    -20.6694      0.0000
  -4   3  16     41.1467      0.9352     41.7228      0.0001
  -3   3  16     24.8907      2.8630    -15.3425     -0.0001
  -2   3  16     32.3898      3.8091    -12.8970      0.0000
  -1   3  16     72.9095      0.7807     71.3604      0.0001
   1   3  16     25.5906      3.4854     18.6170      0.0000
   3   3  16     20.9376      2.7849    -20.7047      0.0000
  -4   4  16     25.1607      2.1669     23.2800      0.0000
  -3   4  16     35.5958      0.9480     33.3646      0.0000
  -1   4  16     24.2394      2.1180     19.2489      0.0001
   0   4  16     28.0722      2.1251     24.2431      0.0000
   1   4  16     42.0243      1.0917    -41.5206      0.0000
   2   4  16     50.2603      1.4050    -52.8730     -0.0001
   5   4  16     39.8983      2.0234    -42.4730     -0.0001
  -6   5  16     51.2982      3.0351     49.4780      0.0001
  -5   5  16     24.9317      3.7254    -26.1131     -0.0001
  -4   5  16     32.1039      1.1802     33.9448      0.0001
  -3   5  16     22.3317      1.7714     20.3953      0.0001
  -1   5  16     22.2716      3.4085     23.5271      0.0000
   1   5  16     32.0889      2.2810     24.2569      0.0001
  -3   6  16     51.3639      1.0226    -47.3844     -0.0001
  -1   6  16     23.9990      1.7494     24.0355      0.0000
   0   6  16     31.0116      3.8604    -12.7727      0.0000
   3   6  16     33.7776      3.4731    -29.4914      0.0001
  -7   7  16     24.6996      4.0083    -22.1513      0.0000
  -5   7  16     73.5932      1.6572    -76.3223      0.0000
  -2   7  16     40.8683      1.1662    -43.0148     -0.0002
  -7   8  16     35.5316      6.1693    -25.0605      0.0000
  -4   8  16     37.4922      2.0772    -38.5443      0.0000
  -3   8  16     18.0373      4.4326     11.0961      0.0000
   3   8  16     22.9975      5.0211     28.6459      0.0000
  -3   9  16     17.2484      3.2763     17.9532      0.0000
  -8  10  16     32.5890      6.7046     32.7984      0.0001
  -2  10  16     28.3681      2.5451    -25.3012      0.0000
   0  10  16     37.2100      1.8922     38.6570      0.0000
  -7  11  16     37.5650      4.7954     36.2133      0.0000
   0  11  16     29.3305      4.1238     24.0485      0.0000
  -4  12  16     35.8900      3.3620     32.8491      0.0000
   0  12  16     59.2209      1.4056    -60.9325      0.0001
   0  13  16     33.5056      3.1425     31.1977      0.0000
   4  13  16     33.4983      5.1838    -33.4827      0.0000
  -5   1  17     37.9482      2.3022     44.2140      0.0000
  -4   1  17     51.4687      1.9988    -51.3207     -0.0001
  -3   1  17     31.9535      2.8975     28.7613      0.0000
   1   1  17     73.9824      1.1795    -73.7523      0.0000
   3   1  17     60.0045      2.0262     57.9991      0.0002
   5   1  17     39.3583      2.4412     43.4889      0.0000
  -2   2  17     26.9094      2.0354     25.8636      0.0000
   1   2  17     23.2988      1.8183     30.0644     -0.0001
  -5   3  17     47.6325      1.5669     49.3489      0.0000
  -4   3  17     33.3301      1.3594    -32.7309      0.0000
  -3   3  17     24.4783      1.6542     24.2576      0.0000
  -2   3  17     30.5625      5.7993      9.9406     -0.0001
  -1   3  17     21.9895      1.9327    -19.6762      0.0000
   4   3  17     35.9442      4.3678    -28.5138      0.0000
  -8   4  17     51.3252      3.3899    -43.7906      0.0000
  -5   4  17     51.2179      1.5865    -49.2736      0.0000
  -4   4  17     71.2971      1.1854     73.9513      0.0001
  -3   4  17     29.2749      1.5619    -29.7517     -0.0001
  -2   4  17     93.6405      1.0757    -90.5701     -0.0002
  -1   4  17     45.1960      1.2342     44.8629      0.0001
   0   4  17     33.3824      1.1567    -34.8688      0.0000
   1   4  17     32.7698      1.5165    -29.1377     -0.0001
   7   4  17     43.7963     11.2594     -1.0340      0.0000
  -7   5  17     37.2580      4.5136    -34.8475      0.0000
  -6   5  17     34.4611      2.7974     29.8613      0.0000
  -3   5  17     61.1933      1.0898     62.0980      0.0000
   1   5  17     64.3458      1.1128    -64.1296     -0.0002
  -9   6  17     48.8354      5.8117     39.6342      0.0001
  -8   6  17     44.4223      3.3877    -42.6089      0.0000
  -5   6  17     38.7639      1.8302    -36.2264     -0.0001
  -3   6  17     45.1237      0.9802     44.9157      0.0001
  -2   6  17     47.7191      1.1851     47.1509      0.0001
  -1   6  17     49.8300      1.1528     49.6373      0.0002
   1   6  17     34.6217      1.4775     33.9348      0.0000
  -3   7  17     35.6112      1.5585    -35.0497      0.0000
  -2   7  17     26.9140      3.7506    -20.7885      0.0000
  -1   7  17     37.1609      1.6978     37.3367      0.0000
   0   7  17     37.5689      1.5723    -37.7004      0.0000
   2   7  17     55.3119      1.8972     58.5276      0.0000
  -4   8  17     32.1165      2.2791     31.7796      0.0000
  -1   8  17     28.7570      2.5153     25.3334      0.0000
  -5   9  17     36.2401      4.7622    -33.7030      0.0000
  -1   9  17     21.0752      3.1241     20.2757      0.0000
  -2  10  17     47.0192      1.5677    -45.9110      0.0000
   1  10  17     45.8026      1.4320    -46.9733      0.0000
  -1  11  17     37.7618      2.8004     34.2810      0.0002
  -3  12  17     32.0500      3.5290     31.4171     -0.0001
   1  12  17     40.2964      5.9651    -25.6815      0.0001
  -1  13  17     33.6873      3.9874     31.2991      0.0001
   8  15  17     42.1893      9.4299      2.2791      0.0000
 -10   0  18     60.7261      6.9444     51.1854      0.0000
  -7   0  18     62.0853      5.9778     66.2056      0.0000
  -3   0  18     67.2405      1.3002    -68.6375      0.0000
   0   0  18     38.3221      2.6451     33.9286      0.0000
   2   0  18     79.7672      2.6653     81.4405      0.0000
  -6   1  18     49.5822      4.6943     36.6217      0.0001
  -2   1  18     36.5363      2.9013     -0.3865      0.0000
  -1   1  18     19.7204      3.5302    -17.2514     -0.0001
   0   1  18     25.6278      1.8992    -25.4722     -0.0001
   1   1  18     47.5130      1.6153    -48.8995     -0.0002
   2   1  18     30.2604      4.0835    -30.5472     -0.0001
  -7   2  18     35.8512      5.2172    -34.6327      0.0000
  -6   2  18     18.3782      6.1379    -21.5085      0.0000
  -5   2  18     30.2128      2.9931     30.4398      0.0000
  -2   2  18     31.5034      1.5382     30.9958      0.0000
  -1   2  18     35.6283      1.1894    -36.1842      0.0001
   0   2  18     25.4032      2.1643     27.2446     -0.0001
   1   2  18     43.6090      1.5409    -43.9163     -0.0001
   3   2  18     43.4156      3.2510     45.0665      0.0000
   4   2  18     36.0490      2.7735    -33.0597      0.0000
  -7   3  18     40.0194      3.8136     45.4555      0.0000
  -4   3  18     40.3680      1.3587     39.7414      0.0000
   1   3  18     36.4553      2.5416     30.6431      0.0000
   2   3  18     28.9339      3.2001    -24.5784      0.0000
  -4   4  18     29.1874      1.5745    -27.2853     -0.0001
   4   4  18     50.1524      2.1745    -47.8109      0.0001
  -7   5  18     28.3746      4.6999     27.3179      0.0000
  -2   5  18     32.3562      1.9343     30.0350      0.0000
   0   5  18     29.3475      1.7206     24.3774      0.0000
   2   5  18     28.8142      5.3785     -7.3399      0.0000
  -5   6  18     28.1163      5.4052    -25.9732      0.0000
  -4   6  18     50.4542      1.2290     50.4608      0.0000
  -3   6  18     23.2098      1.6418    -22.0649      0.0000
  -1   6  18     24.9505      2.8575     24.4537      0.0000
   0   6  18     62.1092      1.1668    -59.7344      0.0000
  -3   7  18     35.2143      2.1811    -34.9073     -0.0001
  -1   7  18     30.1217      4.1613    -26.9271     -0.0001
   0   7  18     31.9863      3.9270    -26.9654     -0.0001
 -10   8  18     57.2450      7.8316    -35.7770     -0.0001
  -3   8  18     22.7017      4.8143    -28.8423     -0.0001
   0   8  18     34.0890      2.0144    -31.0443     -0.0001
  -6  11  18     49.5283      2.2478     48.9791      0.0001
  -5  12  18     33.0880      5.7392     25.1518      0.0000
  -4  12  18     42.7023      5.8355     38.4195      0.0000
  -2  12  18     36.3126      4.0377     35.1332      0.0000
   7  19  18     47.6207      9.2807     -0.6285      0.0000
  -1   1  19     27.9966      2.2693     29.6515      0.0001
   0   1  19     29.1686      1.8822    -25.7316      0.0000
  -5   2  19     38.9791      2.3060     40.3508      0.0001
  -1   2  19     26.0248      1.5248    -23.6751      0.0001
   0   2  19     45.2529      1.4529     48.2742      0.0000
   7   2  19     47.9109      9.4450      2.6379      0.0000
  -2   3  19     32.9337      1.6959     31.2914     -0.0001
  -1   3  19     37.7845      1.2290     37.2280      0.0000
  -5   4  19     35.1559      1.6689     37.5783      0.0000
  -4   4  19     35.1281      1.6397    -23.9781      0.0000
  -3   4  19     26.1529      3.2817     26.0922      0.0000
  -2   4  19     27.6942      2.4546     25.6904      0.0000
  -1   4  19     63.8572      1.2405    -64.4571      0.0000
   1   4  19     25.3062      3.1804    -24.5908      0.0000
   4   4  19     30.7985      3.7838    -37.6039      0.0000
  -8   5  19     53.5979      5.9420    -49.9826      0.0000
  -7   5  19     39.8881      3.9812    -35.4435     -0.0001
  -4   5  19     20.0657      3.6431     12.5031      0.0000
  -2   5  19     46.3254      2.2282     42.4699      0.0000
   0   5  19     26.9338      4.0388    -25.4737      0.0000
   3   5  19     35.7946      6.0151    -41.6147      0.0000
  -8   6  19     44.0502      6.1272     56.6471      0.0000
  -6   6  19     39.4761      2.6562    -41.3166      0.0000
  -5   6  19     36.5201      2.3488     34.4561      0.0000
  -4   6  19     33.1795      2.5895    -29.9378      0.0000
  -3   6  19     36.9729      1.6756    -36.7815     -0.0001
   0   6  19     48.3357      1.5236     47.3347      0.0000
   3   6  19     31.1396      5.0471     44.0982      0.0000
  -3   7  19     40.6683      2.3787    -38.4095      0.0000
  -2   7  19     23.8185      4.9647    -27.5538      0.0000
  -8   8  19     41.0606      5.2634     40.7375      0.0000
  -5   8  19     39.5576      3.2531     38.6475      0.0001
  -2   8  19     43.3074      2.3027     44.0755      0.0001
  -1   8  19     34.8350      1.9929    -31.3098     -0.0001
   1   8  19     48.2138      4.4811     15.3138      0.0001
   2   8  19     41.2688      5.5437    -29.9801      0.0000
  -6   9  19     37.6078      5.6535     34.2313      0.0000
   0   9  19     36.2841      1.8957    -39.9229     -0.0001
  -1  12  19     39.1323      6.9589     29.6293      0.0000
  -2  14  19     30.0607      7.6322      0.2411      0.0000
  -7   0  20     37.1640      5.9490     45.0213      0.0001
  -6   0  20     60.8558      3.9176     54.9680      0.0001
  -5   0  20     46.1517      2.9758     49.9093      0.0001
  -2   0  20     39.6584      2.1970     38.8342      0.0001
   0   0  20     63.5721      2.0996    -62.6537      0.0000
   4   0  20     32.3660      4.9207     38.9440      0.0001
  -5   1  20     39.6720      3.7161     27.4722      0.0000
   6   2  20     38.2551      9.3513      3.5673      0.0000
  -5   3  20     31.8026      2.6131     34.0282      0.0000
  -4   3  20     57.5893      1.2387    -57.9127     -0.0003
  -3   3  20     36.4794      2.2306     31.0223      0.0000
  -2   3  20     65.7215      6.4809      1.0883      0.0000
  -1   3  20     29.3602      2.4449    -25.7230     -0.0001
   2   3  20     34.1245      4.5178    -29.8197      0.0000
   4   3  20     36.4871      3.1365    -30.1292     -0.0001
  -4   4  20     23.5545      2.5505    -29.4418      0.0000
  -2   4  20     31.4617      3.4733     25.4779      0.0000
   0   4  20     30.7520      2.9585    -28.0560      0.0000
  -4   5  20     54.3162      1.3511    -54.1271      0.0001
  -3   5  20     33.6904      3.0512     31.0941      0.0000
   0   5  20     41.3037      2.3619     37.6163      0.0000
   2   6  20     33.1441      5.6882     25.0306      0.0000
  -6   7  20     42.0291      5.9198    -33.1344     -0.0001
  -5   7  20     25.8461      4.7216     18.9115      0.0001
  -1   7  20     24.1958      3.7955     17.7454      0.0000
   0   7  20     30.9003      4.1986     25.8415      0.0000
  -4   8  20     55.5311      1.7037    -57.0975     -0.0002
  -1   8  20     44.2979      2.2070    -47.0398      0.0000
   1   8  20     30.1400      3.5316    -25.4366     -0.0001
  -5  10  20     59.1391      3.3459     57.1314      0.0001
  -2  10  20     47.6123      3.1534     43.4772      0.0002
  -4  11  20     42.4921      2.7213     42.8526      0.0000
  -1  11  20     28.7653      3.7837     30.7810      0.0000
  -6   1  21     45.7126      2.9382     44.0884      0.0001
  -5   1  21     46.4839      4.1381    -47.3591     -0.0001
   0   1  21     40.0299      3.0415    -39.7521     -0.0001
  -6   3  21     33.0230      3.3079     28.5411      0.0000
  -5   3  21     36.3839      2.1825    -34.7044      0.0000
  -3   3  21     34.5729      2.1749     30.5478     -0.0001
   0   3  21     35.6681      2.8682    -32.7450      0.0000
   1   3  21     33.1057      2.2027     36.3912     -0.0001
  -7   4  21     52.4229      2.9560    -48.3454      0.0000
  -6   4  21     56.5767      2.0390     56.2742      0.0001
  -3   4  21     39.7792      2.3519     37.6213      0.0001
  -2   4  21     35.0032      3.2346    -32.4950      0.0000
  -1   4  21     35.9766      2.0158     35.5728      0.0000
   0   4  21     34.3563      2.4450     34.0174      0.0000
   1   4  21     38.7561      5.9547    -30.1064      0.0000
  -4   5  21     30.7618      2.8918    -29.2838      0.0001
   0   5  21     26.5880      4.0355     21.7514      0.0000
  -5   6  21     24.6269      4.4408    -19.7959      0.0000
  -2   6  21     43.3160      2.6152    -43.5572      0.0000
   0   6  21     41.3191      1.8346    -41.0853     -0.0001
  -3   7  21     38.8939      3.8448     36.5088      0.0001
  -1   7  21     32.9484      4.7686    -23.7898      0.0000
   0   8  21     23.9238      3.8077    -23.6366      0.0000
  -4  10  21     25.3162      6.8995     31.9366      0.0000
   0  10  21     20.4551      4.1197      5.7315      0.0000
  -4   0  22     28.7010      4.3426     36.5698      0.0001
  -3   0  22     41.8778      3.0814     44.0946      0.0001
   3   0  22     57.0324      4.0613    -49.0347     -0.0001
  -1   1  22     37.6502      4.4963     27.8364      0.0001
   3   1  22     32.7639      5.9723    -31.0120     -0.0001
  -5   2  22     31.4928      5.1155    -30.6169     -0.0001
  -4   3  22     35.5163      4.2357     30.9171      0.0000
  -2   3  22     41.5631      2.4629    -37.8196     -0.0002
   0   3  22     65.4239      1.3887    -63.7197      0.0001
  -3   4  22     35.4911      5.5813     28.4846     -0.0001
  -2   4  22     28.1297      4.4030    -22.0437      0.0000
   2   4  22     33.2330      2.1981     33.0457      0.0000
  -5   5  22     51.9719      1.8225    -50.9172      0.0001
  -1   5  22     36.9147      2.6846     35.1286      0.0000
  -5   6  22     42.2844      1.7079    -44.1812      0.0000
  -2   6  22     27.9569      2.4073    -31.6986      0.0000
   0   6  22     21.8511      5.6175      7.4643      0.0000
   2   6  22     37.7836      3.6547     34.9538      0.0002
  -1   7  22     41.0513      3.4161     39.6102      0.0001
   0   7  22     45.3075      4.4247    -37.8712      0.0001
   4   7  22     27.3061      6.6077     22.0557      0.0000
  -5   8  22     45.5827      2.7292     44.0161      0.0000
  -1   8  22     34.9707      6.1776    -30.9020     -0.0001
  -3   9  22     40.5578      2.6048    -38.9854      0.0001
  -3  10  22     47.7912      2.6153     42.5861     -0.0002
   2  12  22     27.1603      5.8631     27.1823      0.0001
   2  16  22     29.5965      7.1328    -10.2776      0.0000
  -7   1  23     50.9448      6.4008     41.5209      0.0003
  -1   1  23     35.0875      2.4920    -36.8504      0.0000
   2   3  23     24.2281      5.8119    -26.4299     -0.0001
  -5   4  23     34.6111      3.5414    -34.8836     -0.0001
   1   4  23     32.5997      4.6428     28.2017     -0.0001
  -7   5  23     60.2306      2.5291     55.6881      0.0000
  -6   5  23     41.0954      3.2445     38.6539      0.0000
  -1   6  23     38.7155      3.0804    -33.9661      0.0000
   0   6  23     51.6802      2.0234    -51.7807      0.0000
  -1   7  23     34.8592      7.7409     31.8780      0.0000
  -6   8  23     42.9905      6.0258    -47.2513      0.0000
  -3   8  23     36.2605      4.4115    -32.1416     -0.0001
  -5   9  23     39.0367      5.4073    -37.2231     -0.0001
  -3  10  23     43.0765      3.1111     42.1166      0.0001
  -2  10  23     36.4975      5.3847     28.2520      0.0001
  -6  11  23     43.4093      7.6413     12.3530      0.0000
  -5  15  23     54.4292     14.3894      1.6029      0.0000
  -7   0  24     43.3470      5.9989     43.5475      0.0000
  -6   0  24     32.9440      4.7383    -32.8155      0.0000
  -4   0  24     46.0364      3.2784    -44.4826      0.0000
  -3   0  24     24.4733      3.7047     19.8948      0.0000
  -5   2  24     47.1682      2.9928     52.2038      0.0003
  -4   2  24     36.0505      5.3921    -23.1946     -0.0001
  -1   2  24     37.5221      2.8056    -40.1194     -0.0002
  -1   3  24     38.8337      4.1088    -35.5743      0.0001
   1   4  24     31.6855      6.0438     31.3851      0.0000
   4   4  24     32.8990      4.7306     34.5465      0.0001
  -1   5  24     41.3673      2.7341    -41.2962      0.0000
  -5   6  24     49.4661      2.4213    -46.2977      0.0000
  -2   6  24     24.6628      4.1958    -31.7908      0.0000
  -4   8  24     37.7877      3.1011     34.4355      0.0001
   0   8  24     26.4848      4.8728    -13.6690      0.0000
  -5  10  24     27.2256      6.6463    -34.9236      0.0000
   0   1  25     47.6206      3.7284     50.7690      0.0000
  -1   3  25     43.9690      3.5612    -38.1837     -0.0002
  -4   4  25     64.3754      2.2653    -57.8864     -0.0001
  -1   4  25     56.7359      1.7923    -55.3768      0.0001
   0   4  25     42.2431      5.1039     36.0078      0.0001
  -3  10  25     29.6683      6.9499     11.5948      0.0000
 -11  19  25     41.6676     11.3796     -5.6818      0.0000
  -2   0  26     72.1309      3.0777    -71.9344     -0.0001
  -3   2  26     32.6699      5.0269     30.9302      0.0000
  -4   3  26     49.4052      3.4970    -47.4817      0.0003
  -1  16  26     39.8980     13.1935      8.6133      0.0000
  -2   3  27     47.6079      6.6745    -39.8276     -0.0002
   1   5  27     30.3140      6.6260    -29.8465      0.0000
  -6   2  28     65.3269      5.3837    -46.6296     -0.0001
  -3   2  28     57.9342      5.0278    -52.9048      0.0000
  -6   5  28     41.8661      4.9773     39.8482     -0.0002
  -7   8  28     41.0576      6.4102    -26.7586      0.0000
  -5  13  28     34.8372      7.0004     10.8230      0.0000
  -5   1  29     33.7235      5.8820     38.8812      0.0003
  -5   3  29     39.5461      5.6591     47.4755      0.0000
  -7   5  29     38.9162      6.9792    -23.3023      0.0000
   1   0  30     29.5864      7.7474    -38.8678      0.0000
  -6   7  31     32.4472      7.6456      0.2090      0.0000
  -8   5  35     41.0728      9.5279    -20.6739     -0.0001
                                                    
